# Supplementary material for: Development of nuclear SSR and chloroplast genome markers in diverse Liriodendron chinense germplasm based on low-coverage whole genome sequencing
Source: Biol Res. 2020 May 14;53:21. doi: 10.1186/s40659-020-00289-0 (PMC7227249; doi:10.1186/s40659-020-00289-0)
Supplement: Supplementary file 1 — Additional file 1: Table S1. Primers of SNP markers in the L. chinense chloroplast genome. [file 40659_2020_289_MOESM1_ESM.xlsx]

## Sheet: Sheet1
No.	Position	Loction	Region	type	FORWARD PRIMER1 (5'-3')	REVERSE PRIMER1 (5'-3')	PRODUCT1 size (bp)
1	matK	exon	LSC	T/C	GAGGATCCACTGTGATAATG	CTCTGATTGGATCAGTGGTTA	150
2	matK	exon	LSC	T/C	CATTTAAACCATGATCATGG	CCCAAGAAATCCCCCGTGCC	150
3	matK-trnK	spacer	LSC	A/G	CGATACGGTCAGAACAAGGT	ATAAAGGATTTCTAACCATC	140
4	trnK-rps16	spacer	LSC	T/G	AGAAAGAGATTGGATTGCCC	ATCCGTTGTATTTTAATCTG	120
5	trnK-rps16	spacer	LSC	T/C	TTAAGAAGATACTTCTTGTGT	TTCTCAACATTCAATTTATA	160
6	trnK-rps16	spacer	LSC	A/C	AAGTGTGGGTGGGGGAATAA	TGAGTGAAATAACTGGCAA	170
7	rps16-trnQ	spacer	LSC	T/G	TCCATCCGCGCGTCATTGAC	TTTAACAATCTTCTGTTTAA	150
8	trnQ-psbK	spacer	LSC	T/G	ACCAAAACCCGTTGCCTTACC	CTACACGTGTCGAATCCTAG	150
9	psbK-psbI	spacer	LSC	T/C	CGATGAGATCTTTAATACTG	TCATCGCGGCTATCCAAAAG	150
10	trnG	intron	LSC	A/G	TTCAGCTCGGTGGAAAGAAA	GCTTTTCTGTCTGAATGCAT	150
11	trnR-atpA	spacer	LSC	T/C	GACATTTATCAATGATTCCT	TCAGTTACAAGAAATCATAT	160
12	atpF	intron	LSC	A/G	GCGGTTTAGCTTTAACCATG	AGAAAGGTGCACGATCTCAA	150
13	atpF-atpH	spacer	LSC	T/C	TATTTCAATTGAAATTCCCAA	CTCGCTTTCTCATTTCCCG	140
14	atpH-atpI	spacer	LSC	A/C	AACTACTTCGATATCTCGTT	GACTGTGGATTGAATGAATA	160
15	atpH-atpI	spacer	LSC	C/G	TCTTGAGCCACCCATAGGTTG	GCTCTTATTTTTGCAACTTT	140
16	rps2-rpoC2	spacer	LSC	A/T	ATGTTCCAATATCTTCTTGT	TGGACCATGTATCAACGGTC	150
17	rpoC2	exon	LSC	T/G	AAAAGAAAACTTTTTGGTGG	TGGAAAAATAAAATTCAAT	150
18	rpoC1	exon	LSC	A/G	TCTACCAATGAATGATCTG	CAATCCCGGAAATACAGCAT	150
19	rpoB-trnC	spacer	LSC	T/G	AAAGAATTCATACTGATTAG	ATTCAGGGCAAAGTGGAACC	130
20	trnT-psbD	spacer	LSC	T/G	GTTGATGGAACGGGGAGATA	TATTCCTTCCTATTCTTAAT	150
21	ndhC-trnV	spacer	LSC	A/C	AATCAAAGAAAAGAAGAGGT	ACGAACTCCAACCGAATAGA	140
22	trnV	intron	LSC	A/T	CAACTTGACGTTAAATGGAG	TTGATAAGGTCAATATCCAG	160
23	atpB	exon	LSC	T/C	GAGAGTAGCTCCACCGACTG	CAAATTAATGTGACTTGTGA	150
24	accD-psaI	spacer	LSC	T/G	TAAGAAACTCCGTATTATAAC	ATCTTATGATAAGTATATCT	160
25	psaI-ycf4	spacer	LSC	A/G	CTGTTATTGTTATGCATGCA	CTTCATATGATCCCACTATG	160
26	ycf4-cemA	spacer	LSC	T/G	AGGAATAGATCCGATCCATA	GATATGGGAGGGGAGTCAAT	160
27	psbE-petL	spacer	LSC	A/G	TCTTCCTTGTCTATGCAGAA	TTGAATTGTGGGAATATGATA	170
28	psbE-petL	spacer	LSC	A/G	AGATCCAAAGGTTCCTTCTT	CTCTCAAAGAAATAAAACCT	150
29	psbE-petL	spacer	LSC	A/C	CTGATGAATCAAGAACTTTC	AATTATAGTAGACATGAAGG	160
30	rpl20-rps12	spacer	LSC	A/C	TTTTCACAATGAGATCTATT	AAATGGTTATCCATTAAGCG	150
31	psbB	exon	LSC	A/C	TGAAACTGTCCTTTCCAGTA	CCTTCGATATATTTCTTGCT	160
32	rps11-rpl36	spacer	LSC	A/C	ATCCTTTATTTGTCCATCGG	TTCGTAAAATTTGTGAAAAA	150
33	rpl14	exon	LSC	A/T	CCTACTATATCATGGTCTCA	ACGATATGATGACAATGCAG	170
34	ndhF	exon	SSC	A/C	ATTACATTTATTATTCGGTC	GAGTTTGTGACAAATGCAAT	170
35	ndhF	exon	SSC	T/C	CATATAAAATGCAGTTAATC	ACTTTTTTATTAGGTACACT	150
36	ndhF-rpl32	spacer	SSC	A/C	TAAAAGAACTCAAATATTA	ATCTTAATAAATATCTTAGT	170
37	ndhF-rpl32	spacer	SSC	A/C	ATTCCTTTGAAGGTCACATC	TCGTTCTTGCTATTCATTAT	150
38	rpl32	exon	SSC	T/G	AAAAGCTTTATCTTTAGCTA	ATACCACAACAGCCGGTTCA	200
39	psaC-ndhE	spacer	SSC	A/C	ACGAGTTATACACGACACGC	AGCCGCTGAAGCAGCTATTG	170
40	ndhA	exon	SSC	A/G	GGTCCATTCTCATCCTAGGT	CTCTATTCCGTACATATTCA	160
41	ndhH	exon	SSC	T/G	AGCGACGGACTTCTAAATTC	TTATGAGTGTTACGATGAAT	170
42	ycf1	exon	SSC	T/C	CGTTTTTTAATGTCTGATTC	AATCAAAAAAAGGATCTTCG	170
43	ycf1	exon	SSC	T/C	TGCCAAATATGTTTCTGTGA	GACAGAAAAAAAAATGAAGGA	170
44	ycf1	exon	SSC	A/G	GGTTCAAAAAAGGAAGGTCGT	CCTATTTCCTTTCTGTCTGAA	170
45	ycf1	exon	SSC	A/G	TGCCTTTTTTGTTCATTGGT	CACACATGTCCAAGTGATGG	170
