# Supplementary material for: Development of nuclear SSR and chloroplast genome markers in diverse Liriodendron chinense germplasm based on low-coverage whole genome sequencing
Source: Biol Res. 2020 May 14;53:21. doi: 10.1186/s40659-020-00289-0 (PMC7227249; doi:10.1186/s40659-020-00289-0)
Supplement: Supplementary file 2 — Additional file 2: Table S2. Primers of Indels markers in the L. chinense chloroplast genome. [file 40659_2020_289_MOESM2_ESM.xlsx]

## Sheet: Sheet2
No.	Position	Loction	Region	length (bp)	FORWARD PRIMER1 (5'-3')	REVERSE PRIMER1 (5'-3')	PRODUCT1 size (bp)
1	matK-trnK	spacer	LSC	9	GAGAAAGAATAGTTAGGATT	TTATAAGGAAACCAAAAGCA	160
2	trnK-rps16	spacer	LSC	15	ATGTTCAGATCAGATTAAAA	TTCACTGTGACACAAGAAGT	140
3	rps16-trnQ	spacer	LSC	2	AGAAATTTTTCCATTTCCAT	TTCAATACGGAACAGATGTA	160
4	rps16-trnQ	spacer	LSC	24	GATGGAATTAGTACCAAGAA	AGTCATTTAGAGAAACTTTA	170
5	trnG-trnR	spacer	LSC	9	TAAAATCTCTCACATACAAT	ATAGATGGAAATAAATTGCG	170
6	petN-psbM	spacer	LSC	153	ATTCAATTCTTCCTACATTG	TGAGATAGTATGGTAGAAAGAA	290
7	trnE-trnT	spacer	LSC	5	GATCGCCATCATACTATGAT	CCTATACTTCGTCATATATA	170
8	trnfM-rps14	spacer	LSC	30	AAGAATTGGATGTGCCCCTC	AAGATCAAGTTGGTAAGGAT	180
9	ndhC-trnV	spacer	LSC	126	CTAAAATTCTCTCAATTTCA	ATATACCATAACGAGATAGA	320
10	ndhC-trnV	spacer	LSC	458	TGGATAGAGGATCATTGCTT	CTCCAATCCAATTGCTCATC	636
11	clpP	intron	LSC	3	GCCTAAAAAAAGTAATCTTT	AACCTGCTACGAAAAGAGAAA	170
12	petD-rps11	spacer	LSC	15	TTCCGAATATATGGATCGTG	AATTGAACATTTTCGCATAG	180
13	rpl16	intron	LSC	8	ATCTCCTCAGTCTATATTGA	GCGAAAATAGAGGGATGTGG	210
14	trnN-ycf1	spacer	IR	9	CTCAAAGTGGCTCTATTTCA	ATATGATGATTTCTTAACTT	180
15	ccsA-ycf1	spacer	SSC	22	AACTCGAGATGTATCTGATT	TGACAAGGTAGAAGCTATTC	170
16	ndhE-ndhG	spacer	SSC	6	CAATATGAACAACAATACAA	GTTATCACATCAATTTTCCT	160
17	ycf1-trnN	spacer	IR	9	TAGAAATGACATCTCTTATG	TGGCTCCGTTCCATGCCTCA	170
