# Supplementary material for: Development of nuclear SSR and chloroplast genome markers in diverse Liriodendron chinense germplasm based on low-coverage whole genome sequencing
Source: Biol Res. 2020 May 14;53:21. doi: 10.1186/s40659-020-00289-0 (PMC7227249; doi:10.1186/s40659-020-00289-0)
Supplement: Supplementary file 3 — Additional file 3: Table S3. SSRs identified from in silico comparative analysis of the chloroplast genomes of four L. chinense genotypes. [file 40659_2020_289_MOESM3_ESM.xlsx]

## Sheet: Sheet1
No.	Position	Locatin	Region	SSR type	GZST	JXLS	GZLP	HNSN	FORWARD PRIMER1 (5'-3')	REVERSE PRIMER1 (5'-3')	PRODUCT1 size (bp)
1	trnH-psbA	space	LSC	A	14	14	15	13	ACATCCGCCCCTAACCTCTATA	TTGTTCTGTGCCGATCTGTACT	216
2	trnH-psbA	space	LSC	A	11	11	10	9	TTACAGTACAGATCGGCACAGA	CCTCTAGACCTAGCTGCTGTTG	272
3	trnK-rps16	space	LSC	T	17	18	16	20	GCCCTACCCCATCAAAACATTG	TTCAAATGATAGGTTCGCCGGA	236
4	rps16 intron	intron	LSC	T	14	14	13	13	CGGCTCGAGAAAGAATGATTCG	AGAGACGGCTCACTAAATGTCG	207
5	rps16-trnQ	space	LSC	C	17	14	13	12	GGGCATGGTTCATTTTCTACGG	ATCCGGGTCCCATTAACAAACA	236
6	rps16-trnQ	space	LSC	T	14	14	13	11	TTACCTTTCTTCCGCATGTCGA	CAGAATCGAGTGTCAATGACGC	249
7	trnS-trnG	space	LSC	A	11	11	11	10	GGCCATTCCTTGTTTTGTTCCA	AGAGCCATTGAAGTCGGAACAT	244
8	trnG intron	intron	LSC	T	11	11	13	10	TCATTGGATTACGGAATCGCGA	GGCTTCAATCTCCCCCTTTACA	169
9	trnG intron	intron	LSC	T	14	14	14	13	TCATTGGATTACGGAATCGCGA	AATATGTCGATGCGATGGCTCT	223
10	trnG intron	intron	LSC	T	12	12	10	10	TCGTTTTGGATGCATTCAGACA	ATCGTTAGCTTGGAAGGCTAGG	278
11	atpA-atpF	space	LSC	A	9	9	10	10	GATAATATTACTAATTTCGTCG	TGTTCGAACAGCGAGTTACATT	191
12	atpF-atpH	space	LSC	T	14	13	13	10	AGGACTAACAAAATCGAACAGAGT	CAATTGACATGAAACCGGGGAC	230
13	atpF-atpH	space	LSC	T	14	14	12	16	AGGACTAACAAAATCGAACAGAGT	CAATTGACATGAAACCGGGGAC	230
14	atpH-atpI	space	LSC	T	10	10	11	10	TGAATAAATGGACCAAGCGGGA	GCCGCGGCTTATATAGGTGAAT	275
15	atpH-atpI	space	LSC	A	10	10	11	11	TGAATAAATGGACCAAGCGGGA	GCCGCGGCTTATATAGGTGAAT	275
16	rps2-rpoC2	space	LSC	TC	3	3	4	3	TGCAGAGATGTAAGGTGCCATT	ATTTCCGGTAGAAGGTTCCGTC	218
17	rps2-rpoC2	space	LSC	T	22	22	16	12	TGCAGAGATGTAAGGTGCCATT	ATTTCCGGTAGAAGGTTCCGTC	218
18	rpoB-trnC	space	LSC	A	13	13	13	16	ATCGAAGAGAACAACCGGATCC	CCATGCCGCCAAAATGATACAA	182
19	psbM-trnD	space	LSC	T	9	9	10	10	AAAGCAGTAGGAACTAGAATG	GAATCCGATTTGATAGATCAGA	221
20	psbM-trnD	space	LSC	C	9	9	8	8	CGTATTTATCCGATGAGAAATG	GGATTGTAGTTCAATCGGTCAG	211
21	trnE-trnT	space	LSC	T	10	10	10	11	TATATATGACGAAGTATAGGA	ATCCCTTCCCAGATTTACGAGT	221
22	trnE-trnT	space	LSC	T	12	12	14	15	GAAGTATAGGATCCCCTCAGCG	ACTCGTACCCTGAACCGAATTC	273
23	trnT-psbD	space	LSC	T	10	10	10	13	CCAATGCAATGGAGAGCGAATG	ATATCTTTTCACGGGTCGAACC	190
24	psbZ-trnG	space	LSC	A	11	11	12	10	TGTCTCACAACCCGAATTCCTT	TACACACGCATATGTCCACACA	172
25	rps14-psaB	space	LSC	A	9	9	9	10	GGTCGGATCCTAGATGTAGAAA	CAGGAATTGATTGAAACTTTAG	301
26	ycf3 intron 1	intron	LSC	T	10	10	9	11	TACGGCTCAGCAGTCAATTCTT	TGTTCTTCTGAAGGTGGGAGAA	187
27	ycf3 intron 2	intron	LSC	A	14	14	15	15	CTCTTTCTCGTAAGACTGGGGG	AACTTCAGGAGAAAAGGAGGCA	107
28	ycf3-trnS	space	LSC	A	9	9	9	10	TTCGATAATTCTTCTCATTACC	GAGGGATAAAAAAACTTCTCGAG	291
29	trnF-ndhJ	space	LSC	T	11	11	13	12	TTTCTTTACTCCCTCCTACGCG	GAGTAACCGGACTCTCATTCGT	205
30	atpB-rbcL	space	LSC	A	10	10	10	11	TGGCTGTTGTTCCTTATTTCAGG	TCATATGTATGGCGCAACCCAA	227
31	ycf4-cemA	space	LSC	T	11	11	11	12	TGGAACTCAACTCAATTCTTCCA	ATGGGTGGCAAAACAAGAGAGA	275
32	ycf4-cemA	space	LSC	A	10	10	10	9	TCTTCATTCGAAACGGACCCTT	GATGCAAGATATGGGAGGGGAG	244
33	petA-psbJ	space	LSC	A	11	11	17	17	TCCACCCTTTTCTTGTGTGGAA	TCCGGGCGAAAAGATGAAATCT	280
34	petA-psbJ	space	LSC	T	9	9	10	10	TGTGATGAGATAATCAATAAGG	TGATTCATAGTATCTGTTCCTC	261
35	psaJ-rpl33	space	LSC	T	10	10	9	11	AGATGCGTTGGTATTCCCCTTT	CTTGCCCTAGACCCACATTTCT	229
36	rps18-rpl20	space	LSC	T	10	10	9	9	TTGAGAAAACCGAGTCGATCCC	ATGACCTCCGGGAAAGTAGAGT	276
37	clpP intron 1	intron	LSC	T	9	9	10	11	ATGGTTCCGTTGCTTTATATAT	AGATTATGTATCGAGATAGTAG	241
38	clpP intron 2	intron	LSC	T	14	14	18	15	CTACTCCGGGTAAAGATCTGCC	AGGCTCCGTTCAGAAAATACCA	256
39	rpoA-rps11	space	LSC	T	12	12	10	15	CCGAGTGGATACTGCTACTTCC	GAGATGCAGCACTACGAGCTAT	223
40	rpl14-rpl16	space	LSC	T	9	9	9	10	GTGATTACTAGCTCCTATGATT	TGTAGCCAGAGCAGCTATTAAA	291
41	rps3-rps19	space	LSC	TC	3	3	7	7	GACCTATGGAATAACTTTTTGG	CCTCGGGCTCGAGGACGTAGTT	291
42	trnR-trnN	space	IR	T	10	10	11	10	GAACTTGGGTGTGGGTCTTTTG	CAGTCATCGATTCTCCCGAGAG	270
43	trnN-ndhF	space	SSC	A	7	7	7	8	AGAAATGAAATGTCACAATATT	TTACGAATGGTGTTGGTATTGCA	281
44	ndhF-rpl32	space	SSC	A	11	11	11	10	AACTGGAAGTGGAACGAAAGGT	CCAGTGACTTGGTCATTTGAACA	272
45	rpl32-trnL	space	SSC	C	9	9	10	10	GTTTATTCGATTATGTATCTCC	CTTCGTACATAAATATCGACCT	281
46	rpl32-trnL	space	SSC	T	9	9	9	11	GTTTATTCGATTATGTATCTCC	CTTCGTACATAAATATCGACCT	281
47	psaC-ndhE	space	SSC	T	13	13	11	12	TTTCCAATACATCTGTGGGGCA	TTGGCCCTCTCTCATTCTCATG	256
48	ndhG-ndhI	space	SSC	T	10	10	14	12	AAGTAATACCACCCCTAGGCCT	TCTTTCGGATACAAAAGCGGGA	279
49	trnN-trnR	space	IR	A	10	10	11	10	CAGTCATCGATTCTCCCGAGAG	GAACTTGGGTGTGGGTCTTTTG	270
