# Supplementary material for: Development of nuclear SSR and chloroplast genome markers in diverse Liriodendron chinense germplasm based on low-coverage whole genome sequencing
Source: Biol Res. 2020 May 14;53:21. doi: 10.1186/s40659-020-00289-0 (PMC7227249; doi:10.1186/s40659-020-00289-0)
Supplement: Supplementary file 4 — Additional file 4: Table S4. Primers of small inversions. [file 40659_2020_289_MOESM4_ESM.xlsx]

## Sheet: Sheet1
		Length of inversions in cpg (bp)
Location	Region	Length of inversion	Length of inverted repeat	FORWARD PRIMER1 (5'-3')	REVERSE PRIMER1 (5'-3')	PRODUCT1 size (bp)
trnH-psbA	LSC	8	21	ATGGCAAAAATGTTTATGTG	CTGCTGTTGAAGCTCCATCT	160
petA-psbJ	LSC	10	17	GAAAGGAACAAATGATTCTA	TTCTTATGAATCTAAACAAA	180
petA-psbJ	LSC	12	29	TGGAATGGATCAAACAAAGT	GTATTTTCTTTTACGGTTCA	180
rpl32-trnL	SSC	3	22	TCTATTGGGTTCTAAGAAAG	AAAGTGAATTGATGGGTAAA	160
ccsA-ycf1	SSC	23	17	TAGGAATAGGACTACATAGT	ATGAAGTGAATTGGAATTG	190
