# Supplementary material for: Development of nuclear SSR and chloroplast genome markers in diverse Liriodendron chinense germplasm based on low-coverage whole genome sequencing
Source: Biol Res. 2020 May 14;53:21. doi: 10.1186/s40659-020-00289-0 (PMC7227249; doi:10.1186/s40659-020-00289-0)
Supplement: Supplementary file 5 — Additional file 5: Table S5. Nuclear SSRs identified in this study. [file 40659_2020_289_MOESM5_ESM.xlsx]

## Sheet: E73
ID	SSR nr.	SSR type	SSR	size	start	end	FORWARD PRIMER1 (5'-3')	Tm(℃)	size	REVERSE PRIMER1 (5'-3')	Tm(℃)	size	PRODUCT1 size (bp)	start	end	FORWARD PRIMER2 (5'-3')	Tm(℃)	size	REVERSE PRIMER2 (5'-3')	Tm(℃)	size	PRODUCT2 size (bp)	start	end	FORWARD PRIMER3 (5'-3')	Tm(℃)	size	REVERSE PRIMER3 (5'-3')	Tm(℃)	size	PRODUCT3 size (bp)	start (bp)	end (bp)
NODE_1_length_113929_cov_48.8896_ID_1975949	1	p2	(TA)7	14	42563	42576	AATTCGATCCCCCGATCCAATT	59.892	22	AGAACACGTGTACCATCCTTCC	60.028	22	210	42405	42614	AATTCGATCCCCCGATCCAATT	59.892	22	TCGAACAGAACACGTGTACCAT	59.965	22	216	42405	42620	AATTCGATCCCCCGATCCAATT	59.892	22	ATCGAACAGAACACGTGTACCA	59.965	22	217	42405	42621
NODE_1_length_113929_cov_48.8896_ID_1975949	2	p3	(TTA)6	18	56563	56580	AACCGATCAACTTGCTATCGGA	59.832	22	CCCAGGACCAGAAGTAGTAGGA	60.024	22	123	56489	56611	AACCGATCAACTTGCTATCGGA	59.832	22	TTCTTCAAGTGTGGAAACCCCA	60.025	22	141	56489	56629	AACCGATCAACTTGCTATCGGA	59.832	22	GAAACCCCAGGACCAGAAGTAG	60.027	22	128	56489	56616
NODE_10_length_4605_cov_99.8996_ID_1975967	2	p3	(TGA)5	15	1919	1933	ACGCTTCCATCAGCCTTCTTAA	60.027	22	GAGCGGATAACAATTCCCCTCT	59.895	22	274	1733	2006	AACGCTTCCATCAGCCTTCTTA	60.027	22	GAGCGGATAACAATTCCCCTCT	59.895	22	275	1732	2006	TGACCTCTGGCTTAGCTTCTTG	60.028	22	GAGCGGATAACAATTCCCCTCT	59.895	22	163	1844	2006
NODE_10_length_4605_cov_99.8996_ID_1975967	1	p3	(GTG)6	18	607	624	CCCATTCGCCAATCCGGATATA	60.093	22	GTCGTATCGGTGTTGAATGCTG	59.971	22	221	456	676	GCTTCCTTTCGGGCTTTGTTAG	60.095	22	GTCGTATCGGTGTTGAATGCTG	59.971	22	106	571	676	GCTTCCTTTCGGGCTTTGTTAG	60.095	22	TTAGTTATGCAATGTCAGCGCG	59.97	22	248	571	818
NODE_100_length_2314_cov_90.4777_ID_1976151	2	p2	(TC)15	30	2233	2262	GTGTTGACCAGGGATGACATCT	60.027	22	GAGTGAGGCTTGGATGATGAGG	60.485	22	221	2092	2312	GTGTTGACCAGGGATGACATCT	60.027	22	GGAGTGAGGCTTGGATGATGAG	60.485	22	222	2092	2313	AGCTCTTCATTCCAGTCCAGTG	60.027	22	GAGTGAGGCTTGGATGATGAGG	60.485	22	255	2058	2312
NODE_100_length_2314_cov_90.4777_ID_1976151	1	p3	(ATG)7	21	137	157	CACGTATGGCTCTTGTATGGGA	59.898	22	ACTCAATCACCATCACCCTCAC	60.027	22	180	94	273	CACGTATGGCTCTTGTATGGGA	59.898	22	CCACTTGCACAATTCCCAACAA	60.159	22	209	94	302	CACGTATGGCTCTTGTATGGGA	59.898	22	TACGTTTGTGCAATTCGAGGTG	59.778	22	260	94	353
NODE_100058_length_301_cov_2.40291_ID_2176375	1	p2	(GA)9	18	240	257	CAACTAGTGGACAGCTAAGGCA	60.028	22	ATCTCTCCCTTCCTTCTCCCTC	60.091	22	184	102	285	ATCAATGGGCCCCATCAACTAG	60.158	22	ATCTCTCCCTTCCTTCTCCCTC	60.091	22	199	87	285	CTAGTGGACAGCTAAGGCAGAC	60.159	22	ATCTCTCCCTTCCTTCTCCCTC	60.091	22	181	105	285
NODE_100085_length_301_cov_2.76699_ID_2176429	1	c	(GC)8(GT)9	34	218	251	ATACAGACGTGCGTTCTTCTGT	60.03	22	TTGAAGCTGATGCGATCTCTGG	60.741	22	125	167	291	CAGGACGTTTTGCACCTACAAC	60.287	22	TTGAAGCTGATGCGATCTCTGG	60.741	22	226	66	291	ATACAGACGTGCGTTCTTCTGT	60.03	22	GCAAATTCATTGAAGCTGATGCG	60	23	134	167	300
NODE_100131_length_301_cov_1.54854_ID_2176521	1	p2	(CT)6	12	84	95	TCTAAGCTCGACAGTCAACCAC	60.03	22	GTAGCGGGTCAGGTCACAAG	60.39	20	233	35	267	CTCTAAGCTCGACAGTCAACCA	59.771	22	GTAGCGGGTCAGGTCACAAG	60.39	20	234	34	267	CTAAGCTCGACAGTCAACCACA	60.288	22	GTAGCGGGTCAGGTCACAAG	60.39	20	232	36	267
NODE_100136_length_301_cov_2.1699_ID_2176531	1	p2	(AG)6	12	200	211	ATGGAGTATGTTTGGGGCATGT	60.024	22	TCTGTGATCGGAAAGGGGATTC	59.829	22	253	44	296	GCACATCAATAAACAGGTGCGT	60.095	22	TCTGTGATCGGAAAGGGGATTC	59.829	22	219	78	296	CATCAATAAACAGGTGCGTCGG	60.223	22	TCTGTGATCGGAAAGGGGATTC	59.829	22	216	81	296
NODE_100140_length_301_cov_2.86893_ID_2176539	1	p2	(GT)33	66	202	267	CCCCAAACCTTTCGAATGACAC	60.03	22	GACCTCTCACACTCCCACAC	59.681	20	245	54	298	GCAAGGCACGGTACAAATCATT	60.095	22	GACCTCTCACACTCCCACAC	59.681	20	171	128	298	TCCCCAAACCTTTCGAATGACA	60.159	22	GACCTCTCACACTCCCACAC	59.681	20	246	53	298
NODE_100237_length_301_cov_0.820388_ID_2176733	1	c	(GA)13tgggaatgaggagatggattagaccactagct(GA)7	72	195	266	CAAGCTTGCCAATTCAACTCCA	59.964	22	CAAGCTCGAATCTGTCTCCTCA	59.835	22	248	46	293	TCAACTCCAATGCCTAGCTGAG	60.093	22	CAAGCTCGAATCTGTCTCCTCA	59.835	22	235	59	293	TTGCCAATTCAACTCCAATGCC	60.29	22	CAAGCTCGAATCTGTCTCCTCA	59.835	22	243	51	293
NODE_10024_length_666_cov_4.98774_ID_1996281	1	p6	(TCCCTA)5	30	481	510	CTGTCCCTATCTCTCCTCTCCC	60.225	22	TGACAGAGAGAGGGACAGAGAG	60.026	22	147	390	536	CCTGTCCCTATCTCTCCTCTCC	60.225	22	TGACAGAGAGAGGGACAGAGAG	60.026	22	148	389	536	CCCTGTCCCTATCTCTCCTCTC	60.225	22	TGACAGAGAGAGGGACAGAGAG	60.026	22	149	388	536
NODE_100242_length_301_cov_1.16505_ID_2176743	1	p2	(CT)6	12	129	140	GGAAGGTATTCCGGTGATCGAA	59.898	22	TACCCCGTCCAACGATTCATTT	60.027	22	126	51	176	GGAAGGTATTCCGGTGATCGAA	59.898	22	AAATACCCCGTCCAACGATTCA	60.027	22	129	51	179	GGAAGGTATTCCGGTGATCGAA	59.898	22	ACGCCAATTTTAAGGTGTGTGG	59.965	22	218	51	268
NODE_100260_length_301_cov_1.20874_ID_2176779	1	c*	(AG)16(AGA)5*	45	114	158	TCCTTCTCCTAACCCTAGCCTC	60.091	22	AAATCCTCACCTTGGGATGGAC	60.025	22	151	83	233	TCCTTCTCCTAACCCTAGCCTC	60.091	22	AAGATCCTAGCCGCTGGAAAAA	60.026	22	112	83	194	CTACGCACCTCCAAATCCTTCT	60.093	22	AAATCCTCACCTTGGGATGGAC	60.025	22	166	68	233
NODE_100304_length_300_cov_1.34146_ID_2176865	1	p2	(CT)7	14	244	257	ACGTGAAGCAATGCGAAATCAA	60.031	22	TGTATTAAGAAGAGAGGAGAGTGC	57.542	24	239	46	284	ACGACACAAAGCGATCCACTAT	60.094	22	TGTATTAAGAAGAGAGGAGAGTGC	57.542	24	126	159	284	AAAAACCACGACACAAAGCGAT	59.902	22	TGTATTAAGAAGAGAGGAGAGTGC	57.542	24	133	152	284
NODE_100409_length_300_cov_1.2878_ID_2177075	1	p2	(AG)6	12	73	84	ATAAATACCCCTTGTCCCGCTC	59.894	22	TTCTTGCTGAATTTACGGACGC	59.841	22	260	32	291	CTTGTCCCGCTCATTTACACAC	59.84	22	TTCTTGCTGAATTTACGGACGC	59.841	22	250	42	291	ATAAATACCCCTTGTCCCGCTC	59.894	22	CGTATCTGCGCTTGGAAATAGG	59.523	22	143	32	174
NODE_100433_length_300_cov_1.50732_ID_2177123	1	p3	(TGA)5	15	50	64	CGGCGAGACATTATCTGACACA	60.48	22	CAAAATCCCTCTCCCCAGTGAA	59.958	22	198	1	198	CGGCGAGACATTATCTGACACA	60.48	22	CTGGGTGGCATGATCAAAATCC	59.898	22	212	1	212	CGGCGAGACATTATCTGACACA	60.48	22	CCTGGGTGGCATGATCAAAATC	59.898	22	213	1	213
NODE_100447_length_300_cov_2.60976_ID_2177151	1	p3	(TCG)6	18	244	261	GTGGCTGGGTTTTCTGTTTCTC	59.965	22	CGATGACGATGATGACAGGGAT	60.03	22	260	28	287	TGTGGTTCATTTGGCCAAGAAC	59.898	22	CGATGACGATGATGACAGGGAT	60.03	22	192	96	287	CATGATCAAACTCCCTCTCCCC	60.159	22	CGATGACGATGATGACAGGGAT	60.03	22	149	139	287
NODE_100451_length_300_cov_0.726829_ID_2177159	1	p2	(CT)10	20	141	160	GTTGTGTCGTGGTATTCACACG	60.097	22	AGGAATCCCTCTCCTTTAACCT	57.904	22	210	54	263	GTCGTGGTATTCACACGCATTT	59.841	22	AGGAATCCCTCTCCTTTAACCT	57.904	22	205	59	263	TGTTGTGTCGTGGTATTCACAC	59.133	22	AGGAATCCCTCTCCTTTAACCT	57.904	22	211	53	263
NODE_100457_length_300_cov_0.990244_ID_2177171	1	p2	(AG)7	14	228	241	CGGCTATAAATACCCCGTCCAA	59.962	22	AGTATTCCAGCAAGGGTTTCCA	59.621	22	115	179	293	AGGTGCGTGGAGGGTATTTTAG	60.093	22	AGTATTCCAGCAAGGGTTTCCA	59.621	22	185	109	293	CAATTTTAAGGTGCGTGGAGGG	60.095	22	AGTATTCCAGCAAGGGTTTCCA	59.621	22	193	101	293
NODE_10050_length_665_cov_1.5_ID_1996337	1	p3	(CTT)6	18	536	553	TTTTGGAAGAGTCGAAAGCTGC	59.709	22	GTTACATTTCCCCAAACCCAGC	60.028	22	156	440	595	TTTTGGAAGAGTCGAAAGCTGC	59.709	22	GCAGTTACATTTCCCCAAACCC	60.028	22	159	440	598	TTTTGGAAGAGTCGAAAGCTGC	59.709	22	GGCAGTTACATTTCCCCAAACC	60.028	22	160	440	599
NODE_100527_length_300_cov_0.668293_ID_2177311	1	p3	(CCG)5	15	57	71	ATCAGGCGGGTCTGCAGAAT	61.63	20	GGCATGTTCCTGGGCAATATTC	59.964	22	200	26	225	ATCAGGCGGGTCTGCAGAATG	62.789	21	GGCATGTTCCTGGGCAATATTC	59.964	22	200	26	225	CATCAGGCGGGTCTGCAGAAT	62.789	21	GGCATGTTCCTGGGCAATATTC	59.964	22	201	25	225
NODE_100532_length_300_cov_1.20488_ID_2177321	1	p3	(AAT)5	15	178	192	CCGCTATCCTATGTCACCTGAC	60.03	22	CCGGGTTTCATTCTTCCCAAAC	60.029	22	156	75	230	CCGCTATCCTATGTCACCTGAC	60.03	22	ACACTTAGTCTGCTCACACGAG	60.031	22	194	75	268	CCGCTATCCTATGTCACCTGAC	60.03	22	GACACTTAGTCTGCTCACACGA	60.031	22	195	75	269
NODE_100564_length_300_cov_1.37561_ID_2177385	1	p3	(AGA)5	15	29	43	AGAAAAGCTCAGTGGCTCTAGC	60.355	22	GGGCATCCAAACAAATCATCCC	60.159	22	195	4	198	AGAAAAGCTCAGTGGCTCTAGC	60.355	22	CAACATCGTAGTCCAAAGCACC	59.84	22	148	4	151	AGAAAAGCTCAGTGGCTCTAGC	60.355	22	CTGCAACATCGTAGTCCAAAGC	60.16	22	151	4	154
NODE_100639_length_300_cov_1.66829_ID_2177535	1	p2	(AG)7	14	59	72	AAGTCTTCACCGTCCACTTTTA	57.589	22	TGCTGCTACTTCTCTTGCTCTC	60.094	22	114	20	133	TAAGTCTTCACCGTCCACTTTT	57.589	22	TGCTGCTACTTCTCTTGCTCTC	60.094	22	115	19	133	AAGTCTTCACCGTCCACTTTTA	57.589	22	TTGCTCTCTCTCTCCTTAACGC	59.835	22	100	20	119
NODE_100676_length_300_cov_2.45366_ID_2177609	1	p2	(GA)11	22	56	77	AAGGAGGCTGATGAAGAAGCAA	59.959	22	TTTTTAACTCGTGCCCAACTCC	59.38	22	120	5	124	GGAGGCTGATGAAGAAGCAAGA	60.356	22	TTTTTAACTCGTGCCCAACTCC	59.38	22	118	7	124	AGGAGGCTGATGAAGAAGCAAG	60.356	22	TTTTTAACTCGTGCCCAACTCC	59.38	22	119	6	124
NODE_100704_length_300_cov_1.31707_ID_2177665	1	p2	(GA)13	26	60	85	GTGTGAGAGGCAAAGAGGGAG	60.339	21	TCGGTCTATCGCATTGTATCGG	60.095	22	244	23	266	GAGGTGTGAGAGGCAAAGAGG	60.339	21	TCGGTCTATCGCATTGTATCGG	60.095	22	247	20	266	GTGTGAGAGGCAAAGAGGGAG	60.339	21	ACCCCCAATCGAAACCTGAATT	60.225	22	277	23	299
NODE_100709_length_300_cov_1.50732_ID_2177675	1	p3	(AAG)8	24	34	57	GGCCCCACTTGATATACACAGA	59.562	22	CGGTTTCATATTTGGGCCTTGG	60.159	22	243	1	243	GGCCCCACTTGATATACACAGA	59.562	22	TCCGCTTAAGATTTGGATCGGT	59.83	22	261	1	261	GGGCCCCACTTGATATACACAG	60.487	22	CGGTTTCATATTTGGGCCTTGG	60.159	22	244	0	243
NODE_100721_length_300_cov_1.65854_ID_2177699	1	p3	(ATT)8	24	187	210	CGTGGATCAATACATGCAGCAA	59.645	22	TTATTCCCTTGAGCCCACCTTG	60.292	22	256	27	282	AAATGGACGGCGTGGATCAATA	60.421	22	TTATTCCCTTGAGCCCACCTTG	60.292	22	266	17	282	CGTGGATCAATACATGCAGCAA	59.645	22	TTTATTCCCTTGAGCCCACCTT	59.618	22	257	27	283
NODE_100790_length_300_cov_1.77561_ID_2177833	1	p2	(AG)16	32	219	250	GTGGGCCCTACAAACAATTGAC	60.029	22	CACACACCCTTCTCTCCGGT	61.473	20	131	143	273	AACAATTGACAGCAACAGTGGG	59.899	22	CACACACCCTTCTCTCCGGT	61.473	20	119	155	273	TTTACTAAAACAGTGGGCCCCA	59.823	22	CACACACCCTTCTCTCCGGT	61.473	20	240	34	273
NODE_1008_length_1146_cov_4.85918_ID_1977985	1	p3	(CAT)5	15	1061	1075	AATCAATCACCATACCCACCCC	60.091	22	GTGCTTGCGGTTTTTCTAGAGG	60.096	22	147	985	1131	AATCAATCACCATACCCACCCC	60.091	22	GGTGCTTGCGGTTTTTCTAGAG	60.096	22	148	985	1132	ACATAACCCATACCTCCCATGC	59.892	22	GTGCTTGCGGTTTTTCTAGAGG	60.096	22	101	1031	1131
NODE_10080_length_665_cov_2.89825_ID_1996401	1	p3	(GAA)5	15	562	576	TTGCACGTATAAGACAGCCGTA	59.836	22	GCACGACATAAGTTCGGTCAAC	60.16	22	186	444	629	CTGTAACAGCGTCCGAAGAAGA	60.351	22	GCACGACATAAGTTCGGTCAAC	60.16	22	249	381	629	TTGCACGTATAAGACAGCCGTA	59.836	22	CACGACATAAGTTCGGTCAACC	59.589	22	185	444	628
NODE_100807_length_300_cov_1.3122_ID_2177867	1	c	(GA)7(GT)6	26	78	103	AGGAGAAGTGGAGCAGAGATCT	60.024	22	CTGATGGGGATGGCTCCTTATC	60.026	22	186	33	218	AGAGGAGAAGTGGAGCAGAGAT	60.024	22	CTGATGGGGATGGCTCCTTATC	60.026	22	188	31	218	AGGAGAAGTGGAGCAGAGATCT	60.024	22	ATCCACGAACATTTACCCCCTC	60.093	22	126	33	158
NODE_100821_length_300_cov_1.52683_ID_2177895	1	p2	(CT)7	14	249	262	GAGCGCCCGAAATTCATTCAAT	60.224	22	AGAGAAGATTGGAGAAGAGGAAGA	58.411	24	270	28	297	ATTGAGCGCCCGAAATTCATTC	60.224	22	AGAGAAGATTGGAGAAGAGGAAGA	58.411	24	273	25	297	GCGCGAGTTGCTTCTTTTTAGT	60.35	22	AGAGAAGATTGGAGAAGAGGAAGA	58.411	24	195	103	297
NODE_100855_length_300_cov_0.907317_ID_2177963	1	c	(AG)10atat(AG)6ctacacacacagatagatagatagat(AG)16	94	82	175	GACCCCTGGTGTCCAAGATTTA	59.692	22	CCCACTTCAATGACCATCTCCA	60.026	22	250	34	283	TATATCCAGGGCAGTTTCGGTC	59.632	22	CCCACTTCAATGACCATCTCCA	60.026	22	279	5	283	GACCCCTGGTGTCCAAGATTTA	59.692	22	CACCTTTGACTTGGACTACCCA	59.894	22	216	34	249
NODE_10091_length_665_cov_2.35965_ID_1996421	1	p3	(AAG)5	15	522	536	ACGAAAACACGTCTCTGCTCTT	60.481	22	GTTGACCGCGAGTTTGAAGAAG	60.349	22	223	339	561	CGAAAACACGTCTCTGCTCTTT	59.46	22	GTTGACCGCGAGTTTGAAGAAG	60.349	22	222	340	561	ACGAAAACACGTCTCTGCTCT	59.933	21	GTTGACCGCGAGTTTGAAGAAG	60.349	22	223	339	561
NODE_100913_length_299_cov_1.34804_ID_2178079	1	p2	(GA)27	54	126	179	ATTTTCATCAGACAGCACTTGC	57.83	22	CTATTCCTGCACGCTAGCAAAC	59.969	22	182	39	220	ATTTTCATCAGACAGCACTTGC	57.83	22	CACGCTAGCAAACCAAAAGTGA	59.967	22	173	39	211	ATTTTCATCAGACAGCACTTGC	57.83	22	ACGCTAGCAAACCAAAAGTGAC	59.967	22	172	39	210
NODE_10092_length_665_cov_4.77544_ID_1996423	1	p3	(GAC)7	21	27	47	AGAGAATGAAGAAGATGACGGAG	57.739	23	GAGGTGGCCCAGAATCATCATT	60.424	22	113	1	113	AGAGAATGAAGAAGATGACGGAG	57.739	23	AGGTGGCCCAGAATCATCATTG	60.689	22	112	1	112	AGAGAATGAAGAAGATGACGGAG	57.739	23	GCGGTGCGAATTCAAATGCTAA	60.731	22	167	1	167
NODE_10095_length_665_cov_4.42807_ID_1996429	1	p2	(TC)6	12	578	589	CGATCGATCAGCAGGTTAGACT	59.708	22	GGACCTACCTAATGCATGGTTT	58.102	22	280	346	625	CGATCGATCAGCAGGTTAGACT	59.708	22	GGACCTACCTAATGCATGGTTTTG	59.902	24	280	346	625	CGATCGATCAGCAGGTTAGACT	59.708	22	GGACCTACCTAATGCATGGTTTT	58.722	23	280	346	625
NODE_10097_length_665_cov_4.82982_ID_1996433	1	p2	(CT)12	24	188	211	GGCTCGATTCGACTCTTGGTAT	59.965	22	CGAACAGGTAGGCTAAGGTCAA	59.767	22	270	52	321	CTCCTCTCCCTTACCCTAACCT	59.752	22	GTCAAGCAAACAAGCATCGGAT	60.095	22	271	148	418	TTTGTTTTTAACCTGGAGCGCC	60.224	22	GATCGGACAACCTAAGGTCGAG	60.224	22	254	126	379
NODE_101007_length_299_cov_2.48529_ID_2178267	1	c	(CGA)6caacaacaa(CAC)6	45	198	242	CTTAGACAATCTCACCCCCACC	60.093	22	GAGAATGACTTGGGCTTGCTTC	59.837	22	162	131	292	CCTTAGACAATCTCACCCCCAC	60.093	22	GAGAATGACTTGGGCTTGCTTC	59.837	22	163	130	292	ATCTTCTTCCATGGCCATCTCC	59.892	22	GAGAATGACTTGGGCTTGCTTC	59.837	22	239	54	292
NODE_10104_length_665_cov_2.05614_ID_1996447	1	p3	(CTC)5	15	190	204	GTCTGCCTCTAAAGGGCTTGTA	59.764	22	TTCCCTAGCCTTGATCTTACGC	59.897	22	191	55	245	AAGTCTGCCTCTAAAGGGCTTG	60.291	22	TTCCCTAGCCTTGATCTTACGC	59.897	22	193	53	245	CAAAGTCTGCCTCTAAAGGGCT	60.291	22	TTCCCTAGCCTTGATCTTACGC	59.897	22	195	51	245
NODE_101102_length_299_cov_2.98039_ID_2178455	1	p2	(AC)7	14	64	77	ATTCGCACAAATAAAGTCCCGC	60.159	22	ACAATTTACCACACATGCTCGC	60.095	22	138	31	168	ATTCGCACAAATAAAGTCCCGC	60.159	22	TCCTTAAAGCTTGAGCCCCTTT	59.89	22	216	31	246	ATTCGCACAAATAAAGTCCCGC	60.159	22	TTCCTTAAAGCTTGAGCCCCTT	59.89	22	217	31	247
NODE_101161_length_299_cov_1.71569_ID_2178573	1	p2	(GA)18	36	221	256	AACTGAGTTTACTCCGCACGAT	60.029	22	TCCCTCCTTCTTCTTCTCCTCC	60.293	22	223	61	283	AACTGAGTTTACTCCGCACGAT	60.029	22	CCCTCCTTCTTCTTCTCCTCCT	60.293	22	222	61	282	TGGACGGAACAGATAAAGCACA	59.962	22	TCCCTCCTTCTTCTTCTCCTCC	60.293	22	263	21	283
NODE_101168_length_299_cov_0.612745_ID_2178587	1	p2	(CT)18	36	231	266	CTACTTCTCCTCCCCTCTGGAA	60.024	22	GGAGAGAGATAGAGAGAGAGGCC	60.308	23	127	166	292	TCAACAGCGATGTAACTGGGAA	59.962	22	GGAGAGAGATAGAGAGAGAGGCC	60.308	23	238	55	292	ACAGCGATGTAACTGGGAAACT	59.961	22	GGAGAGAGATAGAGAGAGAGGCC	60.308	23	235	58	292
NODE_101214_length_299_cov_1.60294_ID_2178679	1	p2	(AC)25	50	36	85	GATCTGGTGAGCCCAAATAACT	58.109	22	AGTTTTCCTCCCTTCACTAACACT	59.587	24	140	0	139	GATCTGGTGAGCCCAAATAACT	58.109	22	CCTCCCTTCACTAACACTTAAGGA	59.469	24	134	0	133	GATCTGGTGAGCCCAAATAACT	58.109	22	TCCTCCCTTCACTAACACTTAAGG	59.469	24	135	0	134
NODE_101319_length_299_cov_2.80392_ID_2178889	1	p3	(GAC)6	18	72	89	GATATGCAACAACAAGACCGCA	59.839	22	ACCCAGACCCGTACCATTTAAC	60.027	22	222	33	254	GATATGCAACAACAAGACCGCA	59.839	22	CCCAGACCCGTACCATTTAACA	60.027	22	221	33	253	GATATGCAACAACAAGACCGCA	59.839	22	CTACTCACCAAACCGGAACTCA	59.963	22	123	33	155
NODE_101327_length_299_cov_4.95098_ID_2178905	1	p3	(CAT)5	15	235	249	TTGCGATACTCGGTGTGAAAGA	60.03	22	GGAATAGCATGGGAGGTATGGG	60.026	22	280	10	289	CCATCCCTCTCTCACCAAAGTC	60.093	22	GGAATAGCATGGGAGGTATGGG	60.026	22	108	182	289	ATACTCGGTGTGAAAGATGCGT	60.094	22	GGAATAGCATGGGAGGTATGGG	60.026	22	275	15	289
NODE_101362_length_299_cov_0.955882_ID_2178973	1	p3	(TTA)18	54	173	226	CGAATACATGCATCAAGGTGGG	59.709	22	ACCTTGTGATGGGCAATGAGAT	60.025	22	249	39	287	CGAATACATGCATCAAGGTGGG	59.709	22	TTGTGATGGGCAATGAGATGGA	60.025	22	246	39	284	CGAATACATGCATCAAGGTGGG	59.709	22	AATGAGATGGATGGGCTGGATC	59.959	22	235	39	273
NODE_101366_length_299_cov_1.61765_ID_2178981	1	p2	(TA)6	12	204	215	TTAACCTTTCAACAGGGGGAGG	59.891	22	GGCTGTTGGGTTTTCCATCAAT	59.697	22	161	99	259	TTAACCTTTCAACAGGGGGAGG	59.891	22	GAAGTTGGGCTGTTGGGTTTTC	60.483	22	168	99	266	GCCAAGGGGTCTTAACCTTTCA	60.49	22	GGCTGTTGGGTTTTCCATCAAT	59.697	22	172	88	259
NODE_101412_length_298_cov_1.35468_ID_2179073	1	p2	(AG)13	26	56	81	GTATCAGGCTCTGGACTCCAAC	60.159	22	ATGGCCCGAGTTCCTTCTTAAG	60.093	22	268	1	268	GTATCAGGCTCTGGACTCCAAC	60.159	22	GATGGCCCGAGTTCCTTCTTAA	60.093	22	269	1	269	GTATCAGGCTCTGGACTCCAAC	60.159	22	AATGGATCGAGTCGTCCTTGAG	59.9	22	210	1	210
NODE_101467_length_298_cov_1.62562_ID_2179183	1	p2	(CT)17	34	70	103	CCATGGAGCAATGAAGAGGAGT	60.093	22	CAATTCATCCGCATCCACTGTC	59.967	22	252	35	286	CCATGGAGCAATGAAGAGGAGT	60.093	22	CGTGATGGGCCAATATAGTCCA	59.962	22	129	35	163	CCATGGAGCAATGAAGAGGAGT	60.093	22	GTCCGTGATGGGCCAATATAGT	59.961	22	132	35	166
NODE_101494_length_298_cov_1.33005_ID_2179237	1	p2	(CT)9	18	148	165	CATCTTCTCCACAGAACGACCT	59.768	22	ACATTGAAGATGCTTGATCGAGA	58.237	23	171	22	192	CATCTTCTCCACAGAACGACCT	59.768	22	ACATTGAAGATGCTTGATCGAGAG	59.19	24	171	22	192	TCTCCTTCTACCAAGCAAGTGC	60.29	22	ACATTGAAGATGCTTGATCGAGA	58.237	23	108	85	192
NODE_10150_length_664_cov_2.44815_ID_1996539	1	p2	(TC)7	14	67	80	ATCTCCCTTCTACAGGCTTCCT	60.023	22	CCTACGCAAACTGCTTATACGC	60.034	22	190	9	198	CCTTCTACAGGCTTCCTCTCAC	59.833	22	CCTACGCAAACTGCTTATACGC	60.034	22	185	14	198	ATCTCCCTTCTACAGGCTTCCT	60.023	22	CCCGAAATTGGACAGTTCCTCT	60.29	22	277	9	285
NODE_101502_length_298_cov_1.05911_ID_2179253	1	p3	(GTT)10	30	56	85	TGGGTTTGTAATTCTCGATGCC	58.986	22	AATTAACCAAACCCGATTGCCC	59.765	22	146	5	150	TGGGTTTGTAATTCTCGATGCC	58.986	22	CCCGATTGCCCGCATAGTTATA	60.354	22	135	5	139	GGGTTTGTAATTCTCGATGCCT	58.721	22	AATTAACCAAACCCGATTGCCC	59.765	22	145	6	150
NODE_10152_length_664_cov_2.08436_ID_1996543	1	p5	(CGACC)5	25	313	337	GGGTTAGGGTTGAGGTGGAAAT	59.957	22	GACGAAGACCGAAGACTCAAGT	60.031	22	201	244	444	GGGTTAGGGTTGAGGTGGAAAT	59.957	22	TGGCATACTAGTGCACCTTGTT	59.96	22	271	244	514	TTTGGGTTGGGTAAGGGTTAGG	59.89	22	GACGAAGACCGAAGACTCAAGT	60.031	22	251	194	444
NODE_10154_length_664_cov_1.86995_ID_1996547	1	p2	(AC)10	20	195	214	GAATCGGCTCGGTTTGGTTTAG	59.905	22	GTTCTGGCTGATCTAAGCTCGA	59.9	22	275	153	427	GAATCGGCTCGGTTTGGTTTAG	59.905	22	AGTTCTGGCTGATCTAAGCTCG	59.899	22	276	153	428	CCTCGAACTTGATTTGGCTTGG	60.095	22	GAGAGAGAGGGCGAGGTTTTAC	60.159	22	264	95	358
NODE_10154_length_664_cov_1.86995_ID_1996547	2	p2	(CT)10	20	351	370	GAATCGGCTCGGTTTGGTTTAG	59.905	22	GTTCTGGCTGATCTAAGCTCGA	59.9	22	275	153	427	GAATCGGCTCGGTTTGGTTTAG	59.905	22	AGTTCTGGCTGATCTAAGCTCG	59.899	22	276	153	428	ACAAAATCAAAACGAGCACCCC	60.224	22	TTTTGAGCCGAATTCAAGCCAG	60.03	22	237	212	448
NODE_101603_length_298_cov_0.724138_ID_2179455	1	p2	(GA)20	40	117	156	CCGCGATTTAGGTATCCCATCA	60.028	22	GTGAGCAAAGCCTCCTCTATCA	59.831	22	133	73	205	CCGCGATTTAGGTATCCCATCA	60.028	22	TCAAGAAGCTTCCTCTCCCTCT	60.225	22	114	73	186	TCCGCGATTTAGGTATCCCATC	59.767	22	GTGAGCAAAGCCTCCTCTATCA	59.831	22	134	72	205
NODE_101668_length_298_cov_0.669951_ID_2179585	1	p2	(GT)24	48	104	151	AGCTGAATATATGGCAAGACGT	57.657	22	AGAAGAAAGCATTCCATGAAAGCA	59.475	24	191	62	252	AGCTGAATATATGGCAAGACGT	57.657	22	GAAGAAAGCATTCCATGAAAGCA	58.187	23	190	62	251	AGCTGAATATATGGCAAGACGT	57.657	22	AGAAAGCATTCCATGAAAGCAA	57.123	22	188	62	249
NODE_101689_length_298_cov_2.72414_ID_2179627	1	p2	(GA)21	42	223	264	CAATCTTTCGACCCCAAAACCC	60.029	22	TTTTCACTCCCCAGTCCCAC	59.523	20	266	32	297	CCAATCTTTCGACCCCAAAACC	60.029	22	TTTTCACTCCCCAGTCCCAC	59.523	20	267	31	297	CCCAATCTTTCGACCCCAAAAC	60.029	22	TTTTCACTCCCCAGTCCCAC	59.523	20	268	30	297
NODE_101701_length_298_cov_1.46798_ID_2179651	1	p3	(AAT)6	18	54	71	GCCGCAGTTATCCAGAGATCC	60.607	21	CGGGCCTTTTCCAGTCATTTTT	59.963	22	219	30	248	GCCGCAGTTATCCAGAGATCC	60.607	21	CTCTTTCGAGTTTTCGCCACAG	60.097	22	241	30	270	GCCGCAGTTATCCAGAGATCC	60.607	21	CTATGCTGTTTTTACCCTCGGC	59.645	22	132	30	161
NODE_101723_length_298_cov_1.4532_ID_2179695	1	p2	(CT)16	32	141	172	CCCACTCTTTTCATTTCCCCCT	60.225	22	TCTTCTGACTCGGGCGTTTAAC	60.609	22	208	40	247	CCCACTCTTTTCATTTCCCCCT	60.225	22	GTCTTCTGACTCGGGCGTTTAA	60.609	22	209	40	248	CCCACTCTTTTCATTTCCCCCT	60.225	22	CTTCTGACTCGGGCGTTTAACT	60.61	22	207	40	246
NODE_101747_length_298_cov_1.87192_ID_2179743	1	p4	(CCCA)7	28	104	131	TGGGGGAGCTAGGAGACAAA	59.882	20	TAATCTGCCGGTAGATAGTGGC	59.439	22	135	81	215	GTGGGGGAGCTAGGAGACAAA	61.178	21	TAATCTGCCGGTAGATAGTGGC	59.439	22	136	80	215	TGGGGGAGCTAGGAGACAAA	59.882	20	CCGGTAGATAGTGGCGGATTAT	59.241	22	128	81	208
NODE_101760_length_298_cov_0.891626_ID_2179769	1	p3	(GCC)5	15	144	158	TGATGATCACGTAATCCCCCAC	59.896	22	GCGAATTCGTCACCGTCAAC	60.179	20	183	4	186	TGATGATCACGTAATCCCCCAC	59.896	22	GTGTTCCGCGAATTCGTCAC	60.179	20	190	4	193	TGTTGTTGGAAAACACGCAGAA	59.771	22	GCGAATTCGTCACCGTCAAC	60.179	20	138	49	186
NODE_101769_length_298_cov_1.97044_ID_2179787	1	p2	(GA)13	26	203	228	ATCAATGGGCCCCACCAAATAT	60.09	22	GGTACGCCTTCCTTTCTTCCTT	60.29	22	198	57	254	TACTAAATCAATGGGCCCCACC	60.092	22	GGTACGCCTTCCTTTCTTCCTT	60.29	22	204	51	254	CAATGGGCCCCACCAAATATTG	60.159	22	GGTACGCCTTCCTTTCTTCCTT	60.29	22	196	59	254
NODE_101781_length_298_cov_3.72906_ID_2179811	1	p2	(AT)8	16	31	46	TCGAGTCAAGTCGAGAACGA	58.495	20	GCCTGCATTACCGTTTTGCTTA	60.095	22	110	5	114	TCGAGTCAAGTCGAGAACGA	58.495	20	CTGAGCTCGATGATTGTCCACA	60.418	22	262	5	266	TCGAGTCAAGTCGAGAACGA	58.495	20	CTCCCTCCCTCTCTCTTAGCTC	60.489	22	227	5	231
NODE_10182_length_663_cov_2.90845_ID_1996603	1	p6	(GAGCCC)5	30	461	490	GCCACCTGACCTACTACATAGC	59.964	22	CTCGGTCTCGGTCTCAGTCTC	61.337	21	259	276	534	GCCACCTGACCTACTACATAGC	59.964	22	TCGGTCTCGGTCTCAGTCTC	60.391	20	258	276	533	GCCACCTGACCTACTACATAGC	59.964	22	TCTCGGTCTCGGTCTCAGTC	60.391	20	260	276	535
NODE_101833_length_298_cov_1.79803_ID_2179913	1	c	(CT)12cgctcg(CT)14	58	32	89	CGCGTCTGTCCCTCATTTCC	61.084	20	GATGGGTGGTCGACAGAGTTAG	60.159	22	179	9	187	CGCGTCTGTCCCTCATTTCC	61.084	20	GGTGGTCGACAGAGTTAGTACG	60.16	22	175	9	183	CGCGTCTGTCCCTCATTTCC	61.084	20	GGGTGGTCGACAGAGTTAGTAC	59.837	22	176	9	184
NODE_101853_length_298_cov_1.08374_ID_2179953	1	p2	(GT)17	34	198	231	CAACGTAAACAAACGCGCAAAA	59.973	22	GCCCTAGTACCTGCAGCATAAA	60.159	22	129	153	281	CAACGTAAACAAACGCGCAAAA	59.973	22	CTGAGGATACGCCCTAGTACCT	60.225	22	139	153	291	AACGTAAACAAACGCGCAAAAG	59.723	22	GCCCTAGTACCTGCAGCATAAA	60.159	22	128	154	281
NODE_101856_length_298_cov_1.96059_ID_2179959	1	p3	(ATT)5	15	49	63	GCCCAAGGCTTTTCTGTTTGTT	60.42	22	ACCTTGTGATGGGCAATGAGAT	60.025	22	125	0	124	GCCCAAGGCTTTTCTGTTTGTT	60.42	22	TTGTGATGGGCAATGAGATGGA	60.025	22	122	0	121	GCCCAAGGCTTTTCTGTTTGTT	60.42	22	AGGTGAAGATCAAGCTTGGAGG	60.026	22	270	0	269
NODE_101893_length_298_cov_1.95074_ID_2180033	1	p4	(AAGA)5	20	170	189	AGGAACAAGATGGAGAGTTCACC	59.992	23	CTTGGCATGTAGATGAATGGCC	59.705	22	244	37	280	GGAACAAGATGGAGAGTTCACCA	60.245	23	CTTGGCATGTAGATGAATGGCC	59.705	22	243	38	280	GGAACAAGATGGAGAGTTCACC	58.661	22	CTTGGCATGTAGATGAATGGCC	59.705	22	243	38	280
NODE_101900_length_298_cov_3.03448_ID_2180047	1	p2	(GA)6	12	225	236	AGAGAGGGAGAACTGTTGGAGA	59.889	22	CTTTCAGCAACAGCAACCTCTC	60.031	22	112	154	265	AGAGAGGGAGAACTGTTGGAGA	59.889	22	CTCTTTCAGCAACAGCAACCTC	60.031	22	114	154	267	CCTCCTACTGCGTTTCTTCAGA	59.769	22	CTTTCAGCAACAGCAACCTCTC	60.031	22	152	114	265
NODE_101914_length_298_cov_2.08374_ID_2180075	1	p2	(GA)6	12	42	53	TGCATTGGAGTTTGGCAGGG	61.187	20	CCCTCACCTCCATCTCTCTCAT	60.426	22	248	0	247	CATTGGAGTTTGGCAGGGGG	61.26	20	CCCTCACCTCCATCTCTCTCAT	60.426	22	246	2	247	TGCATTGGAGTTTGGCAGGG	61.187	20	CTCACCTCCATCTCTCTCATCG	59.446	22	246	0	245
NODE_101957_length_298_cov_58.5517_ID_2180161	1	p2	(AT)6	12	172	183	TTGAAACCTACCTATGGCCCAC	60.026	22	AGTGGCCAGCTCCCATATTTTT	60.292	22	189	26	214	GTTGAAACCTACCTATGGCCCA	60.026	22	AGTGGCCAGCTCCCATATTTTT	60.292	22	190	25	214	GACAGACCGTTGAAACCTACCT	59.963	22	AGTGGCCAGCTCCCATATTTTT	60.292	22	198	17	214
NODE_101963_length_298_cov_127.768_ID_2180173	1	p4	(TTCT)5	20	198	217	GCTGTCCAATGCATTCTGTGTT	60.03	22	AGACAAGCAAGGAGAGAAGAGA	58.495	22	144	100	243	AATGCATTCTGTGTTGTGTCCG	60.031	22	AGACAAGCAAGGAGAGAAGAGA	58.495	22	137	107	243	GGGCCTATGAACCCTTTAGTCC	60.159	22	AGACAAGCAAGGAGAGAAGAGA	58.495	22	211	33	243
NODE_101966_length_298_cov_1.14286_ID_2180179	1	c	(GA)7tatccatt(AG)6acgttg(GA)14cgtgaggg(GA)19gggtgagg(GA)18	158	41	198	CCTCCATCTCTTCCTCTCTTCAG	59.362	23	TCTTTCCTCTTGGTTTGGGACG	60.487	22	247	0	246	CCTCCATCTCTTCCTCTCTTCA	58.359	22	TCTTTCCTCTTGGTTTGGGACG	60.487	22	247	0	246	TCCTCTCTTCAGAAAACGTCAGA	59.11	23	TCTTTCCTCTTGGTTTGGGACG	60.487	22	236	11	246
NODE_101967_length_298_cov_0.802956_ID_2180181	1	c	(TC)7tgcgctccaaaccccccctctcattgcaatttcacagtcgcagatcatacattcgatctagggtt(TC)15cccttatgtatttttcattggcagatcagacatttgttctagggtt(TC)17	189	53	241	TTGGGGAGAGATTTCAACCCTT	59.278	22	TCTGATCTGCCAATGAAAAATGCA	59.779	24	254	19	272	ATTGGGGAGAGATTTCAACCCT	59.071	22	TCTGATCTGCCAATGAAAAATGCA	59.779	24	255	18	272	TTGGGGAGAGATTTCAACCCTT	59.278	22	CTGATCTGCCAATGAAAAATGCA	58.5	23	253	19	271
NODE_10197_length_663_cov_2.91373_ID_1996633	1	p3	(CTG)8	24	519	542	GAATGCTCTGAATCAACGGACG	59.97	22	GTTTCTGGAGGAGGTGAGAAGG	60.028	22	125	447	571	GAATGCTCTGAATCAACGGACG	59.97	22	TTCTGGAGGAGGTGAGAAGGAT	59.955	22	123	447	569	TTCGGAATCGGAATGCTCTGAA	60.094	22	GTTTCTGGAGGAGGTGAGAAGG	60.028	22	135	437	571
NODE_102088_length_297_cov_0.811881_ID_2180423	1	p2	(GA)6	12	253	264	TTTGGGAGAGAAGGGGGATTTG	59.957	22	CAAAACCCCCATCTCTCTCTCC	60.093	22	105	186	290	TTTGGGAGAGAAGGGGGATTTG	59.957	22	CCAAAACCCCCATCTCTCTCTC	60.093	22	106	186	291	GTTTGGGAGAGAAGGGGGATTT	59.957	22	CAAAACCCCCATCTCTCTCTCC	60.093	22	106	185	290
NODE_10209_length_663_cov_5.11796_ID_1996657	1	p3	(AAG)5	15	332	346	TGATGGACGGCTTGGATTAACA	60.027	22	ACTGGATTTGTCCCATGCATCA	60.292	22	213	241	453	TGATGGACGGCTTGGATTAACA	60.027	22	TCCTGCCCTAAAATTTTGTGGC	59.698	22	250	241	490	TGATGGACGGCTTGGATTAACA	60.027	22	CTGCCCTAAAATTTTGTGGCCT	59.697	22	248	241	488
NODE_102099_length_297_cov_0.80198_ID_2180445	1	p2	(AG)19	38	113	150	AGCTACAAGACTAACCCTCTCT	57.675	22	GCCTCGATTCACAATTGCTTCA	59.838	22	214	17	230	AGCTACAAGACTAACCCTCTCT	57.675	22	TGCCTCGATTCACAATTGCTTC	59.838	22	215	17	231	AGCTACAAGACTAACCCTCTCT	57.675	22	CTGCCTCGATTCACAATTGCTT	59.837	22	216	17	232
NODE_10213_length_663_cov_2.83803_ID_1996665	1	p2	(GA)9	18	503	520	TCCCACAAGTTGTTCTACACGT	59.831	22	CTAAGAGATCTCACCCGAGCAC	59.966	22	177	473	649	TCGGGATTTGGTATTCCCACAA	59.691	22	CTAAGAGATCTCACCCGAGCAC	59.966	22	191	459	649	TTCGGGATTTGGTATTCCCACA	59.691	22	CTAAGAGATCTCACCCGAGCAC	59.966	22	192	458	649
NODE_102143_length_297_cov_1.79703_ID_2180533	1	c	(TCTT)5cttccttcttcttctttc(TCTT)5	58	64	121	TCTCCCTCTCTCTAGCACGTTT	60.291	22	CTGTGATCTTGCTGTTGCTACG	59.907	22	170	21	190	TCTCCCTCTCTCTAGCACGTTT	60.291	22	GCTGTGATCTTGCTGTTGCTAC	60.16	22	171	21	191	TCTCCCTCTCTCTAGCACGTTT	60.291	22	AGAGAGAAGGGTGGGACGTTAT	60.292	22	238	21	258
NODE_102201_length_297_cov_2.4802_ID_2180649	1	p3	(GAA)5	15	197	211	AAGACCGGTGAAGAAGGGATTC	60.027	22	GCACCACAAATATCCGGTCAAC	60.159	22	228	35	262	GAAGACCGGTGAAGAAGGGATT	60.027	22	GCACCACAAATATCCGGTCAAC	60.159	22	229	34	262	TGAAGAAGACCGGTGAAGAAGG	59.963	22	GCACCACAAATATCCGGTCAAC	60.159	22	233	30	262
NODE_102217_length_297_cov_1.80198_ID_2180681	1	p3	(AAG)5	15	182	196	TTTTAGTTGTGTGCGTGTGGAG	59.647	22	GAAGCTTTTGATGTGGGGGATG	59.833	22	166	59	224	TTTTAGTTGTGTGCGTGTGGAG	59.647	22	AGCTTTTGATGTGGGGGATGAA	60.225	22	164	59	222	TTTTAGTTGTGTGCGTGTGGAG	59.647	22	AAGCTTTTGATGTGGGGGATGA	60.225	22	165	59	223
NODE_102265_length_297_cov_2.56931_ID_2180775	1	p3	(TGC)5	15	132	146	CCCTTCTTCTCCTTTGCTTCCT	59.959	22	AGCCACAGAGACATTGTCGATT	60.028	22	150	103	252	ACGAATATGGCCCTTCTTCTCC	59.895	22	AGCCACAGAGACATTGTCGATT	60.028	22	160	93	252	GGACGAATATGGCCCTTCTTCT	59.895	22	AGCCACAGAGACATTGTCGATT	60.028	22	162	91	252
NODE_102298_length_297_cov_1.19802_ID_2180841	1	p2	(GA)7	14	155	168	AGTCTACCACTAAGCCACGAGA	60.291	22	CACACATGCTTGCACACGTATG	60.977	22	178	61	238	ACCACTAAGCCACGAGAAAAGA	59.632	22	CACACATGCTTGCACACGTATG	60.977	22	173	66	238	GTCTACCACTAAGCCACGAGAA	59.509	22	CACACATGCTTGCACACGTATG	60.977	22	177	62	238
NODE_1023_length_1145_cov_5.27714_ID_1978019	1	p3	(GCA)5	15	59	73	CAATGCGTCTGCTGCTGAGC	62.579	20	ATCGTGTCCTCCTTAGCAACAG	60.094	22	228	7	234	GCAATGCGTCTGCTGCTGAG	62.579	20	ATCGTGTCCTCCTTAGCAACAG	60.094	22	229	6	234	CAATGCGTCTGCTGCTGAGC	62.579	20	GTCACAGATCATGTCGAACGTG	59.657	22	193	7	199
NODE_102304_length_297_cov_2.28218_ID_2180853	1	p4	(AGAA)5	20	143	162	GCCAAGTGAAAGAGAGAAGAAGC	59.812	23	GATCAATCCAGCGTGTGCAAAG	60.73	22	165	108	272	GCCAAGTGAAAGAGAGAAGAAGC	59.812	23	AAAGAGGGTGCTACCTTGTGG	59.926	21	147	108	254	GCCAAGTGAAAGAGAGAAGAAGC	59.812	23	ATCAATCCAGCGTGTGCAAAGA	61.135	22	164	108	271
NODE_10232_length_663_cov_1.50352_ID_1996703	1	p5	(CGAGC)5	25	319	343	TACCACTCTCACGCAAAACTCA	59.898	22	TAAACTCGGTCGAAAGCTTGGT	60.224	22	280	182	461	TACCACTCTCACGCAAAACTCA	59.898	22	TCGAGCTAGCTTGAACATGTCA	59.769	22	259	182	440	TCTACCACTCTCACGCAAAACT	59.636	22	TCGAGCTAGCTTGAACATGTCA	59.769	22	261	180	440
NODE_102334_length_297_cov_1.98515_ID_2180913	1	p5	(CCAAC)5	25	228	252	CACTGACCTGACTCGACCTAAC	60.095	22	TTTTTGTCGGATTGGGGTCGG	61.154	21	191	90	280	AACCTAGCCCATTGACTCAACC	60.291	22	TTTTTGTCGGATTGGGGTCGG	61.154	21	228	53	280	TAGCCCATTGACTCAACCCTAC	59.496	22	TTTTTGTCGGATTGGGGTCGG	61.154	21	224	57	280
NODE_1024_length_1144_cov_3.53003_ID_1978021	1	p3	(AGA)5	15	459	473	CGTTATCCAAAGCCGTTCGTAC	59.972	22	ATCAAAGTGGTCAAGGCTTCCT	59.891	22	274	316	589	TCGTTATCCAAAGCCGTTCGTA	60.095	22	ATCAAAGTGGTCAAGGCTTCCT	59.891	22	275	315	589	TATCCAAAGCCGTTCGTACCTC	60.159	22	ATCAAAGTGGTCAAGGCTTCCT	59.891	22	271	319	589
NODE_102416_length_297_cov_1.35149_ID_2181077	1	p2	(TC)8	16	223	238	CCACATGCTCTCTCTCCTTCTC	59.899	22	GGAGAGACAGAGAGGGAGAACT	60.025	22	103	161	263	TATCCCAACAGCAACCTGAACA	59.893	22	GGAGAGACAGAGAGGGAGAACT	60.025	22	186	78	263	TGTTATCCCAACAGCAACCTGA	59.893	22	GGAGAGACAGAGAGGGAGAACT	60.025	22	189	75	263
NODE_102505_length_297_cov_1.53465_ID_2181255	1	p3	(TCT)5	15	171	185	AGGGTCTAGCCGACTGTAGATT	60.092	22	AAAGACAGTCGATGCCCTACTG	60.094	22	253	12	264	ACAACAACCAAACAAAGCCCTC	60.094	22	AAAGACAGTCGATGCCCTACTG	60.094	22	167	98	264	GTAATTGGCTAGTGGCGACTCT	60.159	22	AAAGACAGTCGATGCCCTACTG	60.094	22	227	38	264
NODE_102552_length_297_cov_1.35149_ID_2181349	1	p2	(TC)7	14	34	47	ACCCAACCTTTATAAACCCATTTCT	58.672	25	GGTCGACTATTGAGCCCCAAAT	60.422	22	270	4	273	ACCCAACCTTTATAAACCCATTTC	57.385	24	GGTCGACTATTGAGCCCCAAAT	60.422	22	270	4	273	CCCAACCTTTATAAACCCATTTCT	57.132	24	GGTCGACTATTGAGCCCCAAAT	60.422	22	269	5	273
NODE_10257_length_662_cov_4.4127_ID_1996753	1	p2	(TC)16	32	122	153	GCTTCCCTCTCAAAACCAGGTA	59.96	22	CTGTTAGCTACACACGCACCTA	60.095	22	177	87	263	CTCGCCTCTCCACTCTCAAATT	60.094	22	CTGTTAGCTACACACGCACCTA	60.095	22	199	65	263	GCTTCCCTCTCAAAACCAGGTA	59.96	22	ACGCACCTACCCCTATTAGCTA	60.158	22	164	87	250
NODE_102570_length_297_cov_1.61386_ID_2181385	1	p2	(CT)15	30	193	222	TGGAATCGAAAAGCCTGGTACA	59.961	22	ATCTGCTGATGTGGACTGTCAG	60.094	22	225	55	279	AACATGGCTGGAATCGAAAAGC	60.095	22	ATCTGCTGATGTGGACTGTCAG	60.094	22	233	47	279	AGGAAACATGGCTGGAATCGAA	60.291	22	ATCTGCTGATGTGGACTGTCAG	60.094	22	237	43	279
NODE_102596_length_296_cov_1.36816_ID_2181437	1	p3	(AGC)10	30	31	60	GATGGGCAGTAGCGATTCTGG	60.876	21	TACAAAGGGCCAAATCTGACCA	59.891	22	154	2	155	GATGGGCAGTAGCGATTCTGG	60.876	21	GCTACAAAGGGCCAAATCTGAC	59.836	22	156	2	157	CGATGGGCAGTAGCGATTCT	59.967	20	TACAAAGGGCCAAATCTGACCA	59.891	22	155	1	155
NODE_102627_length_296_cov_2.46269_ID_2181497	1	p5	(TCGGC)5	25	135	159	CTCAATGACCACCTTAGCTCGT	60.094	22	AATTTAAGCCCGACTTTTGGGC	60.028	22	152	110	261	CTCAATGACCACCTTAGCTCGT	60.094	22	GCTCGAACTCAGCTTGAATTGG	60.16	22	118	110	227	CTCAATGACCACCTTAGCTCGT	60.094	22	GAACTCAGCTTGAATTGGGCTC	59.837	22	114	110	223
NODE_10268_length_662_cov_2.41975_ID_1996775	1	p2	(GA)6	12	139	150	ACCTGGAAGAAGGATTAGAGGGA	59.986	23	TTAATGCAAAGCCTCTTGGTGC	60.029	22	118	63	180	ACCTGGAAGAAGGATTAGAGGGA	59.986	23	CCCGCACTAATGTTAATTGCGT	59.903	22	238	63	300	TGGGATTGTGGTTAGCAAAACA	58.7	22	TTAATGCAAAGCCTCTTGGTGC	60.029	22	164	17	180
NODE_1027_length_1144_cov_2.92469_ID_1978027	1	p3	(TCA)7	21	924	944	CTCAGCAGCAACATCATCATCG	60.033	22	CATACTCTGGAGGGTTGGATCG	59.964	22	210	880	1089	CTCAGCAGCAACATCATCATCG	60.033	22	GAAGGTGATGTTCTGAGAGGGG	60.093	22	114	880	993	CTCAGCAGCAACATCATCATCG	60.033	22	TTGATGAGTTACCCGACGAAGG	60.094	22	131	880	1010
NODE_10274_length_662_cov_3.097_ID_1996791	1	p2	(CA)8	16	260	275	AGGGTTTGGTCCGTTGGATTTA	59.891	22	ATACCAGTCCAAGTCTGAGTGC	59.765	22	248	134	381	TGGTCCGTTGGATTTAAACCCA	60.159	22	ATACCAGTCCAAGTCTGAGTGC	59.765	22	242	140	381	GGATTTAAACCCAACAGGAGCG	59.836	22	ATACCAGTCCAAGTCTGAGTGC	59.765	22	233	149	381
NODE_10277_length_662_cov_5.19577_ID_1996797	1	p3	(AGG)5	15	431	445	GGAGAGCCACATGAGGAAGTAG	59.898	22	CTTCGGCATCTACTCTTCCCTC	59.965	22	223	350	572	GGAGAGCCACATGAGGAAGTAG	59.898	22	TAGCGGGTCATCATACTGCTTC	59.964	22	241	350	590	GGAGAGCCACATGAGGAAGTAG	59.898	22	CTAGCGGGTCATCATACTGCTT	59.964	22	242	350	591
NODE_102774_length_296_cov_0.741294_ID_2181791	1	c	(TC)16c(CA)11(CG)8	71	95	165	TAGCGCCGTCAATCAGAGAATT	60.159	22	ATCCAGAGTGCAACCTGTCAAT	59.959	22	223	29	251	CGCCGTCAATCAGAGAATTTGG	60.223	22	ATCCAGAGTGCAACCTGTCAAT	59.959	22	220	32	251	TAGCGCCGTCAATCAGAGAATT	60.159	22	AATCCAGAGTGCAACCTGTCAA	60.159	22	224	29	252
NODE_102789_length_296_cov_1.53234_ID_2181821	1	p3	(AGG)5	15	149	163	GCAGTAGCATACGTACTCGTGG	60.854	22	AAGCCACACTTCTGCATCCA	59.889	20	248	44	291	GCAGTAGCATACGTACTCGTGG	60.854	22	AAGCCACACTTCTGCATCCAC	61.156	21	248	44	291	AACTGACGATGCCAGAGAGGAT	61.216	22	AAGCCACACTTCTGCATCCA	59.889	20	215	77	291
NODE_102807_length_296_cov_2.0398_ID_2181857	1	p2	(GA)8	16	127	142	ACTGTCAGTCTCACCTACCAGA	59.892	22	ATTCATGGCTGGAATCGAACCT	60.092	22	205	83	287	ACTGTCAGTCTCACCTACCAGA	59.892	22	CTGGAATCGAACCTCGTACACA	60.095	22	197	83	279	ACTGTCAGTCTCACCTACCAGA	59.892	22	ATCAAACGGACAGGAACAGTGA	59.896	22	171	83	253
NODE_102849_length_296_cov_1.87065_ID_2181941	1	c	(TCA)10tcgccgtccccatcgccg(TCA)12ttgtcgtcgtccccatcagcgctgccactac(CAT)8	139	47	185	CATCCATTGCATGAAGTCGCC	60.269	21	CAGATATGGCGAGTGATGGTGA	59.964	22	218	9	226	CATCCATTGCATGAAGTCGCC	60.269	21	TCAGATATGGCGAGTGATGGTG	59.964	22	219	9	227	CATCCATTGCATGAAGTCGCC	60.269	21	CACACGACAGTCTTTATCACGC	59.909	22	265	9	273
NODE_102893_length_296_cov_1.14925_ID_2182029	1	p2	(AT)7	14	53	66	AGGAGGATTGAACATGTGTGGG	60.291	22	CGCAGGTAATAGGCGTTCCTTA	60.224	22	160	7	166	AGGAGGATTGAACATGTGTGGG	60.291	22	AGTCACATACATCACGGTGAGC	60.417	22	266	7	272	AGGATTGAACATGTGTGGGCAT	60.558	22	GATCAGCGTGGATGTAGTCACA	60.159	22	278	10	287
NODE_102901_length_296_cov_3.31841_ID_2182045	1	p2	(GC)6	12	157	168	AAATGCAGTGTCCGACTAGTGT	59.963	22	CCTCATGTGGAAGGGAATCGAA	60.093	22	151	109	259	AAATGCAGTGTCCGACTAGTGT	59.963	22	GAAGGGAATCGAACTCACGTCT	60.095	22	142	109	250	AAATGCAGTGTCCGACTAGTGT	59.963	22	ATCCTCATGTGGAAGGGAATCG	59.895	22	153	109	261
NODE_10291_length_662_cov_3.67019_ID_1996825	1	p2	(GA)7	14	544	557	TACTGCGCAAGGGGTTTCTATT	60.027	22	CCCACAAAGCAAGGAAAACACA	60.094	22	173	420	592	TACTGCGCAAGGGGTTTCTATT	60.027	22	ACAGAGATTGACAGCCCACAAA	60.159	22	187	420	606	TACTGCGCAAGGGGTTTCTATT	60.027	22	CGGCACAAAACGATCCACTATG	60.223	22	223	420	642
NODE_102918_length_296_cov_1.59204_ID_2182079	1	p2	(GA)6	12	79	90	GGGGGAGATTTGATGGGACTTT	60.024	22	TTGGAAAGAACCAATTTCGGGC	59.963	22	221	38	258	AAAGGGGGAGATTTGATGGGAC	60.024	22	TTGGAAAGAACCAATTTCGGGC	59.963	22	224	35	258	GTCGGAAAGGGGGAGATTTGAT	60.092	22	TTGGAAAGAACCAATTTCGGGC	59.963	22	229	30	258
NODE_102921_length_296_cov_0.865672_ID_2182085	1	c	(CT)8t(TC)7	31	133	163	CATGTACTCGCTCATCCCTCTC	60.03	22	CGTGCATGTGAGCTGAAGAAAA	60.032	22	124	69	192	ACTCCACGAACCTGCCTTTAAT	59.96	22	CGTGCATGTGAGCTGAAGAAAA	60.032	22	157	36	192	CCTTTAATTTGCTCCGACGCAT	59.903	22	CGTGCATGTGAGCTGAAGAAAA	60.032	22	143	50	192
NODE_102927_length_296_cov_1.63184_ID_2182097	1	p3	(ATT)7	21	180	200	GACGGCGTGGATCAAATACATG	60.033	22	CACCTTCTGATGGGCAATGAGA	60.356	22	235	29	263	GACGGCGTGGATCAAATACATG	60.033	22	ATCTTATTTCCTTGGGCCCACC	60.359	22	253	29	281	GACGGCGTGGATCAAATACATG	60.033	22	TGATGGGCAATGAGATGGATGG	60.49	22	228	29	256
NODE_102959_length_296_cov_2.71144_ID_2182161	1	p3	(ATG)6	18	138	155	CGTGCATTTGTGTTGGACCTAG	60.096	22	GTAGACGGCTGTACGGTATCAG	60.032	22	179	46	224	AAGTCGTGCATTTGTGTTGGAC	60.223	22	GTAGACGGCTGTACGGTATCAG	60.032	22	183	42	224	GGCGGATTTCATGCAAACTCAA	60.353	22	GTAGACGGCTGTACGGTATCAG	60.032	22	150	75	224
NODE_102972_length_296_cov_0.751244_ID_2182187	1	p3	(GCC)6	18	66	83	CCGTCTGGATTGGAGCTCAAG	60.742	21	TTAGATTGGCTCCAGATCGCTC	59.964	22	233	25	257	CCGTCTGGATTGGAGCTCAAG	60.742	21	GGTCGTGCTTTGAGTGTGTTAG	59.779	22	164	25	188	CCGTCTGGATTGGAGCTCAAG	60.742	21	GCTTCGCGGTTTTGTGTTTAGA	60.287	22	250	25	274
NODE_103_length_2308_cov_22.9056_ID_1976157	1	p2	(GA)10	20	129	148	AGGTGTCACTCCAAGCCTAAAG	59.961	22	CTTCCTCCCACACATCAATCCA	60.026	22	216	22	237	AGGTGTCACTCCAAGCCTAAAG	59.961	22	CCATCTTCCTCCCACACATCAA	60.026	22	220	22	241	AGGTGTCACTCCAAGCCTAAAG	59.961	22	CAATCCATCTTCCTCCCACACA	60.026	22	224	22	245
NODE_103001_length_296_cov_1.68159_ID_2182245	1	p2	(CT)13	26	65	90	CCCGGCTGTTACTGCCTTAC	60.743	20	CACTGTACATCAACAATGGGCC	59.836	22	210	3	212	CCCGGCTGTTACTGCCTTAC	60.743	20	CCCCACTAGCACTGTACATCAA	59.764	22	219	3	221	CCCGGCTGTTACTGCCTTAC	60.743	20	CCACAAGCAATGATAGTGACGG	59.647	22	159	3	161
NODE_103008_length_296_cov_3.46269_ID_2182259	1	p4	(CTTT)6	24	169	192	AATGGATGGACGGTGTGGATAC	60.159	22	GGAGTGGATCACCCTTATGTGG	60.159	22	201	51	251	AATGGATGGACGGTGTGGATAC	60.159	22	AACGGAGTGGATCACCCTTATG	59.829	22	204	51	254	TGATCTCCCCAAATGGATGGAC	59.825	22	GGAGTGGATCACCCTTATGTGG	60.159	22	212	40	251
NODE_103018_length_296_cov_1.42289_ID_2182279	1	p2	(CT)18	36	49	84	TCTCTTTATCTTCCCCTCCCCC	60.362	22	ACAGGTAATGGATTTCGGCGAT	60.159	22	135	3	137	TCTCTTTATCTTCCCCTCCCCC	60.362	22	CAGGTAATGGATTTCGGCGATG	59.776	22	134	3	136	TCTCTTTATCTTCCCCTCCCCC	60.362	22	GCCCCACTAGCACTATACATGG	60.29	22	198	3	200
NODE_103047_length_296_cov_1.93035_ID_2182337	1	p2	(AG)6	12	107	118	TAGGTATCAGGCCTTGGACTCA	60.023	22	TTACAAGGGCGACTTTCTCCTC	60.028	22	230	49	278	CGATAGGTATCAGGCCTTGGAC	60.029	22	TTACAAGGGCGACTTTCTCCTC	60.028	22	233	46	278	TAGGTATCAGGCCTTGGACTCA	60.023	22	CCGAGAGCATTTTTACAAGGGC	60.159	22	242	49	290
NODE_103055_length_296_cov_2.30846_ID_2182353	1	p3	(AGA)5	15	223	237	TCGGTACTCGTACTGCTTGAAG	59.839	22	ACCCTAACCCTAACCCTAACTCT	59.658	23	147	134	280	CTCGGTACTCGTACTGCTTGAA	59.839	22	ACCCTAACCCTAACCCTAACTCT	59.658	23	148	133	280	CTCCCAAATGCGCCATTTCTAC	60.224	22	ACCCTAACCCTAACCCTAACTCT	59.658	23	103	178	280
NODE_103119_length_296_cov_0.965174_ID_2182481	1	p2	(AT)8	16	141	156	CATCTCGGTATGGTGCATCTGA	59.964	22	AGAAATCCAGCCCATCCATTGT	60.024	22	166	21	186	TCATCTCGGTATGGTGCATCTG	59.964	22	AGAAATCCAGCCCATCCATTGT	60.024	22	167	20	186	ATCTCGGTATGGTGCATCTGAC	59.964	22	AGAAATCCAGCCCATCCATTGT	60.024	22	165	22	186
NODE_103135_length_296_cov_0.965174_ID_2182513	1	p3	(TCA)8	24	194	217	TCACGAGTCACATGCCAAGTTA	59.963	22	GCCTGATTCCAACATGAAGGAG	59.313	22	279	13	291	TCACGAGTCACATGCCAAGTTA	59.963	22	CGCCTGATTCCAACATGAAGGA	60.941	22	280	13	292	CGAGTCACATGCCAAGTTAACA	59.194	22	TAGCGCCTGATTCCAACATGAA	60.356	22	280	16	295
NODE_10327_length_662_cov_4.90123_ID_1996897	1	p3	(GCA)6	18	398	415	CCTACCACCAGCAATACCTAGC	60.224	22	TCCATAGCAAGCACAAGGGAAT	60.025	22	260	360	619	CCTACCACCAGCAATACCTAGC	60.224	22	ATCCATAGCAAGCACAAGGGAA	60.025	22	261	360	620	CCTACCACCAGCAATACCTAGC	60.224	22	GAATTTTCTGACCGATCCGCAG	59.969	22	242	360	601
NODE_10328_length_662_cov_2.99295_ID_1996899	1	p2	(GA)6	12	566	577	TAGTGCGTCCTGAAAATCAGCT	60.028	22	GAAGAGGGTTTTCCGGCGAAG	61.539	21	204	403	606	AGCTAGTGCGTCCTGAAAATCA	60.028	22	GAAGAGGGTTTTCCGGCGAAG	61.539	21	207	400	606	TCCGAACTCAGCCATTTTGAGA	59.962	22	GAAGAGGGTTTTCCGGCGAAG	61.539	21	182	425	606
NODE_103292_length_295_cov_1.29_ID_2182827	1	p2	(CT)8	16	103	118	ATGAAAGCCTCCTTGATTGCCT	60.292	22	TTGGAGGGGCACAAGAAGAAAA	60.359	22	103	75	177	ATGAAAGCCTCCTTGATTGCCT	60.292	22	GGAGGGGCACAAGAAGAAAAGA	60.489	22	101	75	175	AATGAAAGCCTCCTTGATTGCC	59.501	22	TTGGAGGGGCACAAGAAGAAAA	60.359	22	104	74	177
NODE_103389_length_295_cov_1.785_ID_2183021	1	p2	(TC)6	12	125	136	CGTATGCAAGGAGTCAAGGAGA	59.834	22	GTGGACTGTCAGTCTCACCTAC	59.771	22	183	0	182	CGTGCATGAAGAGAGGTCTAGG	60.224	22	GTGGACTGTCAGTCTCACCTAC	59.771	22	113	70	182	CCGTGCATGAAGAGAGGTCTAG	60.224	22	GTGGACTGTCAGTCTCACCTAC	59.771	22	114	69	182
NODE_103432_length_295_cov_2.855_ID_2183107	1	c	(CT)20caactcctctcc(CT)6	64	39	102	GCCTCTCTCCTCTCTCTCCTAC	60.225	22	TAGCTAGCAGGGCGATAACTTG	59.964	22	140	0	139	GCCTCTCTCCTCTCTCTCCTAC	60.225	22	ACGAACTTGTCAGACAGGGTTT	60.093	22	207	0	206	GCCTCTCTCCTCTCTCTCCTAC	60.225	22	AGCCGAATTCGAGCCTATTCAA	60.159	22	267	0	266
NODE_103469_length_295_cov_1.33_ID_2183181	1	p2	(TC)8	16	197	212	TGAGACGACAGTTGTGGAGAAG	59.965	22	AGAGGTTTCAAATCGGGATTAGGT	59.772	24	167	100	266	CTGAGACGACAGTTGTGGAGAA	59.965	22	AGAGGTTTCAAATCGGGATTAGGT	59.772	24	168	99	266	TCCTCTTCAAGCAACTTCTCCC	59.961	22	AGAGGTTTCAAATCGGGATTAGGT	59.772	24	142	125	266
NODE_10353_length_661_cov_2.92049_ID_1996949	1	p3	(CAT)5	15	604	618	TCACCTCCAAAAGTCAACCACA	60.026	22	AATGGCTAGCATGGGAGGTATG	59.959	22	104	557	660	CCATCACTCACTCACCTCCAAA	59.961	22	AATGGCTAGCATGGGAGGTATG	59.959	22	115	546	660	ATCAATCACCATCACCCTCACC	60.092	22	AATGGCTAGCATGGGAGGTATG	59.959	22	178	483	660
NODE_103539_length_295_cov_2.54_ID_2183319	1	c	(GAC)5a(ACG)5	31	118	148	TGATGTTGATGATGGTGGTGGT	59.959	22	TCTCTCCCCTGTTAATGGGCTA	60.022	22	187	83	269	TGATGTTGATGATGGTGGTGGT	59.959	22	CCATCCCCGTCATCATCATCAT	60.027	22	117	83	199	TGATGTTGATGATGGTGGTGGT	59.959	22	ATCCCCGTCATCATCATCATCG	60.094	22	115	83	197
NODE_103608_length_295_cov_3.045_ID_2183457	1	p2	(CA)8	16	75	90	GCATCCCTTTGTTCAAAACGGA	59.965	22	TCTATGCCATTGACCACACACA	59.96	22	243	4	246	GCATCCCTTTGTTCAAAACGGA	59.965	22	CTATGCCATTGACCACACACAC	59.838	22	242	4	245	CACACAAATAAAGTCCCGCGAG	60.16	22	TCTATGCCATTGACCACACACA	59.96	22	199	48	246
NODE_10362_length_661_cov_5.72968_ID_1996967	1	p3	(GCT)5	15	249	263	TCGAGATGATCAGCTGCTCAAG	60.224	22	TCACCCCAATTCATCTCATCCG	60.159	22	248	203	450	GGTCGTCAAGGATCGAGATGAT	59.705	22	TCACCCCAATTCATCTCATCCG	60.159	22	260	191	450	TCGAGATGATCAGCTGCTCAAG	60.224	22	GGTCTCACCCCAATTCATCTCA	59.76	22	252	203	454
NODE_103692_length_295_cov_1.6_ID_2183625	1	p2	(TC)6	12	56	67	CCAACAAGCTTCCTCTCCTTCT	59.96	22	GCAGTTTCCTAATGGGGCTCTA	59.827	22	160	5	164	CCAACAAGCTTCCTCTCCTTCT	59.96	22	ATGGGGCTCTAATTCATGCTGT	59.824	22	149	5	153	CCAACAAGCTTCCTCTCCTTCT	59.96	22	TCACAGCGACTCTATGAACGTT	59.772	22	270	5	274
NODE_103704_length_295_cov_2.815_ID_2183649	1	c	(TC)6cctctcccccggcgccggccacccctctagctcttgctcttgctgccagcccgaatggcctacctc(TG)27	132	29	160	GTTCTCCCTCTCTCCCTCTCTC	60.423	22	ACACATACATCAAGGTGGGGAC	60.026	22	279	4	282	GTTCTCCCTCTCTCCCTCTCTC	60.423	22	CACATACATCAAGGTGGGGACA	60.026	22	278	4	281	GTTCTCCCTCTCTCCCTCTCTC	60.423	22	CAAGGTGGGGACAAAAACGTAC	59.966	22	269	4	272
NODE_103808_length_294_cov_1.36683_ID_2183857	1	p2	(GA)6	12	220	231	AGTACTGCGCAAGGTGTTTCTA	59.963	22	ATTACAGAGATCGACAGCCCAC	59.898	22	189	94	282	TAGTACTGCGCAAGGTGTTTCT	59.963	22	ATTACAGAGATCGACAGCCCAC	59.898	22	190	93	282	GTAGTACTGCGCAAGGTGTTTC	59.843	22	ATTACAGAGATCGACAGCCCAC	59.898	22	191	92	282
NODE_103838_length_294_cov_0.79397_ID_2183917	1	p2	(CT)7	14	90	103	TCTTCTTCTTTCTTGCTGCCCC	60.816	22	AGGTTTCGTTCTTCAACTCGGA	59.898	22	272	2	273	TCTTCTTCTTTCTTGCTGCCCC	60.816	22	TGTATATAAACCGCTGCAGGCT	59.896	22	200	2	201	TCTTCTTCTTTCTTGCTGCCCC	60.816	22	GCCAGAGAGAGAACTGTCAGAG	59.836	22	157	2	158
NODE_103930_length_294_cov_1_ID_2184101	1	p2	(AG)15	30	76	105	ACCCATACAAAGGCCATACGTA	59.227	22	TATGTTGAGGCTACGTTGAGGC	60.418	22	114	27	140	TACCCATACAAAGGCCATACGT	59.227	22	TATGTTGAGGCTACGTTGAGGC	60.418	22	115	26	140	ACCCATACAAAGGCCATACGTA	59.227	22	GCGATACTTGGGCGTCAAATAA	59.39	22	260	27	286
NODE_104013_length_294_cov_1.76382_ID_2184267	1	p3	(GGA)5	15	40	54	CGTCCTCTGAAACCGACCAG	60.389	20	ATCGTAGACAGACACAGCCATG	60.159	22	143	0	142	CGTCCTCTGAAACCGACCAG	60.389	20	CATCGTAGACAGACACAGCCAT	60.159	22	144	0	143	CGTCCTCTGAAACCGACCAG	60.389	20	AGACATCGTAGACAGACACAGC	59.837	22	147	0	146
NODE_104053_length_294_cov_3.72864_ID_2184347	2	p2	(GA)12	24	234	257	GGAGAGAGAGAGAGCGAGAGAT	59.962	22	CCCCCTCTCTCTATCTCTCTCT	58.74	22	201	87	287	GAGAGAGAGAGCGAGAGATGGA	60.224	22	CCCCCTCTCTCTATCTCTCTCT	58.74	22	198	90	287	AGAGAGAGAGCGAGAGATGGAG	60.224	22	CCCCCTCTCTCTATCTCTCTCT	58.74	22	197	91	287
NODE_104053_length_294_cov_3.72864_ID_2184347	1	p2	(GA)6	12	89	100	GGTGAGAGAGGGAGAGAGAGAA	59.759	22	ACTCACCGTCTCTCTCTCTCTC	60.094	22	224	41	264	AGAGGGAGAGAGAGAAGAGTGG	59.758	22	ACTCACCGTCTCTCTCTCTCTC	60.094	22	218	47	264	GGTGAGAGAGGGAGAGAGAGAA	59.759	22	TCACCGTCTCTCTCTCTCTCTC	59.832	22	222	41	262
NODE_104086_length_294_cov_2.86935_ID_2184413	2	p2	(CT)10	20	202	221	TAACCGTCTCCCTCTTCCTTCT	59.957	22	CCACATGAGTTGGATTTTGGCA	59.7	22	100	168	267	TAACCGTCTCCCTCTTCCTTCT	59.957	22	CCCACATGAGTTGGATTTTGGC	60.354	22	101	168	268	GTAACCGTCTCCCTCTTCCTTC	59.834	22	CCACATGAGTTGGATTTTGGCA	59.7	22	101	167	267
NODE_104102_length_294_cov_0.954774_ID_2184445	1	c	(GA)20aacctgctgtaatggccacgtccttagttcggtgggagcggagatggcgttagagatggcatgatttgattttt(AG)12	138	115	252	TCCCCAATTAGATTCACAATTGCT	58.728	24	CTCTCCCTCTCGTTCTCCAAAC	60.094	22	276	5	280	CTCCCCAATTAGATTCACAATTGCT	59.638	25	CTCTCCCTCTCGTTCTCCAAAC	60.094	22	277	4	280	CCTCCCCAATTAGATTCACAATTGC	60.452	25	CTCTCCCTCTCGTTCTCCAAAC	60.094	22	278	3	280
NODE_104122_length_294_cov_2.47236_ID_2184485	1	p2	(CT)8	16	100	115	TCTTCATCTTCATCTGCTGCGG	60.741	22	ACAAGAGGGAGAATGAGAGGGA	59.955	22	123	43	165	TCTTCATCTTCATCTGCTGCGG	60.741	22	AGAGAGAGATTCACAGCCATGC	60.159	22	166	43	208	TTCTTCATCTTCATCTGCTGCG	59.065	22	ACAAGAGGGAGAATGAGAGGGA	59.955	22	124	42	165
NODE_10414_length_660_cov_2.88673_ID_1997071	1	p2	(TC)7	14	514	527	AAAAGCCTCTTGGAGCTTTCCT	60.158	22	AGCAAATAGGTTAGCGACGCTA	59.9	22	146	486	631	AAAAGCCTCTTGGAGCTTTCCT	60.158	22	CTTGGAAGAAGCATAGGAGGGG	60.159	22	118	486	603	GAAAAGCCTCTTGGAGCTTTCC	59.77	22	AGCAAATAGGTTAGCGACGCTA	59.9	22	147	485	631
NODE_104189_length_294_cov_1.77889_ID_2184619	1	p2	(TC)7	14	53	66	CCCACAGGCAAGGAAAAATAGA	58.57	22	GGTGTTGTGCATGGTTACACAG	60.288	22	199	10	208	CCCACAGGCAAGGAAAAATAGAG	59.555	23	GGTGTTGTGCATGGTTACACAG	60.288	22	199	10	208	CCCACAGGCAAGGAAAAATAGA	58.57	22	GTGTTGTGCATGGTTACACAGT	59.642	22	198	10	207
NODE_10420_length_660_cov_3.61062_ID_1997083	1	p3	(TCT)5	15	586	600	TGATCCGACGGATGGTATTTCC	59.963	22	AAGCACACGAGATCTACCATCC	59.898	22	157	490	646	GTCTGATCCGACGGATGGTATT	59.704	22	AAGCACACGAGATCTACCATCC	59.898	22	160	487	646	AGATCTCTTCCTTGACGAGCAG	59.573	22	AAGCACACGAGATCTACCATCC	59.898	22	245	402	646
NODE_104298_length_294_cov_0.934673_ID_2184837	1	c	(AG)12aa(AG)8	42	134	175	CTACCTTAAACCGCAACCGTTC	59.842	22	GGACACTCCTCTCTCTTTCCTC	59.242	22	214	12	225	TCTACCTTAAACCGCAACCGTT	60.224	22	GGACACTCCTCTCTCTTTCCTC	59.242	22	215	11	225	TTCTACCTTAAACCGCAACCGT	60.224	22	GGACACTCCTCTCTCTTTCCTC	59.242	22	216	10	225
NODE_104380_length_293_cov_1.36869_ID_2185001	1	p3	(TTA)8	24	222	245	GATGCTTTCATCAAGGTGGGTC	59.575	22	GGATGAATGGGTTGGAGCATCC	61.339	22	205	87	291	GATGCTTTCATCAAGGTGGGTC	59.575	22	GGGATGAATGGGTTGGAGCATC	61.339	22	206	87	292	GATGCTTTCATCAAGGTGGGTC	59.575	22	GGGATGAATGGGTTGGAGCAT	60.412	21	206	87	292
NODE_104408_length_293_cov_1.32828_ID_2185057	1	p3	(CAT)5	15	52	66	CCATCCCCATCATCGTCATCAT	60.027	22	CCTGAGTCATTCGACCCTTTGA	60.028	22	191	2	192	TCATCGTCATCATCATCGCTGT	59.965	22	CCTGAGTCATTCGACCCTTTGA	60.028	22	182	11	192	CCATCCCCATCATCGTCATCAT	60.027	22	CCCATGTACAGGAGCAGAGATC	59.963	22	217	2	218
NODE_104510_length_293_cov_0.737374_ID_2185261	1	p2	(GA)19	38	43	80	TGTGCACATACAAAAATGCTCTCA	59.722	24	CAGAGACAGCGTGTAGGACAAA	60.288	22	109	1	109	TGTGCACATACAAAAATGCTCTCA	59.722	24	AGAGACAGCGTGTAGGACAAAC	60.288	22	108	1	108	GTGTGCACATACAAAAATGCTCT	58.451	23	CAGAGACAGCGTGTAGGACAAA	60.288	22	110	0	109
NODE_104555_length_293_cov_0.717172_ID_2185351	1	p2	(CT)9	18	64	81	CCTCCCCCTCAAAATTCTCAGA	59.422	22	GATGATAGTTGGTGGTCGTGGT	60.094	22	235	8	242	TCCTCCCCCTCAAAATTCTCAG	59.422	22	GATGATAGTTGGTGGTCGTGGT	60.094	22	236	7	242	CTCCTCCCCCTCAAAATTCTCA	59.422	22	GATGATAGTTGGTGGTCGTGGT	60.094	22	237	6	242
NODE_10460_length_660_cov_4.78584_ID_1997163	1	p2	(TG)8	16	283	298	AAGCAGATGGGTTGGTCATGAT	60.025	22	GGTGGCATCCTATCCTACCTTG	59.961	22	251	212	462	AAGCAGATGGGTTGGTCATGAT	60.025	22	GTCATCACCAATTGGACAGCAC	60.095	22	153	212	364	AAGCAGATGGGTTGGTCATGAT	60.025	22	TCACCAATTGGACAGCACCTAA	59.893	22	149	212	360
NODE_10461_length_660_cov_6.15398_ID_1997165	1	p2	(GA)6	12	301	312	CCGAACATTGACCGCAAAAGAT	60.095	22	GATACATAACGGTGGGACCCTC	59.963	22	154	262	415	GTATCAAGCGTCTACACAGCCT	60.159	22	GATACATAACGGTGGGACCCTC	59.963	22	278	138	415	TATCAAGCGTCTACACAGCCTG	60.159	22	GATACATAACGGTGGGACCCTC	59.963	22	277	139	415
NODE_104636_length_293_cov_0.813131_ID_2185513	1	p3	(GCT)5	15	232	246	AAAGGCCCATATTCAGCTCCAA	60.024	22	CAGCAGCAGCAGAAACACCG	62.454	20	254	28	281	AAAAGGCCCATATTCAGCTCCA	60.024	22	CAGCAGCAGCAGAAACACCG	62.454	20	255	27	281	ATAAAGGCCCATCTCCCCTTTC	59.822	22	CAGCAGCAGCAGAAACACCG	62.454	20	223	59	281
NODE_104648_length_293_cov_1.46465_ID_2185537	1	p2	(TC)10	20	250	269	GCTCCTGGGACTTTGGAATGTA	60.026	22	GAGAGAATTCGAGTGCTGGA	57.051	20	165	128	292	CTCTAAAGGGTGCACCACTGAT	60.027	22	GAGAGAATTCGAGTGCTGGA	57.051	20	252	41	292	AAACGTCCCACTACACTCCTTC	59.963	22	GAGAGAATTCGAGTGCTGGA	57.051	20	117	176	292
NODE_104666_length_293_cov_2.00505_ID_2185573	1	p3	(AAG)8	24	123	146	AATATTGGACTCGTTGGGTCCC	60.093	22	GTGGACTCATGAACAGGTGGAT	60.027	22	257	23	279	AATATTGGACTCGTTGGGTCCC	60.093	22	TGGACTCATGAACAGGTGGATC	59.763	22	256	23	278	GAGTGGATCAGCCTTATGTGGG	60.486	22	GTGGACTCATGAACAGGTGGAT	60.027	22	209	71	279
NODE_104687_length_293_cov_1.4596_ID_2185615	1	p2	(CA)29	58	53	110	TTCCCAAGGACTAGCATTGCTT	59.958	22	CTCTGAAGAACCACAACCCAGT	60.159	22	180	23	202	TTTCCCAAGGACTAGCATTGCT	59.958	22	CTCTGAAGAACCACAACCCAGT	60.159	22	181	22	202	TTCCCAAGGACTAGCATTGCTT	59.958	22	TTGGAGCTCTGAAGAACCACAA	59.827	22	186	23	208
NODE_10473_length_660_cov_2.77168_ID_1997189	1	p2	(TG)7	14	341	354	GCTCACACATACAACCCCAAAC	60.03	22	AAACTGTCAGCCAGCAACTAGA	59.895	22	103	303	405	CACACATACAACCCCAAACACC	59.965	22	AAACTGTCAGCCAGCAACTAGA	59.895	22	100	306	405	GCTCACACATACAACCCCAAAC	60.03	22	AGCAGGAAGTGTCAGACAAACT	59.829	22	220	303	522
NODE_104757_length_293_cov_1.64646_ID_2185755	1	p2	(GA)7	14	209	222	AGGGCAGGAAGGGGAATTAATG	60.091	22	ATTACCCTTCTCCCATTCCCCT	60.295	22	141	133	273	CAGGGCAGGAAGGGGAATTAAT	60.091	22	ATTACCCTTCTCCCATTCCCCT	60.295	22	142	132	273	GGCAGGAAGGGGAATTAATGGA	60.091	22	ATTACCCTTCTCCCATTCCCCT	60.295	22	139	135	273
NODE_104765_length_293_cov_1.69697_ID_2185771	1	p2	(GA)17	34	118	151	GAAAGTCCAAGTCCTGACCGAT	60.028	22	TCCAGCGAGATCTTGTCTTGAC	60.094	22	147	38	184	GAAAGTCCAAGTCCTGACCGAT	60.028	22	GTTGTCGTTGACTTCTTCGAGC	60.097	22	196	38	233	GAAAGTCCAAGTCCTGACCGAT	60.028	22	GATCGAGTCGTCCTTAAGCTGT	59.902	22	244	38	281
NODE_104813_length_293_cov_3.07071_ID_2185867	1	p5	(TTTTG)6	30	132	161	GACGGCTTGGGCAAAACAAATA	60.289	22	CTAGACCGAATCACACACCCAA	60.028	22	269	10	278	GACGGCTTGGGCAAAACAAATA	60.289	22	AGCTGGGGAATCTGATGAAAGG	60.092	22	222	10	231	GACGGCTTGGGCAAAACAAATA	60.289	22	GCTGGGGAATCTGATGAAAGGA	60.092	22	221	10	230
NODE_104816_length_293_cov_3.35859_ID_2185873	1	p2	(AG)8	16	37	52	GGAGGGCCCCACAAAAGAAAAA	61.552	22	ATCAAGCTGAAATTTGGTGGGC	60.028	22	221	7	227	TAAGGAGGGCCCCACAAAAGAA	61.577	22	ATCAAGCTGAAATTTGGTGGGC	60.028	22	224	4	227	TTCTAAGGAGGGCCCCACAAAA	61.577	22	ATCAAGCTGAAATTTGGTGGGC	60.028	22	227	1	227
NODE_104830_length_293_cov_2.93939_ID_2185901	1	p4	(AAGA)5	20	203	222	AATTCATCACGCGCTATGCATG	60.35	22	ACCGGTCTAGCCTCTTTTCTTC	59.766	22	237	13	249	AATTCATCACGCGCTATGCATG	60.35	22	GACCGGTCTAGCCTCTTTTCTT	59.766	22	238	13	250	CAATTCATCACGCGCTATGCAT	60.35	22	ACCGGTCTAGCCTCTTTTCTTC	59.766	22	238	12	249
NODE_104833_length_293_cov_2.23737_ID_2185907	1	p2	(AG)7	14	94	107	TGGAAGAAATGATGGTGGGACA	59.622	22	TAGGTACTTATCAGGGCCCCTC	60.158	22	209	26	234	TGGAAGAAATGATGGTGGGACA	59.622	22	CTTGCTGGCTCATCTCTCTCTC	60.224	22	138	26	163	TGGAAGAAATGATGGTGGGACA	59.622	22	TTAGGTACTTATCAGGGCCCCT	59.748	22	210	26	235
NODE_104863_length_293_cov_1.58586_ID_2185967	2	p2	(CT)7	14	225	238	CTCTCTCTCTCTCTCTCCCTCG	59.964	22	ATGCATTGGATTTTGGCAGTGG	60.355	22	264	29	292	CTCTCTCTCTCTCTCTCCCTCG	59.964	22	CCCCACAATCAACAATGAGGAG	59.243	22	241	29	269	CGCCCTTCTTTCTCTCTCTCTC	59.901	22	CCCCACAATCAACAATGAGGAG	59.243	22	268	2	269
NODE_104898_length_293_cov_1.59596_ID_2186037	1	p5	(ACTCG)5	25	230	254	ATCGACTCGACTCGAAAAAGCT	60.095	22	TCTATACAAAACGAGTCGAGCT	57.04	22	167	114	280	TAGAACAAGTCAAGCCAAGCCT	59.893	22	TCTATACAAAACGAGTCGAGCT	57.04	22	122	159	280	TTGGGTTCAAATTAGGGCTGGT	60.158	22	TCTATACAAAACGAGTCGAGCT	57.04	22	217	64	280
NODE_105012_length_292_cov_2.15736_ID_2186265	1	p2	(CA)10	20	131	150	GGCAAAGTGGTAAGAATTGGGT	59.103	22	TGCCCTTGCAAATTTGTTAAGGA	59.611	23	237	8	244	AGGCAAAGTGGTAAGAATTGGG	58.835	22	TGCCCTTGCAAATTTGTTAAGGA	59.611	23	238	7	244	GGCAAAGTGGTAAGAATTGGGT	59.103	22	TGCCCTTGCAAATTTGTTAAGG	58.262	22	237	8	244
NODE_10504_length_659_cov_2.93794_ID_1997251	1	p3	(GAT)5	15	366	380	GTGATAAAGGTGGGGATGGTGT	60.025	22	CTGGCATGATCAAACTCCCTCT	60.093	22	231	252	482	GTGATAAAGGTGGGGATGGTGT	60.025	22	TGGCATGATCAAACTCCCTCTC	60.093	22	230	252	481	GTGATAAAGGTGGGGATGGTGT	60.025	22	CATGATCAAACTCCCTCTCCCC	60.159	22	227	252	478
NODE_105049_length_292_cov_1.32995_ID_2186339	1	p4	(TTTA)5	20	228	247	GAGAAAGAGGAGTAGAGGTGCG	59.902	22	ACTCGACTCGTTTGATTTATCACC	59.137	24	241	43	283	GAGGGAAAGAGAGATGCAGGAG	59.897	22	ACTCGACTCGTTTGATTTATCACC	59.137	24	167	117	283	GAGAGGGAAAGAGAGATGCAGG	59.897	22	ACTCGACTCGTTTGATTTATCACC	59.137	24	169	115	283
NODE_10505_length_659_cov_2.10106_ID_1997253	1	p2	(GA)8	16	43	58	TCAAGGAAAGAAAAGAAGCACC	57.081	22	GACGTTTTTGGACATCTTCGGG	60.096	22	253	18	270	TCAAGGAAAGAAAAGAAGCACC	57.081	22	GGACGTTTTTGGACATCTTCGG	60.096	22	254	18	271	TCAAGGAAAGAAAAGAAGCACC	57.081	22	GATCGAGCACCTGAACTTTGTG	59.842	22	214	18	231
NODE_105113_length_292_cov_1.85787_ID_2186467	1	p2	(TC)20	40	47	86	TATAAAACCATGTCTTGCCCCC	58.362	22	CCATACCTTCACCACTCACCAA	59.96	22	193	10	202	TATAAAACCATGTCTTGCCCCC	58.362	22	ACCACCGTGTTATCCCAAACTT	60.159	22	166	10	175	TATAAAACCATGTCTTGCCCCC	58.362	22	AAGAGTCCCACCACTTGAAAGG	60.159	22	140	10	149
NODE_105126_length_292_cov_2.11168_ID_2186493	1	c	(AG)7ggtacggttggagtgtgacggt(AG)6	48	168	215	AGAGAATGAGAGGCGACTGTTG	60.094	22	CTTCTTCTTTTCTTGCTGCCCC	60.03	22	272	14	285	GAGTGGGTCGTTGGAGTGATAG	60.159	22	CTTCTTCTTTTCTTGCTGCCCC	60.03	22	161	125	285	CTGTTGCTGCTCATACATGCTG	60.223	22	CTTCTTCTTTTCTTGCTGCCCC	60.03	22	238	48	285
NODE_105163_length_292_cov_2.23858_ID_2186567	1	p5	(CGGGT)5	25	71	95	GGGACCAGACCGTTTTCTCAA	60.203	21	CCTGTTCATAAGGTCACACGGA	60.028	22	253	22	274	GGGACCAGACCGTTTTCTCAA	60.203	21	GGAAGTTTTCAACGGTCACCTG	59.967	22	183	22	204	GGGACCAGACCGTTTTCTCAA	60.203	21	CAGGAAGTTTTCAACGGTCACC	59.967	22	185	22	206
NODE_105198_length_292_cov_1.53807_ID_2186637	1	p3	(ATA)7	21	154	174	GATGGGCTGGATCATCAGGAAT	59.959	22	CGGCCATCTCCTTCATTCTTCT	60.159	22	108	116	223	AATGAGATGGATGGGCTGGATC	59.959	22	CGGCCATCTCCTTCATTCTTCT	60.159	22	117	107	223	CTTTTGGTGGGCAATGAGATGG	60.094	22	CGGCCATCTCCTTCATTCTTCT	60.159	22	129	95	223
NODE_105206_length_292_cov_2.64975_ID_2186653	1	p3	(AGA)5	15	72	86	GTTGGCGCAAGTGGTAATAGTC	59.905	22	GGATAGCCCTCATTCGATCGTT	60.029	22	142	38	179	GTTGGCGCAAGTGGTAATAGTC	59.905	22	CTCATTCGATCGTTTGTCTCGC	60.035	22	134	38	171	GTTGGCGCAAGTGGTAATAGTC	59.905	22	CGCTATCAGAGTGATCAAGGCT	59.964	22	168	38	205
NODE_105283_length_292_cov_0.71066_ID_2186805	1	p2	(TG)19	38	214	251	GGTGCGGGTTACATAATTGCAA	59.835	22	ACACACACACAATTTCCATCCT	58.435	22	240	42	281	GGTGCGGGTTACATAATTGCAA	59.835	22	CACACACACAATTTCCATCCTCA	59.431	23	239	42	280	GGTGCGGGTTACATAATTGCAA	59.835	22	ACACACACACAATTTCCATCCTC	59.43	23	240	42	281
NODE_105303_length_292_cov_0.624365_ID_2186845	1	p2	(AG)10	20	142	161	AGCACTCCAGTCCCATATTTGG	60.092	22	TGCTCTCTACCTTCACTGTTTTGT	60.142	24	131	60	190	CTCCAGTCCCATATTTGGTCCC	60.159	22	TGCTCTCTACCTTCACTGTTTTGT	60.142	24	127	64	190	CGAGTTAGTTTCCCTCTGAGCA	59.769	22	TGCTCTCTACCTTCACTGTTTTGT	60.142	24	156	35	190
NODE_105342_length_292_cov_3.12183_ID_2186923	1	p2	(GA)21	42	222	263	CCCACATGCAATGGACAACAAT	60.028	22	CTCACCCCTTCCTTCTCCCTC	61.245	21	154	137	290	CCCACATGCAATGGACAACAAT	60.028	22	TCACCCCTTCCTTCTCCCTC	60.253	20	153	137	289	CCCACATGCAATGGACAACAAT	60.028	22	CTCACCCCTTCCTTCTCCCT	60.253	20	154	137	290
NODE_105348_length_292_cov_1.75635_ID_2186935	1	p3	(GCC)5	15	102	116	CGTCGAGATCTTCTGCCCTTAA	59.901	22	GCCTCTGCTGCATCTGATAGAA	60.224	22	273	19	291	TTCTGCCCTTAATTGGTCACCA	59.891	22	GCCTCTGCTGCATCTGATAGAA	60.224	22	263	29	291	CGTCGAGATCTTCTGCCCTTAA	59.901	22	TATCTCTGGTGTTAGGTTGGGC	59.496	22	206	19	224
NODE_105444_length_292_cov_3.4264_ID_2187127	1	p3	(GGA)5	15	81	95	AGAGAGCAGTTGGAGAGGTAGA	59.69	22	CCAACATTCATCCACGCACAAA	60.288	22	254	36	289	AGAGCAGTTGGAGAGGTAGAGG	60.623	22	CCAACATTCATCCACGCACAAA	60.288	22	252	38	289	GAGAGCAGTTGGAGAGGTAGAG	59.312	22	CCAACATTCATCCACGCACAAA	60.288	22	253	37	289
NODE_10546_length_659_cov_2.14007_ID_1997333	1	p2	(AG)7	14	333	346	AGAGATAGCAAACGGTCACCAG	60.094	22	AATCGCAGGGGCTGTATACAAA	60.093	22	233	188	420	AGAGATAGCAAACGGTCACCAG	60.094	22	AAATCGCAGGGGCTGTATACAA	60.093	22	234	188	421	GAGATAGCAAACGGTCACCAGA	60.094	22	AATCGCAGGGGCTGTATACAAA	60.093	22	232	189	420
NODE_105460_length_292_cov_2.17766_ID_2187159	1	p2	(GA)17	34	218	251	AGCTGGAACGAGCTTATTTCGA	60.094	22	CTCTCTCTACTCTATCCGGCCA	59.961	22	202	83	284	GAAGGAGGATGTACACTGGTCG	60.159	22	CTCTCTCTACTCTATCCGGCCA	59.961	22	131	154	284	AGCTGGAACGAGCTTATTTCGA	60.094	22	TCTCTCTACTCTATCCGGCCAC	60.225	22	201	83	283
NODE_105465_length_292_cov_1.70558_ID_2187169	1	p3	(CCT)5	15	139	153	ATCTAATCTTTGCCAGCCCCAG	60.424	22	AGGATTTGTACAACGATGGCCT	60.026	22	157	86	242	ATCTAATCTTTGCCAGCCCCAG	60.424	22	AGCATTTCCCAACCCTTGATCT	59.956	22	109	86	194	ATCTAATCTTTGCCAGCCCCAG	60.424	22	TACAGGCGTCTCGTACTTAAGC	59.904	22	128	86	213
NODE_105487_length_292_cov_2.66497_ID_2187213	1	p2	(CT)8	16	225	240	TTTTGCTGGATTTACAGACGCG	60.096	22	ATCCCTCCGATGCTTCATTTGA	59.827	22	266	13	278	CAAAATGGGGTTCTGGTGGAAG	59.7	22	ATCCCTCCGATGCTTCATTTGA	59.827	22	136	143	278	TTTTGCTGGATTTACAGACGCG	60.096	22	TCCCTCCGATGCTTCATTTGAG	60.421	22	265	13	277
NODE_105510_length_292_cov_1.24365_ID_2187259	1	p2	(TC)9	18	98	115	GGTTGCCTCTCTCCCATTCATT	60.358	22	TTACATGCTTCCCCCTTTAGCC	60.358	22	243	31	273	TGCCTCTCTCCCATTCATTCTC	59.563	22	TTACATGCTTCCCCCTTTAGCC	60.358	22	240	34	273	CCTACATAAAAAGGGCCACGGT	60.62	22	TTACATGCTTCCCCCTTTAGCC	60.358	22	262	12	273
NODE_105513_length_292_cov_1.86802_ID_2187265	1	p2	(CT)8	16	235	250	CCCTTACCGTACTGTATCCACG	59.966	22	CGTTTTATCGTTTCGTTGACTGC	59.408	23	159	125	283	GTCATCAGTCGGCATCTACCAT	59.964	22	CGTTTTATCGTTTCGTTGACTGC	59.408	23	101	183	283	CCGTACTGTATCCACGTGTCTT	59.837	22	CGTTTTATCGTTTCGTTGACTGC	59.408	23	153	131	283
NODE_105521_length_292_cov_1.08122_ID_2187281	1	p3	(ATC)5	15	170	184	TGCGCCTAAAAGGACATGGATA	59.828	22	TTATACCGAGGGTATGGTCCGT	60.158	22	197	63	259	TGCGCCTAAAAGGACATGGATA	59.828	22	TGGTCTGGAATGACATAGCAGG	59.829	22	167	63	229	TGCGCCTAAAAGGACATGGATA	59.828	22	GTTATACCGAGGGTATGGTCCG	59.77	22	198	63	260
NODE_105536_length_292_cov_1.04061_ID_2187311	1	p2	(TA)6	12	140	151	TCTGGACAAGCAAGATAAAGATTTT	57.234	25	TTAGGAACACTCTTCATGGGGC	60.026	22	135	109	243	GGACAAGCAAGATAAAGATTTTTCC	57.182	25	TTAGGAACACTCTTCATGGGGC	60.026	22	132	112	243	TCTGGACAAGCAAGATAAAGATTTT	57.234	25	GGAACACTCTTCATGGGGCATA	60.092	22	132	109	240
NODE_105540_length_292_cov_1.5736_ID_2187319	1	p2	(GA)16	32	93	124	TGGCCGGATGAAATGTCCAAAT	60.888	22	CAAACCTAAACCGTTTCCCGTC	60.032	22	231	52	282	ATGGCCGGATGAAATGTCCAAA	60.888	22	CAAACCTAAACCGTTTCCCGTC	60.032	22	232	51	282	TGGCCGGATGAAATGTCCAAAT	60.888	22	TTCTCTCTCCATATGCGTGCTC	59.965	22	208	52	259
NODE_105590_length_291_cov_1.68367_ID_2187419	1	p2	(GA)6	12	200	211	TTTTTCTCAGATTGCACGCTGG	60.031	22	GCAACTTCTCCCTTCTACAAGC	59.255	22	263	7	269	GGTTCTAATTCCTCCGGTCTCC	59.897	22	GCAACTTCTCCCTTCTACAAGC	59.255	22	154	116	269	GGGTTCTAATTCCTCCGGTCTC	59.897	22	GCAACTTCTCCCTTCTACAAGC	59.255	22	155	115	269
NODE_105693_length_291_cov_1.92347_ID_2187625	1	p2	(AG)6	12	202	213	ATCAGGAATTTCAGGACGCACT	60.027	22	GTTCTCAAAATGCCCAAGGGAC	60.029	22	230	9	238	ACTAAGGCATTTTAAGACGCGC	59.905	22	GTTCTCAAAATGCCCAAGGGAC	60.029	22	175	64	238	GAATTTCAGGACGCACTGACAG	59.842	22	GTTCTCAAAATGCCCAAGGGAC	60.029	22	225	14	238
NODE_10578_length_659_cov_3.96099_ID_1997397	1	p2	(GA)6	12	561	572	AGCATCGAGTCTGTGTGAAGTT	59.964	22	GCCCACAAGCAAGGAAAACAAA	60.679	22	277	331	607	CCGCGCAAGGTGTTTCTATTTT	60.351	22	GCACAAAGCGATCCACTATGAA	59.322	22	217	439	655	CCGCGCAAGGTGTTTCTATTTT	60.351	22	GCCCACAAGCAAGGAAAACAAA	60.679	22	169	439	607
NODE_10583_length_658_cov_2.5968_ID_1997407	1	p2	(GA)6	12	136	147	AGGATTAGAAGGGCATAAGAAGCA	59.586	24	GAAAAGCCTCTTGGTGCTTCTC	59.772	22	105	68	172	AGGATTAGAAGGGCATAAGAAGCA	59.586	24	TGAAAAGCCTCTTGGTGCTTCT	60.423	22	106	68	173	AGAAGGGCATAAGAAGCAAGTAGA	59.529	24	TGAAAAGCCTCTTGGTGCTTCT	60.423	22	100	74	173
NODE_105840_length_291_cov_1.71429_ID_2187919	1	c	(CT)6ccttctctctctccaacgaccca(CT)7	49	90	138	CAACAGCAACCTGAACACGAG	60.004	21	GCTATATAAGGTCGGGCTTGCT	60.028	22	223	8	230	CAACAGCAACCTGAACACGAG	60.004	21	GAAAGAGAGTGGGGAAGAGAGC	60.094	22	156	8	163	CAACAGCAACCTGAACACGAG	60.004	21	GAGCTCGGCTATATAAGGTCGG	59.902	22	230	8	237
NODE_105853_length_291_cov_1.14286_ID_2187945	1	p2	(TC)6	12	187	198	GCTCCCCTCTCTTTGTTTACGA	60.028	22	CCCCAGCCTGGTCCAAAATATT	60.627	22	213	60	272	TCCCCTCTCTTTGTTTACGACG	60.03	22	CCCCAGCCTGGTCCAAAATATT	60.627	22	211	62	272	AACACATACATCAAGGTGGGCT	59.958	22	CCCCAGCCTGGTCCAAAATATT	60.627	22	266	7	272
NODE_105894_length_291_cov_2.22959_ID_2188027	1	p2	(GA)7	14	101	114	GATAGGAGGGGCACAAGAAACA	60.026	22	TCCCGCACTTATGTTATTTGCG	59.647	22	236	35	270	GATAGGAGGGGCACAAGAAACA	60.026	22	CGAACTTTCCCGCACTTATGTT	59.517	22	243	35	277	CAGGGAAGAGGAAGAAGCATCA	59.762	22	TCCCGCACTTATGTTATTTGCG	59.647	22	197	74	270
NODE_105902_length_291_cov_1.55612_ID_2188043	2	p2	(CT)6	12	226	237	ACAACAACTTGAACACGAGCAG	59.904	22	AGAAAGAGAGAGAGTGGGTCGT	60.225	22	128	146	273	ACAACAACTTGAACACGAGCAG	59.904	22	AAAGAGAGAGAGTGGGTCGTTG	59.702	22	126	146	271	CGCCTAGCTACCTCTTTCTCTC	59.708	22	AGAAAGAGAGAGAGTGGGTCGT	60.225	22	256	18	273
NODE_105902_length_291_cov_1.55612_ID_2188043	1	p2	(TC)8	16	60	75	CGCCTAGCTACCTCTTTCTCTC	59.708	22	GAAGGAGAGAGAGAGAGTGGGT	60.025	22	224	18	241	CGCCTAGCTACCTCTTTCTCTC	59.708	22	CTGCTCGTGTTCAAGTTGTTGT	59.904	22	150	18	167	CGCCTAGCTACCTCTTTCTCTC	59.708	22	AGAAAGAGAGAGAGTGGGTCGT	60.225	22	256	18	273
NODE_105969_length_291_cov_1.95918_ID_2188177	1	p2	(GA)6	12	191	202	AGGAATATTGGAGGGGCACAAG	60.092	22	GGCTAAGCCCTAAAAACGAAGT	58.92	22	142	124	265	GGAATATTGGAGGGGCACAAGA	60.092	22	GGCTAAGCCCTAAAAACGAAGT	58.92	22	141	125	265	GAGGAATATTGGAGGGGCACAA	60.092	22	GGCTAAGCCCTAAAAACGAAGT	58.92	22	143	123	265
NODE_105971_length_291_cov_1.77041_ID_2188181	1	p2	(GA)16	32	47	78	CATGCGTTGGGTTTTGGGAG	60.038	20	TCTCCCTTCCTTCTTCCTCCAT	59.954	22	101	3	103	CATGCGTTGGGTTTTGGGAG	60.038	20	TCTCTCCCTTCCTTCTTCCTCC	60.293	22	103	3	105	CATGCGTTGGGTTTTGGGAG	60.038	20	CTCCGGTAACATCTCTCCCTTC	59.637	22	114	3	116
NODE_106002_length_291_cov_1.55612_ID_2188243	1	p2	(TC)6	12	143	154	TCTTCAGTGGGTTGGGTAAAGG	59.892	22	TCCCAAAACTTCTCTAAGGCCC	59.959	22	183	54	236	GGTTTCTTCAGTGGGTTGGGTA	60.159	22	TCCCAAAACTTCTCTAAGGCCC	59.959	22	187	50	236	TCTTCAGTGGGTTGGGTAAAGG	59.892	22	GGGAGTGGTCCATACCTTTACC	59.828	22	232	54	285
NODE_106008_length_291_cov_3.11224_ID_2188255	1	p3	(TTA)8	24	82	105	TGTATGTTGCCTGCCTCTTTTG	59.442	22	TTGATCTGGTCAGTTCTGGACG	60.029	22	209	51	259	TGTATGTTGCCTGCCTCTTTTG	59.442	22	CGTTGATCTGGTCAGTTCTGGA	60.029	22	211	51	261	TGTATGTTGCCTGCCTCTTTTG	59.442	22	TCGTTGATCTGGTCAGTTCTGG	60.029	22	212	51	262
NODE_106065_length_291_cov_2.08673_ID_2188367	1	p2	(CT)18	36	207	242	CCCTCTCTCCCTTCTTTCTTCC	59.496	22	TGCATTGGATTTTGGCAGTGG	59.998	21	110	176	285	CCCTCTCTCCCTTCTTTCTTCC	59.496	22	GTGCATTGGATTTTGGCAGTGG	61.189	22	111	176	286	CCCTCTCTCCCTTCTTTCTTCC	59.496	22	CGTGCATTGGATTTTGGCAGT	60.337	21	112	176	287
NODE_106103_length_291_cov_1.57653_ID_2188443	1	p2	(AG)17	34	212	245	GATGAACAGCACATGATGGGTG	59.901	22	TGCGTTCTTTCCTTCACTCTCT	59.634	22	150	141	290	TGAAGCATTGTAGGCCCCATAA	59.757	22	TGCGTTCTTTCCTTCACTCTCT	59.634	22	114	177	290	TGATGAACAGCACATGATGGGT	60.291	22	TGCGTTCTTTCCTTCACTCTCT	59.634	22	151	140	290
NODE_106136_length_291_cov_2.47959_ID_2188509	1	p3	(AAG)5	15	92	106	ATACCTGGAAGAAGTTGGAGGG	59.153	22	TGAAAGCCTCTTTGAGCTTCCT	59.893	22	118	55	172	GAAGTTGGAGGGGCTCAAGAAG	60.878	22	TGAAAGCCTCTTTGAGCTTCCT	59.893	22	108	65	172	GAAGAAGTTGGAGGGGCTCAAG	60.878	22	TGAAAGCCTCTTTGAGCTTCCT	59.893	22	111	62	172
NODE_10614_length_658_cov_2.41741_ID_1997473	1	p2	(CT)18	36	275	310	AGGTGAACAGAGCTCTCTCTCT	59.958	22	TGGTCAGACCTAGACCATCCAT	60.023	22	279	250	528	AGGTGAACAGAGCTCTCTCTCT	59.958	22	ATGGTCAGACCTAGACCATCCA	60.023	22	280	250	529	AGGTGAACAGAGCTCTCTCTCT	59.958	22	CAGAGGAAGAGAGAGGCAACAG	60.094	22	184	250	433
NODE_106184_length_291_cov_1.38265_ID_2188605	1	p2	(CT)9	18	244	261	GGCCTACCTCTTAGAAATCCGG	59.963	22	AGAGAGAGAGAAAGAGAGGCCG	60.684	22	258	30	287	GGGCCTACCTCTTAGAAATCCG	59.963	22	AGAGAGAGAGAAAGAGAGGCCG	60.684	22	259	29	287	CGGTTTGGCTCGAGATTTCTTC	59.906	22	AGAGAGAGAGAAAGAGAGGCCG	60.684	22	198	90	287
NODE_106198_length_291_cov_0.903061_ID_2188633	1	c	(TG)9gatggatagatggattatgca(TG)10	59	57	115	GATGATGCTCTGTCCCTGGATT	59.894	22	ACCGTCACATGCAATATCCATC	58.859	22	141	0	140	TGCTCTGTCCCTGGATTACATG	59.829	22	ACCGTCACATGCAATATCCATC	58.859	22	136	5	140	GCTCTGTCCCTGGATTACATGT	59.829	22	ACCGTCACATGCAATATCCATC	58.859	22	135	6	140
NODE_10620_length_658_cov_2.36057_ID_1997485	1	p3	(TTC)5	15	181	195	ATGTGGCCTACCTGATGATTGG	60.159	22	CTTTACATGGCTGATACGTGCG	60.034	22	274	62	335	ATGTGGCCTACCTGATGATTGG	60.159	22	CACTTGGCGATCCACAATCATG	60.223	22	237	62	298	ATGTGGCCTACCTGATGATTGG	60.159	22	CCTTTACATGGCTGATACGTGC	59.712	22	275	62	336
NODE_106206_length_291_cov_1.43878_ID_2188649	1	p2	(AG)18	36	142	177	ACTTGGGAAGAACAACTCGTGA	59.83	22	GCCCTCTATTCCCCAATCTCTC	59.696	22	260	16	275	TGGGAAGAACAACTCGTGATGA	59.633	22	GCCCTCTATTCCCCAATCTCTC	59.696	22	257	19	275	ACTTGGGAAGAACAACTCGTGA	59.83	22	AATCCTCTCCATGACTACCACG	59.304	22	192	16	207
NODE_10626_length_658_cov_2.96803_ID_1997495	1	p2	(AT)8	16	347	362	GATGAATGTAGACCCCACCAGG	60.159	22	CCCCATGTTTAACGCCCAAATT	60.028	22	143	306	448	GATGAATGTAGACCCCACCAGG	60.159	22	GCTTCATTTTTGGTACCCACCC	60.028	22	237	306	542	CAGCTGATGAATGTAGACCCCA	59.829	22	CCCCATGTTTAACGCCCAAATT	60.028	22	148	301	448
NODE_106312_length_290_cov_1.12821_ID_2188861	1	c	(TG)8ttgagtgagtgagt(GA)12	54	26	79	GCGAGTAAGAGAGCAAGAGC	58.445	20	CCATCCTATCCTCCTTTCTCGC	60.029	22	178	0	177	GCGAGTAAGAGAGCAAGAGC	58.445	20	TTCTCGCGAATGGTCTCAAAGA	60.029	22	163	0	162	GCGAGTAAGAGAGCAAGAGC	58.445	20	GCCTTTTGACCGAGCCATTATC	59.967	22	137	0	136
NODE_106319_length_290_cov_1.12821_ID_2188875	1	p2	(AC)8	16	188	203	GGAAAATCACAGACCGCTTTCC	60.095	22	CATCAGCAAAGAAAGCGAACCA	60.031	22	151	80	230	AGAGCGCATTCCGTATTTACCA	60.159	22	CATCAGCAAAGAAAGCGAACCA	60.031	22	207	24	230	CAGAGCGCATTCCGTATTTACC	59.779	22	CATCAGCAAAGAAAGCGAACCA	60.031	22	208	23	230
NODE_10636_length_658_cov_36.9485_ID_1997515	1	p2	(AG)20	40	30	69	TCCATGCCTTACACATGTGTTG	59.181	22	CTCATGTACCCAACAAGGTGGA	59.96	22	142	5	146	TCCATGCCTTACACATGTGTTG	59.181	22	TCTCATGTACCCAACAAGGTGG	59.96	22	143	5	147	TCCATGCCTTACACATGTGTTG	59.181	22	GTTCAGCCGGAGTTCCATATCA	60.159	22	186	5	190
NODE_106379_length_290_cov_1.12821_ID_2188995	1	p2	(AT)7	14	45	58	TCAATGTGGCTACCTTTCAAAAA	57.139	23	CCACAAAAACCATTCACCCCAA	59.829	22	189	19	207	TTCAATGTGGCTACCTTTCAAAA	57.139	23	CCACAAAAACCATTCACCCCAA	59.829	22	190	18	207	TTTCAATGTGGCTACCTTTCAAA	57.139	23	CCACAAAAACCATTCACCCCAA	59.829	22	191	17	207
NODE_106511_length_290_cov_1.62051_ID_2189259	1	p2	(TC)9	18	58	75	CAACAAGCTTCCTCTCCCTCTT	59.96	22	GATTTGGTGTTCCCACAAGGTG	59.964	22	101	13	113	CAACAAGCTTCCTCTCCCTCTT	59.96	22	AGATTTGGTGTTCCCACAAGGT	60.091	22	102	13	114	CAACAAGCTTCCTCTCCCTCTT	59.96	22	TTTCCAAATCGGGCTAGGACTC	60.093	22	156	13	168
NODE_106548_length_290_cov_1.59487_ID_2189333	1	p2	(AG)7	14	76	89	CTACACGTGTCGGCTTCCTATT	60.159	22	ACCTGTTATAGTCGGAGATGCG	59.706	22	186	1	186	CTACACGTGTCGGCTTCCTATT	60.159	22	ATAGTCGGAGATGCGATTTCCG	60.352	22	179	1	179	CACCACCTCATTTGCACGATTC	60.415	22	ACCTGTTATAGTCGGAGATGCG	59.706	22	136	51	186
NODE_106682_length_290_cov_1.47692_ID_2189601	1	p3	(ATG)5	15	34	48	GAATGGAGGTGACGATGACGAA	60.417	22	TCCTTTATCTTCTTGCCCCCAC	60.025	22	261	7	267	GAATGGAGGTGACGATGACGAA	60.417	22	GTCCTTTATCTTCTTGCCCCCA	60.025	22	262	7	268	AATGGAGGTGACGATGACGAAG	60.417	22	TCCTTTATCTTCTTGCCCCCAC	60.025	22	260	8	267
NODE_106686_length_290_cov_2.02564_ID_2189609	1	p3	(AAG)5	15	81	95	CCCAGCAAAAGGTAGAGGAAGA	59.694	22	TGACCAAAGACACCATCTGGAT	59.356	22	239	24	262	CCCAGCAAAAGGTAGAGGAAGA	59.694	22	ATGACCAAAGACACCATCTGGA	59.356	22	240	24	263	TGTACCTCTGCTGGTTATTGCC	60.356	22	TGACCAAAGACACCATCTGGAT	59.356	22	260	3	262
NODE_106710_length_290_cov_2.28205_ID_2189657	1	p2	(GA)16	32	205	236	AAATCTGACGATGTGACGGTGA	60.029	22	TCTCTCCCCCACAGTCCCAG	62.462	20	226	64	289	GTGACGGTGATCAAATGTTGGG	60.095	22	TCTCTCCCCCACAGTCCCAG	62.462	20	214	76	289	GGCTATAGGCTGCTCAAACTCA	60.159	22	TCTCTCCCCCACAGTCCCAG	62.462	20	186	104	289
NODE_106759_length_290_cov_2.35897_ID_2189755	1	p2	(GA)17	34	42	75	CCTCTCAAAAGCAAAAGAGCCC	60.03	22	TTTGCTTGTGGTGCTGATTCAG	59.965	22	221	8	228	CCCTCTCAAAAGCAAAAGAGCC	60.03	22	TTTGCTTGTGGTGCTGATTCAG	59.965	22	222	7	228	CCCCTCTCAAAAGCAAAAGAGC	60.03	22	TTTGCTTGTGGTGCTGATTCAG	59.965	22	223	6	228
NODE_106764_length_290_cov_1.28205_ID_2189765	1	p2	(TC)15	30	210	239	CAGCTTATGTACAGGCACGGTA	60.159	22	AGTCGGATAAGGTTGGGGATTG	59.827	22	249	35	283	ACTCAGCTTATGTACAGGCACG	60.417	22	AGTCGGATAAGGTTGGGGATTG	59.827	22	252	32	283	AACAAAACCCTAAAAGTCGCGC	60.542	22	AGTCGGATAAGGTTGGGGATTG	59.827	22	154	130	283
NODE_10677_length_657_cov_1.85409_ID_1997597	1	p3	(AGA)5	15	541	555	TCCTTATCAACAGGCAGGTCAC	60.027	22	CGGAGGTAATTCTTCTGCCTCA	59.831	22	254	329	582	TCCTTATCAACAGGCAGGTCAC	60.027	22	ACGGAGGTAATTCTTCTGCCTC	59.831	22	255	329	583	CTACCCCTGAGCAGAAACAGAG	60.094	22	CGGAGGTAATTCTTCTGCCTCA	59.831	22	116	467	582
NODE_1068_length_1126_cov_4.04365_ID_1978107	1	p2	(GA)6	12	1016	1027	GACCAAAAGGACCACATCTCCT	59.96	22	AGTGGCTTCTGTCCATCTTCAG	60.027	22	249	847	1095	AGACCAAAAGGACCACATCTCC	59.96	22	AGTGGCTTCTGTCCATCTTCAG	60.027	22	250	846	1095	GGAGAGACCAAAAGGACCACAT	59.96	22	AGTGGCTTCTGTCCATCTTCAG	60.027	22	254	842	1095
NODE_106808_length_290_cov_1.47179_ID_2189853	1	c	(AG)6aagctgtc(AG)9	38	121	158	TAGAAGCTTCCTCCGAACCCTA	60.025	22	TTCTCCTTCCCTGGACAGAGTC	60.824	22	194	45	238	TAGAAGCTTCCTCCGAACCCTA	60.025	22	CTTCTCCTTCCCTGGACAGAGT	60.825	22	195	45	239	CGGAACCAGAACCTAGAAGCTT	60.028	22	TTCTCCTTCCCTGGACAGAGTC	60.824	22	207	32	238
NODE_106815_length_290_cov_2.15385_ID_2189867	1	p3	(GGC)5	15	245	259	TTGGCTCAATCGGAGGTGTTTA	59.961	22	GCCCTGCCAAAATTATCATTGC	59.126	22	188	102	289	GCTCAATCGGAGGTGTTTAGGA	60.094	22	GCCCTGCCAAAATTATCATTGC	59.126	22	185	105	289	CAAGCATGGATGTTGGCTCAAT	59.832	22	GCCCTGCCAAAATTATCATTGC	59.126	22	200	90	289
NODE_106834_length_290_cov_0.805128_ID_2189905	1	c	(TC)9aaaag(AC)6(TC)15aaaacacacaca(CT)6	89	87	175	ATTGATAGCCCACAAGCAAGGA	60.025	22	AGGTGTCCAAGGTTTCCAAAGT	60.024	22	185	39	223	CCCACAAGCAAGGAAAACAGAG	59.965	22	AGGTGTCCAAGGTTTCCAAAGT	60.024	22	177	47	223	ATTGATAGCCCACAAGCAAGGA	60.025	22	GGTGTCCAAGGTTTCCAAAGTG	59.899	22	184	39	222
NODE_106881_length_290_cov_2.34359_ID_2189997	1	p4	(AAAG)5	20	121	140	AATATGACGAGCGGAGTGGATC	60.03	22	TGATCTCCCCAAATGGATGGAC	59.825	22	230	49	278	GAATATGACGAGCGGAGTGGAT	60.03	22	TGATCTCCCCAAATGGATGGAC	59.825	22	231	48	278	CCAATATGGGGCTCTACGGATC	60.093	22	TGATCTCCCCAAATGGATGGAC	59.825	22	267	12	278
NODE_10689_length_657_cov_3.69395_ID_1997621	1	p3	(CTG)6	18	231	248	TGACACGTGGAGTTGTCTCATT	59.898	22	ACAAATCGGTGAAGGTCTGGAA	59.894	22	217	87	303	ATGGCTATGATGACACGTGGAG	60.224	22	ACAAATCGGTGAAGGTCTGGAA	59.894	22	227	77	303	GCAATCAGCTTCTCTTTTGGCT	59.769	22	ACAAATCGGTGAAGGTCTGGAA	59.894	22	156	148	303
NODE_106918_length_290_cov_1.98974_ID_2190071	1	p2	(GA)7	14	115	128	TTACTGGAAGTGGACGAACAGG	59.963	22	GCTAGGTAAGGTCTCTCTCCCT	59.824	22	128	33	160	TTACTGGAAGTGGACGAACAGG	59.963	22	AGCTAGGTAAGGTCTCTCTCCC	59.824	22	129	33	161	TTACTGGAAGTGGACGAACAGG	59.963	22	ATCTCTCTCCAGTCTCCAACCT	59.685	22	152	33	184
NODE_106934_length_290_cov_1.52821_ID_2190103	1	p5	(ACCCG)7	35	146	180	GTTGAGGTGAAAATGACCCGAC	59.774	22	GCTTGGGGCTTATTTGTTTTGA	57.998	22	187	103	289	CCCGACCTGACCCGATTTAATT	60.421	22	GCTTGGGGCTTATTTGTTTTGA	57.998	22	265	25	289	CGGGTTAGGGTTGAGGTGAAAA	60.488	22	GCTTGGGGCTTATTTGTTTTGA	57.998	22	196	94	289
NODE_106936_length_290_cov_1.65641_ID_2190107	1	p2	(TC)30	60	199	258	CCTCAGTCCTCAGTCCTCACTA	60.026	22	GAAGAGAGAGGCGGGAGAGAG	61.085	21	203	81	283	CCTCAGTCCTCAGTCCTCACTA	60.026	22	AAGAGAGAGGCGGGAGAGAG	60.107	20	202	81	282	CCTCAGTCCTCAGTCCTCACTA	60.026	22	GAAGAGAGAGGCGGGAGAGA	60.107	20	203	81	283
NODE_106938_length_290_cov_1.41026_ID_2190111	1	p2	(TC)8	16	87	102	GAACCCTCGCTTGGATCTCTC	60.202	21	TAGCTTAGTCATCGAGCCCAAC	59.899	22	106	61	166	GAACCCTCGCTTGGATCTCTC	60.202	21	CTAAATCGAATCGAGCTTGGCC	59.778	22	176	61	236	GAACCCTCGCTTGGATCTCTC	60.202	21	CCTAAATCGAATCGAGCTTGGC	59.778	22	177	61	237
NODE_10695_length_657_cov_3.62811_ID_1997633	1	p3	(CAG)5	15	81	95	AGGGATCTGAATCTCAGCAAGC	60.159	22	ACCCTGATGATATCCTCCACCA	60.09	22	194	9	202	AGGGATCTGAATCTCAGCAAGC	60.159	22	TTGATATCCTCCTCTGCCTCCT	59.819	22	116	9	124	AGGGATCTGAATCTCAGCAAGC	60.159	22	TCCTTGATATCCTCCTCTGCCT	59.819	22	119	9	127
NODE_106980_length_290_cov_2.71795_ID_2190195	1	p2	(GA)15	30	210	239	GAATCGACGAGATAGTGGACCC	60.031	22	CGCACACCCTTCTCTCTGGTA	61.498	21	164	100	263	GGAATCGACGAGATAGTGGACC	60.031	22	CGCACACCCTTCTCTCTGGTA	61.498	21	165	99	263	AAGCAATTGACAGCAACAGTGG	60.224	22	CGCACACCCTTCTCTCTGGTA	61.498	21	110	154	263
NODE_106998_length_290_cov_1.00513_ID_2190231	1	p5	(TCGGC)5	25	58	82	CTGTATACGAACCGAGCCAGTT	60.159	22	TCGAATTCTCAAAGAGCCCCAA	59.96	22	135	18	152	CTGTATACGAACCGAGCCAGTT	60.159	22	TTCGAATTCTCAAAGAGCCCCA	59.96	22	136	18	153	TGTATACGAACCGAGCCAGTTC	60.159	22	TCGAATTCTCAAAGAGCCCCAA	59.96	22	134	19	152
NODE_106999_length_290_cov_0.758974_ID_2190233	1	p2	(TC)7	14	192	205	AGCTAATTCGTTCCCACCCAAT	60.025	22	AGAGAGGGGAAGATTTGGGAGA	59.954	22	114	140	253	ATACATCGAGGTAAGCCCACAC	59.897	22	AGAGAGGGGAAGATTTGGGAGA	59.954	22	165	89	253	CACAGTACCCACCAAGGTGTTA	59.895	22	AGAGAGGGGAAGATTTGGGAGA	59.954	22	146	108	253
NODE_10705_length_657_cov_4.10676_ID_1997653	1	c	(TC)8aaatcttggaattgtgatggacgagtggtgcttgggaaatagggggggtttcttagaaatgtagtgatgatggctagcatgggaaagggtacatgaggta(ATG)5	131	43	173	TCCCTCTAAATCTCTCTACTTCTCT	57.54	25	AACACATCCCATACCTCCCATG	59.825	22	199	4	202	TCCCTCTAAATCTCTCTACTTCTCT	57.54	25	CAACACATCCCATACCTCCCAT	59.825	22	200	4	203	TCTCCCTCTAAATCTCTCTACTTCT	57.54	25	AACACATCCCATACCTCCCATG	59.825	22	201	2	202
NODE_107067_length_290_cov_0.820513_ID_2190369	1	p2	(TA)6	12	140	151	TGATCATCACTTTGTGCTGTGG	59.184	22	AGCCTTGTTCAACTCGACTCAA	60.159	22	149	61	209	GATCATCACTTTGTGCTGTGGT	59.184	22	AGCCTTGTTCAACTCGACTCAA	60.159	22	148	62	209	TGATCATCACTTTGTGCTGTGG	59.184	22	ATATTGACCGACTCGACTCGAC	59.713	22	127	61	187
NODE_107106_length_290_cov_0.964103_ID_2190447	1	c	(TC)17tttctgtttttttaacctctctc(CT)9	75	84	158	GCCACATCCTCTTCATCTCTCC	60.224	22	CTGTAGAGGGAGAGGAGAGAGG	59.893	22	143	51	193	GCCACATCCTCTTCATCTCTCC	60.224	22	GAGGAATCTGCCTACAATGGGA	59.56	22	207	51	257	TGGTCTAGCCACATCCTCTTCA	60.56	22	CTGTAGAGGGAGAGGAGAGAGG	59.893	22	150	44	193
NODE_107119_length_290_cov_0.876923_ID_2190473	1	p2	(CT)10	20	112	131	CCCCTCCTTGTTCTCCATCTTT	59.69	22	TTTGGATGGTGGGGATTACCTG	60.024	22	150	47	196	CCCCTCCTTGTTCTCCATCTTT	59.69	22	TATCACCTTTTGGATGGTGGGG	60.024	22	158	47	204	CCCCTCCTTGTTCTCCATCTTT	59.69	22	GAAGCTGATGGATGGATGGGAT	59.959	22	126	47	172
NODE_107125_length_290_cov_1.37949_ID_2190485	1	p2	(GT)6	12	38	49	CATTGCACATGAGGAACAAGCA	60.03	22	AGTAAGGCACCCGATCCATTTT	60.025	22	150	6	155	TGCATTGCACATGAGGAACAAG	60.03	22	AGTAAGGCACCCGATCCATTTT	60.025	22	152	4	155	GCACATGAGGAACAAGCAACTT	59.965	22	AGTAAGGCACCCGATCCATTTT	60.025	22	146	10	155
NODE_10713_length_657_cov_4.04804_ID_1997669	1	p3	(TGA)5	15	140	154	CACTGCAAGGGAATTCGGATTC	59.902	22	TCATTGTTATCCCCGCCATCAT	59.892	22	160	66	225	AGATCATGAGAAGCCTGAGCAC	60.159	22	TCATTGTTATCCCCGCCATCAT	59.892	22	219	7	225	GACAGAGGGACAGAGAGAATGC	60.159	22	TCATTGTTATCCCCGCCATCAT	59.892	22	120	106	225
NODE_107139_length_290_cov_0.85641_ID_2190513	1	p2	(CA)14	28	32	59	AGAGGTCCACTGTTGTCATGTG	60.224	22	TAAATTCCCCAACGGTCGGATT	60.026	22	198	5	202	AGAGGTCCACTGTTGTCATGTG	60.224	22	AATAAATTCCCCAACGGTCGGA	60.026	22	200	5	204	AGAGGTCCACTGTTGTCATGTG	60.224	22	TCACATCCATCGCATATGCTCA	59.962	22	133	5	137
NODE_10716_length_657_cov_107.835_ID_1997675	1	c	(CAT)5tacctcatgcaccccctcttcccatacaagagccatacgtagggggggtggccttctcattttccatatttgcaaggagagagaaagagattt(GA)7	122	361	482	AGTCAACTCCAACCCATTCCTC	59.96	22	GTCCTCCAAGCTTGATCTCCTC	60.159	22	255	325	579	ACCAAAGTCAACTCCAACCCAT	60.091	22	GTCCTCCAAGCTTGATCTCCTC	60.159	22	260	320	579	AGTCAACTCCAACCCATTCCTC	59.96	22	CCAAGCTTGATCTCCTCCTTCA	59.762	22	250	325	574
NODE_107314_length_289_cov_1.41753_ID_2190861	1	p2	(GA)6	12	229	240	CTTCAGCTGTGACATTCGCAAT	59.839	22	TCCCAAACAACAAAAACCGCTT	60.028	22	105	162	266	CTTCAGCTGTGACATTCGCAAT	59.839	22	TTCCCAAACAACAAAAACCGCT	60.028	22	106	162	267	GATAGAGGCTTCAGCTGTGACA	59.833	22	TCCCAAACAACAAAAACCGCTT	60.028	22	113	154	266
NODE_10732_length_657_cov_2.35587_ID_1997707	1	p2	(CT)7	14	88	101	TCCCTCTTCAAGCAACTTCTCC	59.961	22	ACGCAGTTTCCTTATTGGGCTA	60.027	22	182	51	232	TCCCTCTTCAAGCAACTTCTCC	59.961	22	TACGCAGTTTCCTTATTGGGCT	60.027	22	183	51	233	CCTCTTCAAGCAACTTCTCCCT	59.96	22	ACGCAGTTTCCTTATTGGGCTA	60.027	22	180	53	232
NODE_107372_length_289_cov_1.13402_ID_2190977	1	p5	(CATCC)5	25	117	141	TGATAGATCTGACTTGGCCGTG	59.899	22	CGACAGACCATACCATGTGGAT	59.897	22	145	24	168	GATAGATCTGACTTGGCCGTGT	59.898	22	CGACAGACCATACCATGTGGAT	59.897	22	144	25	168	TGATAGATCTGACTTGGCCGTG	59.899	22	CCTCAATCACATGAGTAGCCCA	59.829	22	185	24	208
NODE_10740_length_657_cov_2.6548_ID_1997723	1	p2	(AG)20	40	98	137	AGAAGGGATGAAGTTCCACAGA	58.749	22	TCGCTGGACGTTTTTAGCCATA	60.354	22	276	72	347	AGAAGGGATGAAGTTCCACAGAG	59.737	23	TCGCTGGACGTTTTTAGCCATA	60.354	22	276	72	347	AGAAGGGATGAAGTTCCACAGA	58.749	22	CGCTGGACGTTTTTAGCCATAT	59.388	22	275	72	346
NODE_107532_length_289_cov_3.06186_ID_2191297	1	p3	(GAT)7	21	51	71	ACTCAGCAGAAGAGTTTGAGCT	59.632	22	GGCTGTATGGTATCAGTAGCCC	60.028	22	125	11	135	ACTCAGCAGAAGAGTTTGAGCT	59.632	22	TGGGTTGAGAAATGCCAGAAGT	60.158	22	100	11	110	ACTCAGCAGAAGAGTTTGAGCT	59.632	22	CACTCATAAGTTCGACCCCCTC	60.159	22	194	11	204
NODE_10755_length_656_cov_3.02317_ID_1997753	1	p2	(GA)14	28	226	253	AAATGTCGTGTATATGCGCGTG	60.034	22	CAGAGACAGCGTGTAGGACAAA	60.288	22	125	158	282	AAATGTCGTGTATATGCGCGTG	60.034	22	AGAGACAGCGTGTAGGACAAAC	60.288	22	124	158	281	CGCGTGTGCACATACAAAAATG	59.911	22	CAGAGACAGCGTGTAGGACAAA	60.288	22	109	174	282
NODE_107588_length_289_cov_2.20103_ID_2191409	2	p3	(AAT)6	18	151	168	GAGTGGATCATCCTCATGTGGG	60.224	22	CATATACATCATGGTGGGTCCCA	59.67	23	173	105	277	GGAGTGGATCATCCTCATGTGG	60.224	22	CATATACATCATGGTGGGTCCCA	59.67	23	174	104	277	GAGTGGATCATCCTCATGTGGG	60.224	22	ACATATACATCATGGTGGGTCCC	59.669	23	174	105	278
NODE_10760_length_656_cov_2.23708_ID_1997763	1	p2	(GA)6	12	559	570	GGTATGAGCGGACTAGTACTGC	60.031	22	CAACAAGCTTCCTCTCCCTCTT	59.96	22	174	440	613	GGTATGAGCGGACTAGTACTGC	60.031	22	TTACCAACAAGCTTCCTCTCCC	59.96	22	178	440	617	GGTATGAGCGGACTAGTACTGC	60.031	22	AGCTTCCTCTCCCTCTTTCTCT	59.956	22	169	440	608
NODE_10773_length_656_cov_2.67736_ID_1997789	1	p6	(GAGCCC)5	30	302	331	ACAGGTCCCTCTAATTAGCCCT	60.022	22	GTGGAAGAGAGGGAGAATGGTG	60.093	22	238	193	430	GCTAAGTACATCACTAGCGCCT	59.965	22	GTGGAAGAGAGGGAGAATGGTG	60.093	22	197	234	430	CACAGGTCCCTCTAATTAGCCC	59.895	22	GTGGAAGAGAGGGAGAATGGTG	60.093	22	239	192	430
NODE_10778_length_656_cov_4.65241_ID_1997799	1	p2	(CT)12	24	29	52	TTCACTATAACACTAACCTCATTGC	57.157	25	GACCAGTTTCAGATCCGCATTG	59.904	22	101	1	101	TTCACTATAACACTAACCTCATTGC	57.157	25	GTGAAGACAAGCACGAAGAAGG	59.778	22	243	1	243	TTCACTATAACACTAACCTCATTGC	57.157	25	TGACCAGTTTCAGATCCGCATT	60.29	22	102	1	102
NODE_10782_length_656_cov_4.10339_ID_1997807	1	p3	(ATG)5	15	111	125	AGTGGTGCTTGGGGTTTTTCTA	60.092	22	CCCATCACTCTTTCACCTCCAA	59.96	22	140	50	189	AGTGGTGCTTGGGGTTTTTCTA	60.092	22	AATCAATCACCATACCCACCCC	60.091	22	159	50	208	AGTGGTGCTTGGGGTTTTTCTA	60.092	22	GTAACCCATACCTCACATGCCA	60.093	22	102	50	151
NODE_10786_length_656_cov_3.83244_ID_1997815	1	p2	(CA)6	12	79	90	GCTGACGAAAATGATGGATGGA	59.055	22	GAGATGGAACCTCGTCATTGGT	60.093	22	230	48	277	AGCTGACGAAAATGATGGATGG	59.052	22	GAGATGGAACCTCGTCATTGGT	60.093	22	231	47	277	GCTGACGAAAATGATGGATGGAG	59.997	23	GAGATGGAACCTCGTCATTGGT	60.093	22	230	48	277
NODE_10789_length_656_cov_2.12121_ID_1997821	2	p2	(AG)21	42	389	430	ACAAATGAGTGGGACCCATCAA	59.89	22	TCAAAACTTAGGCAACATGCGC	60.607	22	275	232	506	GACAAATGAGTGGGACCCATCA	60.291	22	TCAAAACTTAGGCAACATGCGC	60.607	22	276	231	506	TGACAAATGAGTGGGACCCATC	60.291	22	TCAAAACTTAGGCAACATGCGC	60.607	22	277	230	506
NODE_10797_length_656_cov_2.75223_ID_1997837	1	p3	(GAG)6	18	437	454	CGCAATCCAGTTGAGCAATGAT	59.901	22	TCCCATACTCCCACACAGGTAT	60.022	22	169	403	571	ATCGTGTACTGTCTGCATCAGG	60.159	22	TCCCATACTCCCACACAGGTAT	60.022	22	240	332	571	CGCAATCCAGTTGAGCAATGAT	59.901	22	GACTTCTCCCATACTCCCACAC	59.831	22	175	403	577
NODE_10798_length_656_cov_3.52228_ID_1997839	1	p2	(AG)8	16	555	570	GACAGACGAGTAGCAGATGAGG	59.967	22	CTTGAATTGACTTGGCTCGACG	60.16	22	255	364	618	GAAAGGAGGGAGGAAATGTGGT	59.958	22	CTTGAATTGACTTGGCTCGACG	60.16	22	113	506	618	GACAGACGAGTAGCAGATGAGG	59.967	22	TCGTACTCGGCTTGAATTGACT	59.769	22	265	364	628
NODE_10800_length_656_cov_5.67023_ID_1997843	1	p2	(CT)7	14	603	616	TTCAGTTGACGGAATCCATGGG	60.618	22	CACAAAAGGATAACAGCCCAGC	60.095	22	255	392	646	TTCAGTTGACGGAATCCATGGG	60.618	22	CCACAAAAGGATAACAGCCCAG	59.507	22	256	392	647	TCAGTTGACGGAATCCATGGG	60.065	21	CACAAAAGGATAACAGCCCAGC	60.095	22	254	393	646
NODE_108013_length_289_cov_3.29897_ID_2192257	1	p2	(TC)8	16	76	91	CACAAGAGAGGTCTGGGCAG	60.037	20	TCAGCCTCAAACGAAATCTGGA	59.962	22	176	28	203	CACAAGAGAGGTCTGGGCAG	60.037	20	AGCCTCAAACGAAATCTGGAGT	59.961	22	174	28	201	CACAAGAGAGGTCTGGGCAG	60.037	20	TTCATGATTGGACAGGTTGGGT	59.89	22	217	28	244
NODE_108017_length_289_cov_5.28351_ID_2192265	1	p2	(GA)16	32	33	64	ACTCTAATGGAAAGGTATCATCTCA	57.079	25	ACATTGCACTGGGTTTTGCTTA	59.302	22	125	4	128	ACTCTAATGGAAAGGTATCATCTCA	57.079	25	TACATTGCACTGGGTTTTGCTT	59.302	22	126	4	129	ACTCTAATGGAAAGGTATCATCTCA	57.079	25	TTACATTGCACTGGGTTTTGCT	59.302	22	127	4	130
NODE_108018_length_289_cov_1.54124_ID_2192267	1	c	(CT)9tttcttttttatatat(TTA)7	55	129	183	TACACAAACATCCAGGTGGGTC	60.225	22	CGATCAGGTGGATGGATTGGAT	59.961	22	229	9	237	TACACAAACATCCAGGTGGGTC	60.225	22	TCTTGTGATGGACGATCAGGTG	60.094	22	241	9	249	TACACAAACATCCAGGTGGGTC	60.225	22	ATTAATGGGCCCCACATACCTG	60.158	22	202	9	210
NODE_108027_length_289_cov_2.68557_ID_2192285	1	p3	(TAA)10	30	31	60	GATACTCACGAAGCGGCCCC	62.973	20	GAGAGACAGATGGACAGTGTGG	60.094	22	241	1	241	GATACTCACGAAGCGGCCCC	62.973	20	GGAGAGACAGATGGACAGTGTG	60.094	22	242	1	242	GGATACTCACGAAGCGGCCC	62.973	20	GAGAGACAGATGGACAGTGTGG	60.094	22	242	0	241
NODE_108028_length_289_cov_2.42268_ID_2192287	1	c	(CTT)10cctcctcctttccgatggtgcggcaccctt(CTC)6c(CT)7	93	46	138	CTTTCTTCCTCTTCAGCGTTGC	60.096	22	ATAAAGTGCGTGGCTGTGAAAC	60.031	22	222	3	224	CTTTCTTCCTCTTCAGCGTTGC	60.096	22	GAGAGAACCTCGGTACAACAGG	60.095	22	172	3	174	CTTTCTTCCTCTTCAGCGTTGC	60.096	22	ACCTCGGTACAACAGGGAAAAA	59.827	22	166	3	168
NODE_108073_length_289_cov_1.02062_ID_2192377	1	p2	(AT)7	14	126	139	ACACCAGTTACAACCAATATCACT	58.124	24	GGGAGATGGTGGCAAATTTTGT	59.697	22	260	16	275	ACACCAGTTACAACCAATATCACT	58.124	24	GGGGAGATGGTGGCAAATTTTG	60.355	22	261	16	276	ACACCAGTTACAACCAATATCACT	58.124	24	TGCAAACGTCATCTGCAAGTAG	59.52	22	227	16	242
NODE_10815_length_656_cov_2.86453_ID_1997873	1	p2	(GA)9	18	31	48	GAGGGATCAAGGAAGAAGAAACA	58.089	23	TGTCAGTTACGCGTTTTTGCTT	59.904	22	183	0	182	GAGGGATCAAGGAAGAAGAAACA	58.089	23	TTGTCAGTTACGCGTTTTTGCT	59.904	22	184	0	183	GAGGGATCAAGGAAGAAGAAACA	58.089	23	GCCTGAACTTTCCTGCACTTTT	59.899	22	204	0	203
NODE_108172_length_289_cov_0.85567_ID_2192575	1	p2	(GA)10	20	70	89	TGGTAGAATGGGAAGAAGAAGCA	59.413	23	CCATGACCCAACTGATGAGTGA	60.027	22	219	5	223	TGGTAGAATGGGAAGAAGAAGCA	59.413	23	TCCATGACCCAACTGATGAGTG	60.027	22	220	5	224	TGGTAGAATGGGAAGAAGAAGCA	59.413	23	AGCACTTCTCTCTCTCAAAGCC	60.028	22	131	5	135
NODE_108218_length_289_cov_0.891753_ID_2192667	1	c	(GA)8agccgtgaaggagagagagaggagccgt(GA)14	72	144	215	CAACTCAACCAGGACTCCTTCA	59.895	22	GGAGTAGGATTCAGCAGCGTAG	60.288	22	245	35	279	TGAAATACGGTCGGTCTCCTTC	59.835	22	GGAGTAGGATTCAGCAGCGTAG	60.288	22	269	11	279	TTCTGAAATACGGTCGGTCTCC	59.835	22	GGAGTAGGATTCAGCAGCGTAG	60.288	22	272	8	279
NODE_10822_length_656_cov_2.60071_ID_1997887	1	p3	(GAA)5	15	321	335	CATCCGCTCACAACAGTAACCA	60.87	22	TGTGCATATACATCAGGGTGGG	59.894	22	130	293	422	ATCCGCTCACAACAGTAACCAC	60.87	22	TGTGCATATACATCAGGGTGGG	59.894	22	129	294	422	CATCCGCTCACAACAGTAACCA	60.87	22	GCCATAAGTGGGCCATCTAACT	60.159	22	219	293	511
NODE_108223_length_289_cov_1.02577_ID_2192677	1	p2	(TC)7	14	61	74	CACAAATGCACGAAACGCACTA	60.601	22	AATTTGAGCCCTACAACTCGGT	59.96	22	263	4	266	ACAAATGCACGAAACGCACTAC	60.601	22	AATTTGAGCCCTACAACTCGGT	59.96	22	262	5	266	CACAAATGCACGAAACGCACTA	60.601	22	TACCAACTAGACTACAAGCGCC	59.835	22	117	4	120
NODE_108226_length_289_cov_1.6134_ID_2192683	1	p3	(TTC)5	15	90	104	TTGCCACTCATCCATCTCAACA	59.96	22	GAGAAAATGGATGGATGGCGTG	59.966	22	238	6	243	TTGCCACTCATCCATCTCAACA	59.96	22	TGGATGGATGGCGTGGATAAAA	60.092	22	231	6	236	TTGCCACTCATCCATCTCAACA	59.96	22	ATGGATGGATGGCGTGGATAAA	59.892	22	232	6	237
NODE_108231_length_289_cov_0.783505_ID_2192693	1	p2	(GT)10	20	113	132	TTTGTGTTTTAGCTTTGCCCCC	60.159	22	GCAAGATGGTGCAAAAGCTACA	60.03	22	141	22	162	TTTGTGTTTTAGCTTTGCCCCC	60.159	22	GGGGGTGTGGGGTAATGATATC	59.959	22	257	22	278	GTGTTTTAGCTTTGCCCCCATC	60.354	22	GCAAGATGGTGCAAAAGCTACA	60.03	22	138	25	162
NODE_108242_length_288_cov_1.1399_ID_2192715	1	p2	(TC)6	12	238	249	GGTCTTGACCAGTCAGAACCAT	59.961	22	AGGTGGGCCAAAGAAGAAAGAA	60.091	22	259	27	285	GGTCTTGACCAGTCAGAACCAT	59.961	22	AAGGTGGGCCAAAGAAGAAAGA	60.091	22	260	27	286	ATTTTGTATATGGCCGACCGGT	60.159	22	AGGTGGGCCAAAGAAGAAAGAA	60.091	22	278	8	285
NODE_108258_length_288_cov_1.70984_ID_2192747	1	p2	(GA)6	12	220	231	AGACGCACCGAGTGACTTTAAT	60.029	22	GATCGAAAAAGGTTTTCCGGCG	60.978	22	166	94	259	AGACGCACCGAGTGACTTTAAT	60.029	22	CGATCGAAAAAGGTTTTCCGGC	60.978	22	167	94	260	AGACGCACCGAGTGACTTTAAT	60.029	22	GCGATCGAAAAAGGTTTTCCGG	60.978	22	168	94	261
NODE_108316_length_288_cov_1.70984_ID_2192863	1	p2	(GA)10	20	218	237	TATCCGACCCAAATCCGATTCG	60.289	22	AAAAAGCCGTCTCTTTCCACG	59.398	21	154	112	265	TGGTGAACATAGGGCTGTCAAT	59.691	22	AAAAAGCCGTCTCTTTCCACG	59.398	21	230	36	265	ATGGTGAACATAGGGCTGTCAA	59.691	22	AAAAAGCCGTCTCTTTCCACG	59.398	21	231	35	265
NODE_108377_length_288_cov_1.1399_ID_2192985	1	p2	(AG)24	48	103	150	CATTGCCTGGACCCCTCATTAG	60.751	22	AAAGGATACCGGTGAGGGTTTC	60.027	22	186	20	205	CATTGCCTGGACCCCTCATTAG	60.751	22	GAAAAGGATACCGGTGAGGGTT	60.027	22	188	20	207	CATTGCCTGGACCCCTCATTAG	60.751	22	GACCAGGAAAGTTTTTCGACGG	60.032	22	213	20	232
NODE_108407_length_288_cov_1.1399_ID_2193045	1	c	(CT)6a(TC)9	31	151	181	GTCCACATGATGTAGCATCCCA	60.159	22	CATGTGATGCAGCACCTCAAAA	60.03	22	211	37	247	TGTCCACATGATGTAGCATCCC	60.159	22	CATGTGATGCAGCACCTCAAAA	60.03	22	212	36	247	GTCCACATGATGTAGCATCCCA	60.159	22	TGTGATGCAGCACCTCAAAAAG	59.965	22	209	37	245
NODE_108448_length_288_cov_1.1399_ID_2193127	1	p3	(TAT)5	15	158	172	ATGTCAAAGGCAAGAGAGGGAG	60.026	22	AGGAAAGAACCCCTACCCAAAA	59.207	22	199	87	285	ATGTCAAAGGCAAGAGAGGGAG	60.026	22	AAGGAAAGAACCCCTACCCAAA	59.207	22	200	87	286	ATGTCAAAGGCAAGAGAGGGAG	60.026	22	AAAGGAAAGAACCCCTACCCAA	59.207	22	201	87	287
NODE_10846_length_655_cov_2.21964_ID_1997935	1	p2	(AG)7	14	605	618	GGCCATCATTTGGGGCTCTATA	59.958	22	GGAGCAAAAAGGGTAGGAGGAT	59.758	22	123	528	650	GACCTCTCTCTGATAGGTCGGA	59.895	22	GGAGCAAAAAGGGTAGGAGGAT	59.758	22	168	483	650	ACCTCTCTCTGATAGGTCGGAC	60.159	22	GGAGCAAAAAGGGTAGGAGGAT	59.758	22	167	484	650
NODE_108493_length_288_cov_1.12953_ID_2193215	1	p2	(CT)6	12	244	255	CTCTGATTTCTCTCCCCCATCG	59.963	22	GGCGATGACTTGTGAGAGATCA	60.159	22	182	101	282	ACTGCTCGACTCTCTCATCTCT	60.093	22	GGCGATGACTTGTGAGAGATCA	60.159	22	115	168	282	CTCTCTCTCATCTCTGCCCAAC	59.899	22	GGCGATGACTTGTGAGAGATCA	60.159	22	142	141	282
NODE_108510_length_288_cov_1.97927_ID_2193249	1	p3	(ATC)5	15	78	92	TCGTCAATGTTGAAGTCCCCAT	59.96	22	TCCTCTGCCAGACTGTATGAGA	60.025	22	248	30	277	TCGTCAATGTTGAAGTCCCCAT	59.96	22	TCTCCTCTGCCAGACTGTATGA	60.025	22	250	30	279	ATCGTCAATGTTGAAGTCCCCA	59.96	22	TCCTCTGCCAGACTGTATGAGA	60.025	22	249	29	277
NODE_10853_length_655_cov_3.98036_ID_1980553	1	p3	(GTG)7	21	552	572	CATAGTCGGGAAAGCAGGCTAT	59.962	22	TTCTTGAACTGGGGATGCTACC	60.026	22	130	504	633	TGGATGAACGGTCAGGATGAAG	60.093	22	TTCTTGAACTGGGGATGCTACC	60.026	22	108	526	633	GAGCCTGAGTTCATGTTCGAGA	60.094	22	TTCTTGAACTGGGGATGCTACC	60.026	22	264	370	633
NODE_108555_length_288_cov_1.66839_ID_2193339	1	p2	(AG)6	12	172	183	GGCCCATCTCTCTACAACACTA	58.968	22	GTGTGTATAATTGGACGGTTTGTGT	60.049	25	266	16	281	GGCCCATCTCTCTACAACACTA	58.968	22	TGTGTATAATTGGACGGTTTGTGT	58.935	24	265	16	280	GGGCCCATCTCTCTACAACAC	60.134	21	GTGTGTATAATTGGACGGTTTGTGT	60.049	25	267	15	281
NODE_10856_length_655_cov_7.39643_ID_1997953	1	p3	(AAT)8	24	60	83	TGCAACCAAACGCACTCAAA	59.472	20	TCTAATGCCCCTTCAAGTTCCG	60.356	22	157	37	193	TGCAACCAAACGCACTCAAA	59.472	20	CGGAACTCTAATGCCCCTTCAA	60.356	22	163	37	199	TGCAACCAAACGCACTCAAA	59.472	20	AACGGAACTCTAATGCCCCTTC	60.356	22	165	37	201
NODE_108631_length_288_cov_4.00518_ID_2193489	1	p2	(AC)8	16	48	63	GAATATGGTGGCTTGCGTGTTC	60.478	22	TATCGCACCAATCTTACTCCGG	59.965	22	262	3	264	GAATATGGTGGCTTGCGTGTTC	60.478	22	CTCTACAGCCACACTACCTCAC	59.835	22	173	3	175	GAATATGGTGGCTTGCGTGTTC	60.478	22	ACCTAGCCTTTATCGCACCAAT	59.827	22	272	3	274
NODE_108645_length_288_cov_0.756477_ID_2193517	1	p2	(AC)7	14	101	114	GGTTTGTCAGGTCTCATGTTGC	60.031	22	ACACATATATCATGGTGGGCCC	59.958	22	179	9	187	ATGTTGCGGATGGAGATGGATT	60.159	22	ACACATATATCATGGTGGGCCC	59.958	22	164	24	187	TGGGTTTGTCAGGTCTCATGTT	59.825	22	ACACATATATCATGGTGGGCCC	59.958	22	181	7	187
NODE_10866_length_655_cov_2.925_ID_1997973	1	p2	(GA)6	12	576	587	GATGTAAAACTCCCTGGACCGT	60.027	22	CCCACAAGCCAAGAAAACAGAG	59.965	22	250	370	619	AGTACTGCGCAAGGTGTTTCTA	59.963	22	CCCACAAGCCAAGAAAACAGAG	59.965	22	173	447	619	TGTAAAACTCCCTGGACCGTTT	59.827	22	CCCACAAGCCAAGAAAACAGAG	59.965	22	248	372	619
NODE_108671_length_288_cov_1.81347_ID_2193569	1	p2	(AG)15	30	87	116	ATCGTGATTGGTAAGGACGCAT	60.159	22	ACCCTCCAGAAGCTAGGAAGAT	60.023	22	166	13	178	ATCGTGATTGGTAAGGACGCAT	60.159	22	GGAATTGTTGTTTCTGCGGTCA	59.966	22	206	13	218	GGTAAGGACGCATCTTCTCTCC	60.224	22	ACCCTCCAGAAGCTAGGAAGAT	60.023	22	157	22	178
NODE_108798_length_288_cov_2.2228_ID_2193819	1	p3	(TTA)6	18	75	92	AGCGGCCAAACTCTTTTCTTTC	59.965	22	CCCACCTTGTGATGGGTAATGA	60.025	22	125	32	156	AGCGGCCAAACTCTTTTCTTTC	59.965	22	ATGGGTAATGAGATGGATGGGC	59.958	22	114	32	145	GCGGCCAAACTCTTTTCTTTCA	60.224	22	CCCACCTTGTGATGGGTAATGA	60.025	22	124	33	156
NODE_108845_length_288_cov_1.7513_ID_2193913	1	p2	(AG)14	28	62	89	GTGTTTGCAAGAGGGGAAAGTG	60.224	22	ACAGAGATTGACAGCCCACAAG	60.552	22	103	34	136	GTGTGTTTGCAAGAGGGGAAAG	60.224	22	ACAGAGATTGACAGCCCACAAG	60.552	22	105	32	136	GTGTGTTTGCAAGAGGGGAAAG	60.224	22	GATTGACAGCCCACAAGCAAAG	60.609	22	100	32	131
NODE_10890_length_655_cov_2.78214_ID_1998019	1	p2	(AG)14	28	433	460	GTCGATGGTAGGACAAGGTTGG	60.677	22	AAAAGTTTTCCATTCGAGCGCA	59.966	22	242	367	608	GGTCGATGGTAGGACAAGGTTG	60.677	22	AAAAGTTTTCCATTCGAGCGCA	59.966	22	243	366	608	GTAGGACAAGGTTGGGGACTG	59.997	21	AAAAGTTTTCCATTCGAGCGCA	59.966	22	235	374	608
NODE_108973_length_288_cov_3.51295_ID_2194169	1	p2	(CT)11	22	39	60	TTTTTGGGTTTCCAGCGGCAG	62.236	21	AACGTACCCCACAATCAATGGA	59.959	22	249	14	262	TTTTTGGGTTTCCAGCGGCAG	62.236	21	CTGCTATTGGTCGACTTCACCT	60.094	22	107	14	120	TTTTTGGGTTTCCAGCGGCAG	62.236	21	TCCTGCTATTGGTCGACTTCAC	60.094	22	109	14	122
NODE_108986_length_288_cov_1.86528_ID_2194195	1	p3	(CAT)6	18	25	42	ACCCATTCCTCTCATGACCTTT	59.078	22	CCCACCTAGATCTACACCCTCA	60.091	22	244	0	243	ACCCATTCCTCTCATGACCTTT	59.078	22	TTTTTAATGATACGCCGCCCAC	59.902	22	261	0	260	ACCCATTCCTCTCATGACCTTT	59.078	22	AAATATGGGAAGTGAGGCCTCC	59.824	22	115	0	114
NODE_109_length_2270_cov_15.6028_ID_1976169	1	p3	(AAG)6	18	1800	1817	TGGAGTGGATCAGCCTTATGTG	59.829	22	ATGAGAAAACAGGTGGATGGCT	59.958	22	230	1728	1957	TGGAGTGGATCAGCCTTATGTG	59.829	22	TGTCATAATGGTGGGCCTTGAA	59.958	22	257	1728	1984	TGGAGTGGATCAGCCTTATGTG	59.829	22	AACTGTCATAATGGTGGGCCTT	59.957	22	260	1728	1987
NODE_109025_length_288_cov_1.80311_ID_2194273	1	p2	(AG)6	12	253	264	TGACATGTGGCAGCTTCCTATT	60.026	22	ATTTTGGGTTTCTGGCAGCG	59.682	20	114	174	287	AGCTTCCTATTTGCCGACTTCA	60.027	22	ATTTTGGGTTTCTGGCAGCG	59.682	20	103	185	287	GCACATCAATAAACAGGTGCGT	60.095	22	ATTTTGGGTTTCTGGCAGCG	59.682	20	157	131	287
NODE_109042_length_288_cov_20.057_ID_2194307	1	c	(TCA)7tgacatcatgcaccccccctcttcccatacaagagccatacgtgggggggggtggccttctctattccaagagtt(AG)11g(GA)9	137	99	235	CTCTAACCCATTCCCCCATGTC	60.159	22	CCTCCATCTCTCAAATCTCTCTACT	58.929	25	217	71	287	AACTCTAACCCATTCCCCCATG	59.755	22	CCTCCATCTCTCAAATCTCTCTACT	58.929	25	219	69	287	CAACTCTAACCCATTCCCCCAT	59.755	22	CCTCCATCTCTCAAATCTCTCTACT	58.929	25	220	68	287
NODE_109062_length_288_cov_0.994819_ID_2194347	1	p3	(GAA)5	15	96	110	TAGTGGGACTAGCTTATCCCCA	59.479	22	GTAATTGGCTAGTGGCGACTCT	60.159	22	242	2	243	TAGTGGGACTAGCTTATCCCCA	59.479	22	AGTAATTGGCTAGTGGCGACTC	60.159	22	243	2	244	TAGTGGGACTAGCTTATCCCCA	59.479	22	TAATTGGCTAGTGGCGACTCTG	60.159	22	241	2	242
NODE_109079_length_288_cov_0.968912_ID_2194381	1	p2	(CT)21	42	60	101	TTTCACGATGACAATGAGAGCG	59.332	22	ACCCCCTCTCTACCGACAATAA	60.024	22	123	13	135	TTTCACGATGACAATGAGAGCG	59.332	22	AAATACACCCCCTCTCTACCGA	60.024	22	129	13	141	TTTCACGATGACAATGAGAGCG	59.332	22	CTTGTAACGCCACTGAATGCAA	60.031	22	265	13	277
NODE_109081_length_288_cov_1.06218_ID_2194385	1	p2	(TA)8	16	136	151	CAAGTGGGGCCTACTTTCATCT	60.026	22	ACAGGTTTTAGTATCTGCAACACC	59.24	24	190	68	257	GTGGGGCCTACTTTCATCTCAA	60.026	22	ACAGGTTTTAGTATCTGCAACACC	59.24	24	187	71	257	TCAAGTGGGGCCTACTTTCATC	60.026	22	ACAGGTTTTAGTATCTGCAACACC	59.24	24	191	67	257
NODE_109092_length_288_cov_0.823834_ID_2194407	1	p2	(TA)7	14	138	151	ACATTATCAACACACTGCAACCA	59.112	23	AGTGGACCCATTATCACAAATCA	57.808	23	268	16	283	AACATTATCAACACACTGCAACCA	59.659	24	AGTGGACCCATTATCACAAATCA	57.808	23	269	15	283	ACATTATCAACACACTGCAACCA	59.112	23	AGTGGACCCATTATCACAAATCAT	58.23	24	268	16	283
NODE_109096_length_288_cov_0.854922_ID_2194415	1	c	(TA)7g(AC)13	41	138	178	AGTATCCAAATTGTAGGCCTTAGT	57.423	24	CCATGACTAGATTTCGAGCCCA	59.897	22	194	77	270	AGTATCCAAATTGTAGGCCTTAGT	57.423	24	ACCATGACTAGATTTCGAGCCC	59.897	22	195	77	271	AGTATCCAAATTGTAGGCCTTAGT	57.423	24	TGTCAAGGTTTAGCCACCATGA	59.893	22	210	77	286
NODE_10914_length_654_cov_1.92844_ID_1998067	1	p5	(CCCGA)6	30	327	356	CACCAGAATAGACCCAGTTGCT	60.027	22	ACGGGTCCCTTGAAACATAGAC	60.027	22	134	270	403	CAGACCCACACCAGAATAGACC	60.093	22	ACGGGTCCCTTGAAACATAGAC	60.027	22	142	262	403	CCAGACCCACACCAGAATAGAC	60.093	22	ACGGGTCCCTTGAAACATAGAC	60.027	22	143	261	403
NODE_109147_length_288_cov_1.4715_ID_2194517	1	p2	(AT)6	12	139	150	GCGTTTAGGCTAAGCTACGCTA	60.542	22	AGTTCGTTCGTCTTTTCAATGCT	59.44	23	140	70	209	TAGCGTTTAGGCTAAGCTACGC	60.542	22	AGTTCGTTCGTCTTTTCAATGCT	59.44	23	142	68	209	TTTAGGCTAAGCTACGCTACGT	59.315	22	AGTTCGTTCGTCTTTTCAATGCT	59.44	23	137	73	209
NODE_109152_length_288_cov_1.19689_ID_2194527	1	p2	(CT)17	34	117	150	GGTGAAGACATTCTCACCCCAA	60.225	22	TTCCAAGAGCGAGGGAATGTAG	59.831	22	132	49	180	GGTGAAGACATTCTCACCCCAA	60.225	22	CTTCCAAGAGCGAGGGAATGTA	59.831	22	133	49	181	TTGGTGAAGACATTCTCACCCC	60.225	22	TTCCAAGAGCGAGGGAATGTAG	59.831	22	134	47	180
NODE_109188_length_288_cov_1.05181_ID_2194599	1	c	(GA)8a(AG)17	51	135	185	ATAAGCGGGTGTAAACGGGAAT	60.093	22	CCCAAGCCTTCAAAGCTCTTTC	60.03	22	133	87	219	ATAAGCGGGTGTAAACGGGAAT	60.093	22	CTAAGCCCAACCCGAGAGAAAT	60.093	22	155	87	241	ATAAGCGGGTGTAAACGGGAAT	60.093	22	TAAGCCCAACCCGAGAGAAATC	60.093	22	154	87	240
NODE_109209_length_288_cov_1.02073_ID_2194641	1	p2	(AT)6	12	139	150	ACGAGGGTTCATACCAGGTTTC	60.027	22	GCTCGACCTCATAGGAACTTCC	60.224	22	140	62	201	CGAGGGTTCATACCAGGTTTCA	60.028	22	GCTCGACCTCATAGGAACTTCC	60.224	22	139	63	201	ACGAGGGTTCATACCAGGTTTC	60.027	22	GATGTCCGATCCACATCACGAT	60.288	22	174	62	235
NODE_109211_length_288_cov_1.10881_ID_2194645	1	p2	(AT)7	14	137	150	TTGAGGAAATGCAACGAACACC	59.966	22	AAAGGGACACACAAGGCCTTTA	60.092	22	145	98	242	TTGAGGAAATGCAACGAACACC	59.966	22	TAAAAGGGACACACAAGGCCTT	60.092	22	147	98	244	TTAGGCTTGAGGTTCCAATGCT	59.958	22	AAAGGGACACACAAGGCCTTTA	60.092	22	237	6	242
NODE_10926_length_654_cov_5.83184_ID_1998091	1	p3	(AAG)6	18	123	140	TAAGCCTTCAAGCTACCACACA	59.629	22	GTATGCGATGGATGTCGGTTTG	60.033	22	218	26	243	TAAGCCTTCAAGCTACCACACA	59.629	22	GGAATGCATTGGAAGCATGAGG	60.224	22	153	26	178	TAAGCCTTCAAGCTACCACACA	59.629	22	GGGAATGCATTGGAAGCATGAG	60.224	22	154	26	179
NODE_109294_length_287_cov_1.14583_ID_2194811	1	p2	(TC)10	20	137	156	CCGAGATATCGATTGCACCGTA	60.095	22	CTGTTTTTGGTGTATCTGGCCG	60.095	22	138	91	228	AGATCTCACTGAGCACGAGAAC	59.837	22	CTGTTTTTGGTGTATCTGGCCG	60.095	22	169	60	228	GGATGTAACCTCTTCACCCACA	59.695	22	CTGTTTTTGGTGTATCTGGCCG	60.095	22	228	1	228
NODE_109307_length_287_cov_1.14583_ID_2194837	1	p3	(ATA)6	18	102	119	CACTCATCCATGCCACAACATG	60.159	22	TAGTCCACACCACAAGAACAGC	60.485	22	207	51	257	TCACTCATCCATGCCACAACAT	60.291	22	TAGTCCACACCACAAGAACAGC	60.485	22	208	50	257	ATCACTCATCCATGCCACAACA	60.291	22	TAGTCCACACCACAAGAACAGC	60.485	22	209	49	257
NODE_10932_length_654_cov_1.2415_ID_1998103	1	p2	(TC)22	44	396	439	CTACTCGGTCTGCCTCTACTCT	60.159	22	CAGCAACCGACCATCCAAATTT	60.029	22	225	243	467	CTCTACTCGGTCTGCCTCTACT	60.159	22	CAGCAACCGACCATCCAAATTT	60.029	22	227	241	467	TACTCGGTCTGCCTCTACTCTC	60.159	22	CAGCAACCGACCATCCAAATTT	60.029	22	224	244	467
NODE_109327_length_287_cov_1.14583_ID_2194877	1	p6	(CCTAAA)5	30	182	211	ATCTCGAACCCGAACCTGAATC	60.159	22	ACAATGCAAAGCTTAGAGTTAGGT	58.683	24	119	146	264	GATCTCGAACCCGAACCTGAAT	60.159	22	ACAATGCAAAGCTTAGAGTTAGGT	58.683	24	120	145	264	ATCCCGAATCCGAACCTGAATC	60.224	22	ACAATGCAAAGCTTAGAGTTAGGT	58.683	24	258	7	264
NODE_10934_length_654_cov_4.88909_ID_1998107	1	p3	(TCA)5	15	120	134	CCCACCCCCATCAGATAAGAAG	59.893	22	TATATGGGTTCGCGGGTATTGG	60.028	22	240	4	243	TCCCACCCCCATCAGATAAGAA	60.294	22	TATATGGGTTCGCGGGTATTGG	60.028	22	241	3	243	CCCACCCCCATCAGATAAGAAG	59.893	22	CGTATATGGGTTCGCGGGTATT	60.353	22	242	4	245
NODE_10940_length_654_cov_3.36673_ID_1998119	1	p3	(GGC)7	21	296	316	CCGAATGAGTTGGTCACAGAGA	60.029	22	ACCCAGCGCCTCTTATACAAAA	60.027	22	192	157	348	CCGAATGAGTTGGTCACAGAGA	60.029	22	CGCCTCTTATACAAAACTGCCG	59.97	22	186	157	342	TGACTCGACTCAAGACCGAATG	60.095	22	ACCCAGCGCCTCTTATACAAAA	60.027	22	207	142	348
NODE_109417_length_287_cov_1.14583_ID_2195057	1	p2	(AG)7	14	65	78	TGGGACATAGTAGCAAAGGTG	57.373	21	AAACGACCAGCTAGAGCAACAT	60.29	22	149	14	162	TGGGACATAGTAGCAAAGGTG	57.373	21	CAATCGCAAAAGGAACCACTCC	60.352	22	179	14	192	TGGGACATAGTAGCAAAGGTG	57.373	21	CCAATCGCAAAAGGAACCACTC	60.352	22	180	14	193
NODE_109631_length_287_cov_1.5625_ID_2195483	1	p2	(GA)10	20	201	220	CCCCCATACAAGTGCATACGTA	59.897	22	TTTCCTATCAAAAGGCATTCATACA	57.047	25	231	19	249	GGCCTCCTCACTTCCCATATTT	59.824	22	TTTCCTATCAAAAGGCATTCATACA	57.047	25	198	52	249	ATACAAGTGCATACGTAGGGGG	59.632	22	TTTCCTATCAAAAGGCATTCATACA	57.047	25	226	24	249
NODE_109654_length_287_cov_2.28646_ID_2195529	1	p5	(AAAGA)7	35	88	122	TTGAAGACCATTGGATCAAGCA	58.235	22	CTATGGCTGATCGGTCTTGACC	60.547	22	193	49	241	TTGAAGACCATTGGATCAAGCA	58.235	22	GGTCGGGCTTCATTGGTAATGA	60.683	22	224	49	272	TTGAAGACCATTGGATCAAGCA	58.235	22	GTCTTGACCGGTCTAGGCTATT	59.306	22	108	49	156
NODE_109709_length_287_cov_2.51042_ID_2195639	1	p3	(TAA)6	18	76	93	ACACACATATCATGGTGGATTCCA	60.08	24	CCTCAGGTCAGCTCGTATTCTC	59.966	22	223	9	231	ACACACATATCATGGTGGATTCCA	60.08	24	CTCGTATTCTCTTCGTGACGGT	59.904	22	212	9	220	ACACACATATCATGGTGGATTCCA	60.08	24	GTCGAGGTCAGCTCGTATTCTT	59.902	22	190	9	198
NODE_109719_length_287_cov_0.729167_ID_2195659	1	p3	(GAA)5	15	144	158	ATTCAACGACATCAAGCACGAG	59.587	22	GCTAACGGGCTCCTAGAAAAGT	60.094	22	187	63	249	ATTCAACGACATCAAGCACGAG	59.587	22	CAGCTAACGGGCTCCTAGAAAA	60.094	22	189	63	251	CGAGCACAGGATCTTACCCTTC	60.482	22	GCTAACGGGCTCCTAGAAAAGT	60.094	22	169	81	249
NODE_109729_length_287_cov_0.916667_ID_2195679	1	p2	(CT)18	36	137	172	TCGCCATCATGTTATCGTCTGT	59.899	22	TGGCCCAGCTAAAAATACCAGA	59.69	22	154	75	228	TCCACTCTCTTTCCCTCAAGGA	60.158	22	TGGCCCAGCTAAAAATACCAGA	59.69	22	132	97	228	CTCAAGGAACGATGTCCCTCTC	60.159	22	TGGCCCAGCTAAAAATACCAGA	59.69	22	118	111	228
NODE_109740_length_287_cov_2.96875_ID_2195701	1	p2	(TA)7	14	72	85	CCCCACTTGTTGAGAGCAAAAG	59.965	22	TACATTTTAGGTGGGCCAACGA	59.96	22	174	36	209	TTGATCGAAAACTTCTGTGGGC	59.448	22	TACATTTTAGGTGGGCCAACGA	59.96	22	195	15	209	CCCACTTGTTGAGAGCAAAAGA	59.048	22	TACATTTTAGGTGGGCCAACGA	59.96	22	173	37	209
NODE_109742_length_287_cov_1.26562_ID_2195705	1	p2	(AC)16	32	148	179	TTAAAACCAACACATCCTCCGC	59.445	22	ACTCTTATGCATGGTGCCTCAA	60.026	22	135	120	254	TTAAAACCAACACATCCTCCGC	59.445	22	ATGCATGGTGCCTCAATATTGC	59.963	22	129	120	248	TTAAAACCAACACATCCTCCGC	59.445	22	GCATGGTGCCTCAATATTGCTT	59.898	22	127	120	246
NODE_109748_length_287_cov_0.708333_ID_2195717	1	p3	(TTG)5	15	103	117	TGTTGTTGTGGCTGTTGTTGTT	59.964	22	TGCAACTCTCCTACAACAGCAT	59.961	22	155	73	227	TTGTTGTTGTGGCTGTTGTTGT	59.964	22	TGCAACTCTCCTACAACAGCAT	59.961	22	156	72	227	TGTTGTTGTTGTGGCTGTTGTT	59.964	22	TGCAACTCTCCTACAACAGCAT	59.961	22	158	70	227
NODE_10977_length_653_cov_1.98208_ID_1998193	1	p2	(GA)6	12	273	284	TGATCCAAAGCTTTTAGGCCCT	59.957	22	ATACATCATGATGGGTCCCACG	59.961	22	245	150	394	GTGGGCCCCAATCAAAGAAAAA	59.894	22	ATACATCATGATGGGTCCCACG	59.961	22	174	221	394	TGGCCAACTAGATGGATGGATG	59.893	22	ATACATCATGATGGGTCCCACG	59.961	22	215	180	394
NODE_109794_length_287_cov_2.85938_ID_2195809	1	p3	(TGT)5	15	121	135	AGAGCTGACACCCATAATGCAA	60.026	22	CAAGAGAAGCACACCACAACAG	59.967	22	102	63	164	AAGAGCTGACACCCATAATGCA	60.026	22	CAAGAGAAGCACACCACAACAG	59.967	22	103	62	164	AGAGCTGACACCCATAATGCAA	60.026	22	GCAACGACAAGACTCAAATCCC	60.096	22	123	63	185
NODE_109835_length_287_cov_1.78125_ID_2195891	1	p2	(CT)16	32	58	89	CTTTATCTCTCCAGCGGCAGG	60.54	21	AGGGCGATCAGATTGAACAAGT	60.027	22	182	0	181	CTTTATCTCTCCAGCGGCAGG	60.54	21	GGGCGATCAGATTGAACAAGTG	59.904	22	181	0	180	CTTTATCTCTCCAGCGGCAGG	60.54	21	TCAGATTGAACAAGTGTCGGGT	59.896	22	175	0	174
NODE_109873_length_287_cov_2.03125_ID_2195967	1	p2	(TC)10	20	227	246	TGACTGGAGGTTTTCAGCCTAC	59.961	22	AGAAGATCAAGGAAGAAGATGAAGT	57.744	25	247	29	275	CCCGCGCGAACTTAGTTTTTAT	59.905	22	AGAAGATCAAGGAAGAAGATGAAGT	57.744	25	209	67	275	GGCCTAGCCCTAAACTCGAATT	60.159	22	AGAAGATCAAGGAAGAAGATGAAGT	57.744	25	121	155	275
NODE_109924_length_287_cov_2.47396_ID_2196067	1	p2	(CT)15	30	53	82	CCTCTCTTCCCTCTTCCTCCAT	60.36	22	ATTCATCAACAGTGGGCCTCAT	60.025	22	178	27	204	CCTCTCTTCCCTCTTCCTCCAT	60.36	22	GCGAAAATCCCAAGAAAAGGCT	60.029	22	259	27	285	CCTCTCTTCCCTCTTCCTCCAT	60.36	22	AGCGAAAATCCCAAGAAAAGGC	60.029	22	260	27	286
NODE_10995_length_653_cov_2.66308_ID_1998229	1	p3	(CAG)5	15	313	327	CACCTCCATCACCGTCATAGAG	59.965	22	CCATCAACGACTCCTCTAGGTG	59.9	22	279	146	424	ACCTCCATCACCGTCATAGAGA	60.092	22	CCATCAACGACTCCTCTAGGTG	59.9	22	278	147	424	CACCTCCATCACCGTCATAGAG	59.965	22	GGGCTACGTAGAACCTACCCTA	60.159	22	242	146	387
NODE_109971_length_287_cov_2.54688_ID_2196161	2	p2	(GA)10	20	236	255	ATCGAGGAAGAAGGAAGGGAGA	60.024	22	TTCTTTCTCTCTTTCTCCCTCTC	57.006	23	257	25	281	ATAGTGACGGTGGTCGATGATG	59.965	22	TTCTTTCTCTCTTTCTCCCTCTC	57.006	23	172	110	281	GATAGTGACGGTGGTCGATGAT	59.706	22	TTCTTTCTCTCTTTCTCCCTCTC	57.006	23	173	109	281
NODE_109972_length_287_cov_2.05208_ID_2196163	1	p2	(CA)18	36	53	88	GCCCCGAAAAGCACTTCTATTA	58.724	22	ACATGTTGAGCCCTACAGTGAG	60.028	22	132	17	148	GCCCCGAAAAGCACTTCTATTA	58.724	22	CTACGTCATGTTGGGGCTAAGT	60.094	22	102	17	118	CGCCCCGAAAAGCACTTCTATT	61.513	22	ACATGTTGAGCCCTACAGTGAG	60.028	22	133	16	148
NODE_109981_length_287_cov_2.24479_ID_2196181	1	p2	(CT)11	22	122	143	ACAGTGGACAGAAGGGAATGTC	59.961	22	CTCAGAGTGCCATTTGCTGATG	59.902	22	187	25	211	TGGGGACAATTACAGTGGACAG	59.96	22	CTCAGAGTGCCATTTGCTGATG	59.902	22	198	14	211	ACAGTGGACAGAAGGGAATGTC	59.961	22	CCATTTGCTGATGTGGACTGTC	59.837	22	178	25	202
NODE_110_length_2260_cov_16.2864_ID_1976171	1	p2	(TC)7	14	290	303	CGCCGGATCACTTTTATGATGC	60.35	22	CCAATTTCTCGATGCGCTACAC	60.286	22	271	124	394	GCGCCGGATCACTTTTATGATG	60.35	22	CCAATTTCTCGATGCGCTACAC	60.286	22	272	123	394	GATGCGCCGGATCACTTTTATG	60.35	22	CCAATTTCTCGATGCGCTACAC	60.286	22	275	120	394
NODE_110009_length_287_cov_2.20833_ID_2196237	1	p2	(GA)6	12	213	224	AACCCAATTCAGGAGTCTAGCC	59.76	22	GACCAGTCGGACAGAAAGATG	58.388	21	138	111	248	ACCCAATTCAGGAGTCTAGCCT	60.563	22	GACCAGTCGGACAGAAAGATG	58.388	21	137	112	248	AAACCCAATTCAGGAGTCTAGCC	60.308	23	GACCAGTCGGACAGAAAGATG	58.388	21	139	110	248
NODE_11001_length_653_cov_3.32975_ID_1998241	1	p2	(CT)17	34	49	82	CCGACCCTATGCTCTCTCTCC	61.157	21	TCGAGCCTATTCGAGCTTCAAG	60.224	22	249	23	271	CCCGACCCTATGCTCTCTCTC	61.157	21	TCGAGCCTATTCGAGCTTCAAG	60.224	22	250	22	271	CCGACCCTATGCTCTCTCTCC	61.157	21	AGCTTTCGAGCCACTATCAAGT	59.765	22	216	23	238
NODE_110029_length_287_cov_3.05208_ID_2196277	1	p3	(ATT)7	21	199	219	TAAAATGGGCTGGAGAAACCGA	59.959	22	ACCTTGTGATGGGCAATCAGAT	60.025	22	257	25	281	TAAAATGGGCTGGAGAAACCGA	59.959	22	TTGTGATGGGCAATCAGATGGA	60.025	22	254	25	278	TAAAATGGGCTGGAGAAACCGA	59.959	22	AATCAGATGGATGGGCTGGATC	59.959	22	243	25	267
NODE_110052_length_287_cov_2.35417_ID_2196321	1	p2	(TC)6	12	135	146	AAAAGCCTCTTGGAGCTTTCCT	60.158	22	TGGGGATTGGGGAATTCGAAAT	60.024	22	162	107	268	AAAAGCCTCTTGGAGCTTTCCT	60.158	22	ATTTGGGGATTGGGGAATTCGA	60.024	22	165	107	271	GAAAAGCCTCTTGGAGCTTTCC	59.77	22	TGGGGATTGGGGAATTCGAAAT	60.024	22	163	106	268
NODE_11006_length_653_cov_2.04301_ID_1998251	1	p2	(CT)7	14	373	386	CTGGACTGGGAAGGAACTCATC	60.093	22	GCAAAGGGGAGAAGAGGAAGAA	59.96	22	254	179	432	AAAGAAAATGGACCAGGGGGAA	59.819	22	GCAAAGGGGAGAAGAGGAAGAA	59.96	22	206	227	432	AACTCATCGTGCAGGGAAGAAA	60.225	22	GCAAAGGGGAGAAGAGGAAGAA	59.96	22	240	193	432
NODE_1101_length_1118_cov_4.4174_ID_1978173	1	p3	(TGG)7	21	492	512	ACGGGTCTTACAGCTAGGTAGT	60.026	22	GCCCCACCTATCTTTAGTGGTT	59.759	22	160	461	620	CTAATCCGGTAGGTTCGAGACG	60.032	22	GCCCCACCTATCTTTAGTGGTT	59.759	22	224	397	620	GGGTCTTACAGCTAGGTAGTGC	59.899	22	GCCCCACCTATCTTTAGTGGTT	59.759	22	158	463	620
NODE_110109_length_287_cov_1.10938_ID_2196435	1	p2	(CT)19	38	102	139	TCAATCTCACTCTTTTCCCACT	57.018	22	AAGCCACTCCCCCTCATAAATG	60.092	22	215	48	262	TCAATCTCACTCTTTTCCCACT	57.018	22	GGCCCATATGTAGCCACTTGTA	59.894	22	122	48	169	TCAATCTCACTCTTTTCCCACT	57.018	22	CTCCCCCTCATAAATGCCCAAT	60.158	22	209	48	256
NODE_110118_length_287_cov_0.963542_ID_2196453	1	c	(GA)18acgttc(GA)10ggaagagggcaggagagagagcattt(GA)18	124	90	213	ACTGCCTAACCACCGACTAAAG	60.028	22	GGAGCTGCTCTCATTCTCTCTC	59.965	22	227	23	249	AGAGGCTATAAGACCTCCCTGG	60.158	22	GGAGCTGCTCTCATTCTCTCTC	59.965	22	207	43	249	ACTTCTCTACACCCACTGCCTA	60.225	22	GGAGCTGCTCTCATTCTCTCTC	59.965	22	241	9	249
NODE_11012_length_653_cov_2.47133_ID_1998263	1	p2	(CT)10	20	496	515	TGTCCATCATCAGCAACTCTCC	60.093	22	CAAGCCTTACACTTGTGTTGGG	59.965	22	205	341	545	TGTCCATCATCAGCAACTCTCC	60.093	22	CCAAGCCTTACACTTGTGTTGG	59.965	22	206	341	546	AACTCTCCTCGGCATCTTCATC	59.898	22	CAAGCCTTACACTTGTGTTGGG	59.965	22	191	355	545
NODE_11013_length_653_cov_3.32437_ID_1998265	1	p3	(ATC)5	15	584	598	ATCAATCACCATCACCCTCACC	60.092	22	ACCCACTCCCCCTACTTATAGA	58.855	22	192	461	652	CTCACCTCCAAAGTCAACTCCA	59.895	22	ACCCACTCCCCCTACTTATAGA	58.855	22	117	536	652	CCATACCCCTCTCATCACCCTA	60.158	22	ACCCACTCCCCCTACTTATAGA	58.855	22	171	482	652
NODE_110171_length_287_cov_0.796875_ID_2196559	1	p5	(TCCAT)10	50	39	88	CATTCCATTGCACTCGAGTTGA	59.256	22	GGAGTGGAATGGAATGGAATGC	59.637	22	250	0	249	CATTCCATTGCACTCGAGTTGA	59.256	22	TGCTATGGAATCAACCCGAGTG	60.42	22	211	0	210	CATTCCATTGCACTCGAGTTGA	59.256	22	GCTATGGAATCAACCCGAGTGT	60.42	22	210	0	209
NODE_110199_length_287_cov_1.15625_ID_2196615	1	p3	(TCT)5	15	68	82	CTTCCAAAGCCTTCACCAAACG	60.544	22	GCTCTCTCAACCGATATCAGGG	60.029	22	257	16	272	CTTCCAAAGCCTTCACCAAACG	60.544	22	ACCGATATCAGGGTGAGATTGC	59.962	22	248	16	263	CTTCCAAAGCCTTCACCAAACG	60.544	22	TTACTAATATGGCGGGCTGCTC	60.289	22	185	16	200
NODE_110272_length_286_cov_1.43979_ID_2196761	1	p2	(CT)6	12	166	177	TTCTCCTCGTCTCAGTGGATCT	60.026	22	CTTGAAGCTCACGGGTTTGAAG	60.032	22	191	18	208	TTCTCCTCGTCTCAGTGGATCT	60.026	22	CTTCTTGAAGCTCACGGGTTTG	60.032	22	194	18	211	TTCTCCTCGTCTCAGTGGATCT	60.026	22	GCCTTGGACTCAGACTTCTTGA	59.962	22	208	18	225
NODE_110279_length_286_cov_1.72775_ID_2196775	1	c	(TGC)8tgatgctga(TGC)5	48	174	221	TGCCTTGGATAAGAGCTTGAGG	60.093	22	TACAAACCAGCAACAGCAACAG	59.901	22	221	45	265	TGCCTTGGATAAGAGCTTGAGG	60.093	22	CCTTACAAACCAGCAACAGCAA	59.899	22	224	45	268	TGCCTTGGATAAGAGCTTGAGG	60.093	22	AACCTTACAAACCAGCAACAGC	59.899	22	226	45	270
NODE_11028_length_653_cov_3.74014_ID_1998295	1	p3	(CTG)7	21	126	146	CCACTGTCAATCCCAACCAGAT	60.291	22	GTTGTTACAGAAAGCAGCCCAG	60.031	22	219	60	278	CCACTGTCAATCCCAACCAGAT	60.291	22	TGTTACAGAAAGCAGCCCAGAT	59.96	22	217	60	276	CTGGCGACTGCATATGATCGTA	60.352	22	GTTGTTACAGAAAGCAGCCCAG	60.031	22	182	97	278
NODE_110302_length_286_cov_1.15183_ID_2196821	1	p2	(GC)6	12	30	41	TCTCGAAAACATAGTTGTCCATTG	57.519	24	TTACTCGAGAGGGAGAGGGAAG	60.092	22	218	3	220	GATTCTCGAAAACATAGTTGTCCA	57.278	24	TTACTCGAGAGGGAGAGGGAAG	60.092	22	221	0	220	TCTCGAAAACATAGTTGTCCATTG	57.519	24	GTTACTCGAGAGGGAGAGGGAA	60.357	22	219	3	221
NODE_11034_length_653_cov_4.09857_ID_1998307	1	p2	(CT)8	16	412	427	ATAGAGAATGTGGGGACAGGGA	60.022	22	CGAAGTTGATTGGAGCTTTGGG	60.095	22	229	294	522	ATAGAGAATGTGGGGACAGGGA	60.022	22	CCGAAGTTGATTGGAGCTTTGG	60.095	22	230	294	523	ATTCATGACTGCCATCGAACCT	60.093	22	CGAAGTTGATTGGAGCTTTGGG	60.095	22	257	266	522
NODE_11036_length_653_cov_69.4606_ID_1998311	1	p2	(CT)16	32	256	287	TTTAACTTAATGTCCAGCGCGC	60.16	22	TAACAGATGGACGGCTGAGATG	59.899	22	228	217	444	TTTAACTTAATGTCCAGCGCGC	60.16	22	GTAACAGATGGACGGCTGAGAT	59.898	22	229	217	445	GAAGGGCTTTTACCGACGAAAC	60.096	22	CGATGAGAGAGACGGAGAGAGA	60.224	22	212	154	365
NODE_110445_length_286_cov_1.15183_ID_2197107	1	p2	(AT)8	16	135	150	TGCACGGTTCAGATGTCTTGTA	59.963	22	TCGTGAGCAGATTAGCCTGTTT	60.028	22	219	14	232	TGCACGGTTCAGATGTCTTGTA	59.963	22	TTCGTGAGCAGATTAGCCTGTT	60.028	22	220	14	233	TGCACGGTTCAGATGTCTTGTA	59.963	22	CCAACGGTCCACATTCAACATC	60.095	22	256	14	269
NODE_110467_length_286_cov_1.15183_ID_2197151	1	p2	(TA)8	16	136	151	GCTACATCACATAGACGGCTCA	59.965	22	AAGTTGAAAGATGGGCCCTAGG	60.025	22	193	71	263	TGCTACATCACATAGACGGCTC	59.965	22	AAGTTGAAAGATGGGCCCTAGG	60.025	22	194	70	263	GCTACATCACATAGACGGCTCA	59.965	22	GAACAAGTTGAAAGATGGGCCC	60.029	22	197	71	267
NODE_110498_length_286_cov_1.43979_ID_2197213	1	p2	(AG)11	22	202	223	GCTTTCCACATTTTGGCTCAGT	59.964	22	TGGGTGTCACTTGAGAACAACA	60.027	22	235	39	273	CCACATTTTGGCTCAGTTTGGT	59.897	22	TGGGTGTCACTTGAGAACAACA	60.027	22	230	44	273	GCTTTCCACATTTTGGCTCAGT	59.964	22	ACATGGGTGTCACTTGAGAACA	59.827	22	238	39	276
NODE_1106_length_1115_cov_3.07647_ID_1978183	1	p3	(TGG)5	15	696	710	GATCCACGAAGCGAAGGAATTG	59.969	22	AACCCTTCCAAATAAACGCAGC	60.029	22	245	534	778	GATCCACGAAGCGAAGGAATTG	59.969	22	AAATGAGAGCCGTTGGAAGACT	59.961	22	218	534	751	AGATCCACGAAGCGAAGGAATT	60.093	22	AACCCTTCCAAATAAACGCAGC	60.029	22	246	533	778
NODE_11060_length_653_cov_1.98029_ID_1998359	1	p2	(CT)8	16	163	178	GAAAAAGGTTTTCCGGCGAAGA	59.966	22	AAATCAGCTTTCGAACACAGCC	60.031	22	196	133	328	AAAAAGGTTTTCCGGCGAAGAG	59.966	22	AAATCAGCTTTCGAACACAGCC	60.031	22	195	134	328	GAAAAAGGTTTTCCGGCGAAGA	59.966	22	ATTTTCAAGACGCACTGACAGC	60.032	22	231	133	363
NODE_110651_length_286_cov_1.09948_ID_2197519	1	p2	(AG)6	12	126	137	TGTGCTATGGATCTGCCTTGTT	60.026	22	ATGCAAAAATGGATGGACGGTG	60.094	22	221	3	223	TTGTGCTATGGATCTGCCTTGT	60.026	22	ATGCAAAAATGGATGGACGGTG	60.094	22	222	2	223	TGTGCTATGGATCTGCCTTGTT	60.026	22	GGCCATGAAAGTTCCACATGAC	60.095	22	173	3	175
NODE_11070_length_652_cov_1.97127_ID_1998379	1	p2	(GA)13	26	32	57	TCAGGGAGAAGAGAAGAATCACC	59.228	23	CCGACATTCTGTGGACGTTTTT	59.71	22	267	6	272	CAGGGAGAAGAGAAGAATCACC	57.864	22	CCGACATTCTGTGGACGTTTTT	59.71	22	266	7	272	TCAGGGAGAAGAGAAGAATCACC	59.228	23	GGCTAGGCCCTAAACACGAATT	60.683	22	122	6	127
NODE_110704_length_286_cov_1.06806_ID_2197625	1	p2	(GA)12	24	227	250	GATGAGAGAGATGCACGAGAGG	60.031	22	GTGGTACAGAGGTGAGCTCAC	60.067	21	110	176	285	GTTGATGGAGAAGAGGGAGAGC	60.159	22	GTGGTACAGAGGTGAGCTCAC	60.067	21	280	6	285	GGAGGGAGCAGATGAGAGAGAT	60.491	22	GTGGTACAGAGGTGAGCTCAC	60.067	21	120	166	285
NODE_110722_length_286_cov_2.20419_ID_2197661	1	p3	(TGG)5	15	220	234	GAAGAAGCTCACATGGCGAATC	59.969	22	CACCGAATCCGAAACCAAAACC	60.606	22	265	4	268	GAAGAAGCTCACATGGCGAATC	59.969	22	CCACCGAATCCGAAACCAAAAC	60.606	22	266	4	269	AATCGAGATTCCAGGCAAGAGG	60.159	22	CACCGAATCCGAAACCAAAACC	60.606	22	247	22	268
NODE_110791_length_286_cov_1.86387_ID_2197799	1	p3	(GTG)5	15	125	139	TCCAAGAACAGTCCAGCAATGT	60.159	22	GAGAACCTGGAGCATTCATGGA	60.093	22	135	66	200	TCCAAGAACAGTCCAGCAATGT	60.159	22	AGCATTCATGGATCGAATGGGT	60.159	22	125	66	190	TCCAAGAACAGTCCAGCAATGT	60.159	22	TTACCTGTGCATGCCGTATCAT	60.159	22	101	66	166
NODE_11080_length_652_cov_3.1167_ID_1998399	1	p2	(CT)6	12	263	274	CGAAAATGCACTAAGTGTCGGG	60.16	22	TCGAAATCCGATCTCGAACGAA	59.904	22	251	185	435	GAAAATGCACTAAGTGTCGGGG	59.838	22	TCGAAATCCGATCTCGAACGAA	59.904	22	250	186	435	CGGAGAATCACGAAAATGCACT	59.583	22	TCGAAATCCGATCTCGAACGAA	59.904	22	261	175	435
NODE_110832_length_286_cov_2.18325_ID_2197881	1	p2	(AG)9	18	39	56	AGGAGAGAAAGGAGAGAAAGAGAGA	59.985	25	ACATGACATTTTGACAACCGGC	60.288	22	262	1	262	AGGAGAGAAAGGAGAGAAAGAGAGA	59.985	25	GTGCTGCCTCATTTGAAGGAAA	59.703	22	171	1	171	GGAGAGAAAGGAGAGAAAGAGAGA	58.739	24	ACATGACATTTTGACAACCGGC	60.288	22	261	2	262
NODE_110894_length_286_cov_1.46597_ID_2198005	1	p2	(CT)16	32	49	80	CTCCCCCTTCCTTCTTCCTCTA	60.023	22	TACTAAATCAATGGGCCCCACC	60.092	22	246	22	267	CTCCCCCTTCCTTCTTCCTCTA	60.023	22	ATGGAAAGTGATGATGGGACCC	60.092	22	183	22	204	CTCCCCCTTCCTTCTTCCTCTA	60.023	22	CACATGCAATGGACGATGGAAA	59.836	22	198	22	219
NODE_110913_length_286_cov_1.74346_ID_2198043	1	p2	(GA)6	12	81	92	GAGGGGGAAGAGAGACAGAGAG	60.687	22	ATCCCGCAAAATAATTCGGCAG	59.965	22	120	55	174	GAGGGGGAAGAGAGACAGAGAG	60.687	22	GTCCGAATTTGGCACTCGAAAT	59.838	22	204	55	258	GAGGGGGAAGAGAGACAGAGAG	60.687	22	TTTGGCACTCGAAATTCGTTGG	60.287	22	197	55	251
NODE_111060_length_286_cov_2.00524_ID_2198333	1	p2	(AG)7	14	213	226	TGTAGGAATGAGAGGGGGACTT	59.954	22	CGGTCCTCAGTGCTGTGTATTT	60.613	22	157	110	266	TTGTAGGAATGAGAGGGGGACT	59.954	22	CGGTCCTCAGTGCTGTGTATTT	60.613	22	158	109	266	TGTAGGAATGAGAGGGGGACTT	59.954	22	GGTCCTCAGTGCTGTGTATTTG	59.256	22	156	110	265
NODE_111061_length_286_cov_1.5288_ID_2198335	1	p2	(AG)6	12	104	115	TTCTCCTGGTCATCGTTACGTG	60.095	22	TCCCTCTCAATCTGTCTCTCCA	59.687	22	193	4	196	TTCTCCTGGTCATCGTTACGTG	60.095	22	CGCCCATCCCTAGTTATCTCTC	59.506	22	213	4	216	TTCTCCTGGTCATCGTTACGTG	60.095	22	TCTCTCTCTCCAGTTTGTTCGG	59.441	22	254	4	257
NODE_11110_length_652_cov_4.17774_ID_1998463	1	p2	(AG)7	14	280	293	CCTCCCACTGTTCATTCGTACA	60.028	22	GGCGATCGGAAAAGAATTCTGG	59.968	22	147	252	398	AAGGATATTTGGGGTGCGTCAT	60.092	22	GGTTTCCGATGGCAAAATCCAA	60.029	22	155	178	332	CCATTTAAGGGTGCGTCAAAGG	60.095	22	GGTTTCCGATGGCAAAATCCAA	60.029	22	173	160	332
NODE_111149_length_286_cov_0.989529_ID_2198511	1	p2	(AT)7	14	137	150	TATGCATATCCCGGGCAAATCA	59.959	22	ATTGCCTGCTTATGCTTGTGTG	60.094	22	142	90	231	TATGCATATCCCGGGCAAATCA	59.959	22	CATTGCCTGCTTATGCTTGTGT	60.094	22	143	90	232	ATATCCCGGGCAAATCACATGA	59.892	22	ATTGCCTGCTTATGCTTGTGTG	60.094	22	137	95	231
NODE_111150_length_286_cov_1.08901_ID_2198513	1	p2	(TA)7	14	136	149	AAATGGAGATGCACCTCTGGAG	60.093	22	ACCAGCTTGAATTCTATGGGCA	60.025	22	246	16	261	AGAAATGGAGATGCACCTCTGG	60.093	22	ACCAGCTTGAATTCTATGGGCA	60.025	22	248	14	261	GAAATGGAGATGCACCTCTGGA	60.093	22	ACCAGCTTGAATTCTATGGGCA	60.025	22	247	15	261
NODE_111156_length_286_cov_0.905759_ID_2198525	1	p2	(CT)16	32	212	243	ACCCCATGTAACTACCACGAAC	60.028	22	TTTAATGGGGAGAGGAAGGGTG	59.419	22	121	163	283	ATGTAACTACCACGAACGCACT	60.03	22	TTTAATGGGGAGAGGAAGGGTG	59.419	22	116	168	283	CATGTAACTACCACGAACGCAC	59.908	22	TTTAATGGGGAGAGGAAGGGTG	59.419	22	117	167	283
NODE_111163_length_286_cov_0.890052_ID_2198539	1	p2	(TA)8	16	136	151	GGATGTGTAGAATGGGTGGTGT	60.026	22	CTACTTCCACTCTCCAACCACC	60.028	22	187	70	256	GGATGTGTAGAATGGGTGGTGT	60.026	22	CCTACTTCCACTCTCCAACCAC	60.028	22	188	70	257	GGATGTGTAGAATGGGTGGTGT	60.026	22	TCCCCATTTCATGCCTACTTCC	60.092	22	201	70	270
NODE_111195_length_286_cov_0.806283_ID_2198603	1	p2	(TA)8	16	136	151	AAAATTGGTGTGCCATCCACTG	59.962	22	AAACATGGGCAATCGATTTGGG	60.094	22	181	65	245	AAAATTGGTGTGCCATCCACTG	59.962	22	CAATCGATTTGGGGTTAGCACG	60.223	22	172	65	236	AAAATTGGTGTGCCATCCACTG	59.962	22	ATGGGCAATCGATTTGGGGTTA	60.359	22	177	65	241
NODE_111205_length_286_cov_1.14136_ID_2198623	1	p2	(AT)7	14	137	150	CGACCAAGGGAAATAGTGGGAA	60.027	22	ACACTCAGCCCACTTGTCTAAG	59.962	22	187	41	227	CGACCAAGGGAAATAGTGGGAA	60.027	22	ATTTCACGAATGCATCATGGCC	60.224	22	215	41	255	CGACCAAGGGAAATAGTGGGAA	60.027	22	CACACTCAGCCCACTTGTCTAA	60.224	22	188	41	228
NODE_111209_length_286_cov_1.84293_ID_2198631	1	p2	(GA)16	32	131	162	GAGATTAGAGACCGCGAGACAG	60.032	22	CTCTCGGATCACCTCAACAACA	60.029	22	145	95	239	GAGATTAGAGACCGCGAGACAG	60.032	22	CGACAGATTCGCTACCTCTTGA	59.902	22	115	95	209	GAGATTAGAGACCGCGAGACAG	60.032	22	CCATCTTATCCTCCCTCCCTCT	59.887	22	167	95	261
NODE_111242_length_286_cov_0.764398_ID_2198697	1	c	(CT)6cg(CT)8cataacactctcccgtctccctaatacaattaaaaaaccttggacaccttaggatactacataatctcggattcatgc(TA)7	122	29	150	AAGAGAAAAGCCACACTCTCCC	60.225	22	TGTTGAGGGGTTTTTCCACGTA	60.093	22	183	4	186	AAGAGAAAAGCCACACTCTCCC	60.225	22	TACCTGTTGAGGGGTTTTTCCA	59.485	22	187	4	190	CAAGAGAAAAGCCACACTCTCC	59.189	22	TGTTGAGGGGTTTTTCCACGTA	60.093	22	184	3	186
NODE_111247_length_286_cov_0.890052_ID_2198707	1	p2	(AG)6	12	165	176	GACGTTCGTTTGTCTCTATGCG	59.973	22	TAGCTTCTGACCGCAAGAACTT	59.963	22	158	107	264	TAGGTAGGTTGGGCAGGTAAGA	59.955	22	TAGCTTCTGACCGCAAGAACTT	59.963	22	249	16	264	GAAGAGCCGTAGAGAGGACAAG	59.902	22	TAGCTTCTGACCGCAAGAACTT	59.963	22	229	36	264
NODE_111251_length_286_cov_1.10471_ID_2198715	1	c	(AGA)5tctcagaaatcccattttcagcaatccaaaggtggaaaaaagagaa(CT)7cg(CT)8	93	60	152	ATCAGAAATGCAGAGAGGTCGG	60.159	22	GAAAGGGATTCTTGGGTTTGGC	60.028	22	190	16	205	ATCAGAAATGCAGAGAGGTCGG	60.159	22	TGGCTGGAAATGAAGGATTCCA	59.957	22	172	16	187	ATCAGAAATGCAGAGAGGTCGG	60.159	22	GGCTTCTGGCATAATCTTCCCT	60.159	22	248	16	263
NODE_111272_length_286_cov_0.890052_ID_2198757	1	c	(AT)8(AG)19	54	137	190	CACCCCAGTGTACTAACAGCAT	60.027	22	GGGTCCTATTAATCTGAACTTCCCA	59.868	25	203	36	238	CACCCCAGTGTACTAACAGCAT	60.027	22	ACGGGTCCTATTAATCTGAACTTCC	60.163	25	205	36	240	AAACATGAAACTCCCCACCAGT	60.091	22	GGGTCCTATTAATCTGAACTTCCCA	59.868	25	145	94	238
NODE_111376_length_285_cov_1.15789_ID_2198965	1	p2	(CT)23	46	136	181	CAAGCTAGGTTCCACCCTTGAT	60.026	22	TGATGGACAACACATGATGGGT	59.959	22	156	93	248	TAGGTTCCACCCTTGATCTCCT	59.954	22	TGATGGACAACACATGATGGGT	59.959	22	151	98	248	GCTAGGTTCCACCCTTGATCTC	60.159	22	TGATGGACAACACATGATGGGT	59.959	22	153	96	248
NODE_11141_length_652_cov_2.18492_ID_1998525	1	p2	(AC)12	24	143	166	TCCCAAAGATGAACAAGGCTCT	59.623	22	GGTTTTCGCGCTACTTGTTTCT	60.032	22	180	32	211	TCCCAAAGATGAACAAGGCTCT	59.623	22	CGATCTGCGGAATTTGATAGCG	60.16	22	208	32	239	TCCCAAAGATGAACAAGGCTCT	59.623	22	GGTCTGAGTTGAGACAGTGGAC	60.289	22	276	32	307
NODE_11146_length_651_cov_3.42806_ID_1998535	1	p3	(GCA)6	18	513	530	ACCGTAAACATAGTGTCCCCAC	60.028	22	GTACCATCAACGACTCCTCCAG	60.159	22	219	413	631	CACCGTAAACATAGTGTCCCCA	60.028	22	GTACCATCAACGACTCCTCCAG	60.159	22	220	412	631	ACCGTAAACATAGTGTCCCCAC	60.028	22	TAGAACCTGTCCTGAGTCTGCT	60.225	22	171	413	583
NODE_11147_length_651_cov_1.70324_ID_1998537	1	p3	(CAT)6	18	489	506	GTTAAGCAATGCCAGAAGTGGG	60.095	22	GTGCATTTGTGTTGGACCAGAA	59.899	22	148	441	588	GGGTTAAGCAATGCCAGAAGTG	60.095	22	GTGCATTTGTGTTGGACCAGAA	59.899	22	150	439	588	GTGGGTTAAGCAATGCCAGAAG	60.095	22	GTGCATTTGTGTTGGACCAGAA	59.899	22	152	437	588
NODE_111560_length_285_cov_0.852632_ID_2199333	1	p2	(GT)6	12	152	163	CTCGGGTTGTCTCCTTCATCAA	60.028	22	AAGTACTGCTTTGGGTACTGCA	59.894	22	194	16	209	GGATTGGTCGTCCTACTTCCTG	60.159	22	AAGTACTGCTTTGGGTACTGCA	59.894	22	160	50	209	CTCGGGTTGTCTCCTTCATCAA	60.028	22	AGTACTGCTTTGGGTACTGCAT	59.694	22	193	16	208
NODE_111599_length_285_cov_1.4_ID_2199409	1	p3	(TTA)9	27	162	188	CGTGGATTGCATGCATACATCA	59.709	22	ATCATCTATGAATGGGCCCCAC	59.958	22	192	22	213	ATGCATACATCAAGGTGGGTCC	60.423	22	ATCATCTATGAATGGGCCCCAC	59.958	22	182	32	213	TTGCATGCATACATCAAGGTGG	59.572	22	ATCATCTATGAATGGGCCCCAC	59.958	22	186	28	213
NODE_1116_length_1111_cov_2.80512_ID_1978203	1	c	(TC)13gcacgcgcacgcgcg(CA)7	55	334	388	TAGGCAGGGACACAGATCAAAC	60.027	22	TTTTACTCAGCCTGCGTACTGT	59.963	22	172	281	452	TTCTCCAGCACACAGATGAGAC	60.029	22	TTTTACTCAGCCTGCGTACTGT	59.963	22	277	176	452	CCTCAGTCATCGACACACAAGA	60.03	22	TTTTACTCAGCCTGCGTACTGT	59.963	22	202	251	452
NODE_1116_length_1111_cov_2.80512_ID_1978203	2	p4	(TTTC)10	40	1031	1070	CCTTCCCCGTTTGCTTTTCTTT	59.898	22	GGGAAGAAAGAAAGAGAGAAAGAGA	58.236	25	136	975	1110	GAGGAGAAGATCACTTGAGGCC	60.159	22	GGGAAGAAAGAAAGAGAGAAAGAGA	58.236	25	228	883	1110	GCTGAGACGAGGAGAAGATCAC	60.223	22	GGGAAGAAAGAAAGAGAGAAAGAGA	58.236	25	236	875	1110
NODE_111612_length_285_cov_1.68421_ID_2199435	1	p3	(CTT)5	15	46	60	TCTGGTCTTGGAAGGAGGTAGT	59.888	22	ACGAGGTCATATCAGCCAAGTC	59.898	22	257	4	260	TCTGGTCTTGGAAGGAGGTAGT	59.888	22	CCAGCTCAGAAGATCCAGTCAG	60.159	22	105	4	108	TCTGGTCTTGGAAGGAGGTAGT	59.888	22	CTCGCAAAATTCTACCAAGCCC	60.159	22	178	4	181
NODE_111642_length_285_cov_0.794737_ID_2199495	1	c	(CT)8atatatat(AC)14	52	111	162	GGGGTTCATTGTTCAAGGTCCA	60.755	22	TGGGAGGAGATATACGGAGTGT	59.554	22	206	60	265	TGGGGTTCATTGTTCAAGGTCC	60.755	22	TGGGAGGAGATATACGGAGTGT	59.554	22	207	59	265	GGGTTCATTGTTCAAGGTCCAA	59.038	22	TGGGAGGAGATATACGGAGTGT	59.554	22	205	61	265
NODE_111647_length_285_cov_0.794737_ID_2199505	1	p2	(CT)9	18	118	135	TTGAAGTTCATCTCCGGACCTG	60.028	22	CCTATAAATACGCCCTCCCACC	60.027	22	173	2	174	TTGAAGTTCATCTCCGGACCTG	60.028	22	TTGCCTATAAATACGCCCTCCC	59.961	22	176	2	177	TTGAAGTTCATCTCCGGACCTG	60.028	22	TACATGTGTCGGCCTCCTATTG	59.898	22	205	2	206
NODE_111688_length_285_cov_1.75789_ID_2199587	1	p4	(AGAA)5	20	113	132	TTTGATGAGGAAGGAAGGTGGG	59.958	22	GTCATGACCAGTCGGACCTATT	59.569	22	107	57	163	TTTGATGAGGAAGGAAGGTGGG	59.958	22	TCATGACCAGTCGGACCTATTT	58.895	22	106	57	162	TTTGATGAGGAAGGAAGGTGGG	59.958	22	GTCATGACCAGTCGGACCTATTT	60.119	23	107	57	163
NODE_111703_length_285_cov_1.62632_ID_2199617	1	p2	(TC)12	24	128	151	GCACGTTATACTCCTCCCCTTT	59.83	22	CAGATGCCCAACCTTGATTGTG	60.094	22	257	19	275	GCACGTTATACTCCTCCCCTTT	59.83	22	AACTTGTGAATTAGGTGGGCCA	60.158	22	170	19	188	GCACGTTATACTCCTCCCCTTT	59.83	22	GACAGATGCCCAACCTTGATTG	59.835	22	259	19	277
NODE_111764_length_285_cov_1.74211_ID_2199739	1	p2	(TC)7	14	44	57	ATTAATGAAAAGCAAACCTCTTTGG	57.032	25	GGGGCACAAGAAGAAGTTAGGA	59.96	22	105	6	110	ATTAATGAAAAGCAAACCTCTTTGG	57.032	25	GGAGGGGCACAAGAAGAAGTTA	59.96	22	108	6	113	ATTAATGAAAAGCAAACCTCTTTGG	57.032	25	AGGGGCACAAGAAGAAGTTAGG	59.96	22	106	6	111
NODE_111808_length_285_cov_0.836842_ID_2199827	1	p2	(GA)13	26	32	57	ATCCGAGAGAAAGATGCTCGTG	60.224	22	CCCCCACCAGTATTTTGCTAGT	60.025	22	121	5	125	ATCCGAGAGAAAGATGCTCGTG	60.224	22	AGTATTTTGCTAGTCCCGAGCA	59.5	22	113	5	117	ATCCGAGAGAAAGATGCTCGTG	60.224	22	TTGCTAGTCCCGAGCAAAACAT	60.552	22	107	5	111
NODE_111825_length_285_cov_0.694737_ID_2199861	1	p3	(AAG)5	15	151	165	AGATCCGACAATTTCACGTGGA	60.028	22	CTTCGTTCCGGATTTCTGCAAA	59.775	22	199	39	237	ATCTGGCTGAGACAAAGATCCG	60.159	22	CTTCGTTCCGGATTTCTGCAAA	59.775	22	214	24	237	AGATCCGACAATTTCACGTGGA	60.028	22	TTCTCATATGCTTCGTTCCGGA	59.571	22	209	39	247
NODE_111866_length_285_cov_2.1_ID_2199943	1	p2	(TC)6	12	49	60	CGCATGTGCAGAGCCACATG	62.593	20	GCTAGCGCATGTCTATGAGAGT	60.03	22	137	12	148	CGCATGTGCAGAGCCACATG	62.593	20	AGCGCATGTCTATGAGAGTGAG	59.966	22	134	12	145	CGCATGTGCAGAGCCACATG	62.593	20	GTAGAGAGATGTGCAGTGCAGT	60.094	22	195	12	206
NODE_111921_length_285_cov_2.24737_ID_2200053	1	p2	(TC)26	52	45	96	ACTCCTCCTCTCCTCCTTCTTC	60.024	22	ATAATGGACAGCTAAGGCGGAC	60.224	22	207	16	222	ACTCCTCCTCTCCTCCTTCTTC	60.024	22	AATAATGGACAGCTAAGGCGGA	59.562	22	208	16	223	TCTGTAACTCCTCCTCTCCTCC	59.757	22	ATAATGGACAGCTAAGGCGGAC	60.224	22	213	10	222
NODE_11195_length_651_cov_4.63669_ID_1998633	1	p4	(AAAT)5	20	189	208	TATCGTCCAGGTATCGGTCAGA	59.895	22	CTATGACCCTTACGCAGAGTCG	60.287	22	215	83	297	TATCGTCCAGGTATCGGTCAGA	59.895	22	ACTATGACCCTTACGCAGAGTC	59.311	22	216	83	298	TATCGTCCAGGTATCGGTCAGA	59.895	22	AACTATGACCCTTACGCAGAGT	58.902	22	217	83	299
NODE_111967_length_285_cov_1.8_ID_2200145	1	p2	(TC)7	14	167	180	GCACTCACAATGATGGTTGGAC	60.095	22	AGGTGTGGGCATTATCATTCCC	60.425	22	249	36	284	CACTCACAATGATGGTTGGACG	59.84	22	AGGTGTGGGCATTATCATTCCC	60.425	22	248	37	284	TCCAAGCTTAGATCTCCTCCCT	59.751	22	AGGTGTGGGCATTATCATTCCC	60.425	22	174	111	284
NODE_11197_length_651_cov_4.07374_ID_1998637	1	p2	(GA)18	36	40	75	AGAGGATGAGAGAAGAAGACGA	57.771	22	GACCACCACGCGAACTATTTTT	59.775	22	228	5	232	AGAGGATGAGAGAAGAAGACGA	57.771	22	GAGGGCTAAGACCTAAACACGA	59.505	22	136	5	140	AGAGGATGAGAGAAGAAGACGA	57.771	22	AGAGGGCTAAGACCTAAACACG	59.504	22	137	5	141
NODE_112_length_2258_cov_22.7591_ID_1976073	1	p2	(AG)13	26	555	580	TTCTACTACGCACCTCCAAACC	60.029	22	GGAGTTCTCACCTTATGATCTTCGA	59.932	25	218	436	653	TTCTACTACGCACCTCCAAACC	60.029	22	AGGAGTTCTCACCTTATGATCTTCG	59.932	25	219	436	654	CTACGCACCTCCAAACCCTAAT	60.093	22	GGAGTTCTCACCTTATGATCTTCGA	59.932	25	213	441	653
NODE_112_length_2258_cov_22.7591_ID_1976073	2	p3	(TAT)5	15	1154	1168	TCGCCCGATTAAGTGGTTGTTA	60.028	22	CGGCCCGTACTATTAAGCTTCA	60.224	22	145	1096	1240	TCGCCCGATTAAGTGGTTGTTA	60.028	22	CCACCACATCCTTCCTTATGGT	59.758	22	216	1096	1311	TCGCCCGATTAAGTGGTTGTTA	60.028	22	ACCACCACATCCTTCCTTATGG	59.758	22	217	1096	1312
NODE_112012_length_285_cov_1.97368_ID_2200235	1	p3	(GGC)5	15	59	73	CTTGATGGGAGGAGCATCACTG	60.745	22	GTAACGGGATCCTCCATCTGAC	59.964	22	192	7	198	GAACCTTGATGGGAGGAGCATC	60.748	22	GTAACGGGATCCTCCATCTGAC	59.964	22	196	3	198	CTTGATGGGAGGAGCATCACTG	60.745	22	ATCCTCCATCTGACCCACCATA	60.09	22	184	7	190
NODE_112018_length_285_cov_2.71579_ID_2200247	1	p2	(GA)6	12	72	83	TGGAGGGGCATAAGAAGCAAAT	60.024	22	TGAAAAGCCTCTTGGAGCTTCT	59.893	22	101	11	111	ATTGGAGGGGCATAAGAAGCAA	60.024	22	TGAAAAGCCTCTTGGAGCTTCT	59.893	22	103	9	111	TTGGAGGGGCATAAGAAGCAAA	60.225	22	TGAAAAGCCTCTTGGAGCTTCT	59.893	22	102	10	111
NODE_112031_length_285_cov_2.61053_ID_2200273	1	p2	(AG)6	12	59	70	GCCCCACAAGCATTGGATTATC	59.964	22	GGCCTTCATTGTCCTTCTCTCT	59.762	22	275	10	284	GCCCCACAAGCATTGGATTATC	59.964	22	TCATTGTCCTTCTCTCTCGTCG	59.58	22	270	10	279	GCCCCACAAGCATTGGATTATC	59.964	22	ATCTCAGCCATCCACCCATTTC	60.424	22	196	10	205
NODE_112064_length_285_cov_1.78947_ID_2200339	1	p2	(CT)17	34	38	71	TTCCCAGCTCAAGTGCCGTT	62.338	20	TTCATGTCTGCTCAGATGTGCT	60.027	22	181	2	182	TTCCCAGCTCAAGTGCCGTT	62.338	20	ATGGGAAGTGTTCATGTCTGCT	59.959	22	191	2	192	TTCCCAGCTCAAGTGCCGTT	62.338	20	GTTCATGTCTGCTCAGATGTGC	59.904	22	182	2	183
NODE_112066_length_285_cov_2.29474_ID_2200343	1	p2	(GA)21	42	218	259	TTGGGAAGAATGAAACCTGGGG	60.493	22	CTTCACTCTCGCTCACCCAC	60.389	20	185	98	282	TTGGGAAGAATGAAACCTGGGG	60.493	22	CACTTCACTCTCGCTCACCC	60.389	20	187	98	284	CCCCTAACCTAGCCCCATTTTA	59.213	22	CTTCACTCTCGCTCACCCAC	60.389	20	276	7	282
NODE_112081_length_285_cov_3.06316_ID_2200373	1	p2	(GA)17	34	32	65	TGGACGTGGAGAGAGATGAGAG	60.682	22	CATTTGAGCACCCCTAATCCCT	60.092	22	222	7	228	CTGGACGTGGAGAGAGATGAGA	60.682	22	CATTTGAGCACCCCTAATCCCT	60.092	22	223	6	228	TGGACGTGGAGAGAGATGAGAG	60.682	22	TCATTTGAGCACCCCTAATCCC	60.092	22	223	7	229
NODE_11217_length_651_cov_1.74281_ID_1998677	1	p2	(GA)6	12	108	119	GTGTTGAGCTCTGAATTGTGCA	59.709	22	CGGGAAGGGTCTTCTATCATCG	60.03	22	152	0	151	GTGTTGAGCTCTGAATTGTGCA	59.709	22	TCAATGTATGTCGGGAAGGGTC	59.83	22	163	0	162	GTGTTGAGCTCTGAATTGTGCA	59.709	22	CAATGTATGTCGGGAAGGGTCT	59.829	22	162	0	161
NODE_112200_length_285_cov_1.14737_ID_2200611	1	p3	(TCT)5	15	212	226	GGCTTTTCTTGGCATTCATTGG	58.995	22	TCTTCTTATAGGTCCCCACATAGA	57.711	24	232	29	260	AGGCTTTTCTTGGCATTCATTGG	60.307	23	TCTTCTTATAGGTCCCCACATAGA	57.711	24	233	28	260	GGCTTTTCTTGGCATTCATTGG	58.995	22	AAAATCTTCTTATAGGTCCCCACA	57.348	24	236	29	264
NODE_112437_length_284_cov_1.16402_ID_2201085	1	p3	(AGA)5	15	135	149	GCACTACATAAAGGCCTCCCAA	60.357	22	TGGAATTGAAATGGGCAGGTTG	59.698	22	219	45	263	GCACTACATAAAGGCCTCCCAA	60.357	22	GGAATTGAAATGGGCAGGTTGT	59.697	22	218	45	262	GCACTACATAAAGGCCTCCCAA	60.357	22	AGGGCAGGTATCAGAGTATCCT	59.547	22	167	45	211
NODE_11254_length_650_cov_3.25045_ID_1998749	1	p6	(GAGCCC)5	30	355	384	GTAAAGTGCTCCACTAGTGCCT	60.028	22	AGAGAGTATGGTGGCTTGTGTG	60.028	22	222	293	514	GTAAAGTGCTCCACTAGTGCCT	60.028	22	AGAGTATGGTGGCTTGTGTGTT	59.893	22	220	293	512	CTCTACAGCCACACTACCTCAC	59.835	22	AGAGAGTATGGTGGCTTGTGTG	60.028	22	202	313	514
NODE_112579_length_284_cov_1.71429_ID_2201369	1	c	(TC)21actctctctct(CA)12	77	134	210	CTGTTTCGAGTAGCCATTGCAG	59.905	22	ACTCCTAAGCATGAGAGTCACA	58.565	22	195	89	283	CGAGTAGCCATTGCAGGTCTAA	60.159	22	ACTCCTAAGCATGAGAGTCACA	58.565	22	189	95	283	ACTTTGGCATGTGCAGAGAGAT	60.291	22	ACTCCTAAGCATGAGAGTCACA	58.565	22	269	15	283
NODE_112582_length_284_cov_2.2963_ID_2201375	1	p2	(GA)7	14	135	148	AACGTGATCTAGGGAAGCAAGG	60.093	22	CGTGGAGGATTAGGTTTGGCTA	59.83	22	109	76	184	GTCAACGTGATCTAGGGAAGCA	60.094	22	CGTGGAGGATTAGGTTTGGCTA	59.83	22	112	73	184	GTGATCTAGGGAAGCAAGGACC	60.159	22	CGTGGAGGATTAGGTTTGGCTA	59.83	22	106	79	184
NODE_112608_length_284_cov_1.40212_ID_2201427	1	c	(TC)8atcgct(TC)6tt(TC)9	54	23	76	CTGCACGCACCCCTACTCTC	62.565	20	AGTTGCGAGAAGGAGAGAAAGG	60.029	22	279	0	278	CTGCACGCACCCCTACTCTC	62.565	20	GTTGCGAGAAGGAGAGAAAGGA	60.029	22	278	0	277	CTGCACGCACCCCTACTCTC	62.565	20	GAGAGAGAGAGAGAAACGCGAG	59.97	22	244	0	243
NODE_112608_length_284_cov_1.40212_ID_2201427	2	p2	(TC)7	14	231	244	CACCCCTACTCTCAGTCTCTCT	59.759	22	AGTTGCGAGAAGGAGAGAAAGG	60.029	22	272	7	278	CACCCCTACTCTCAGTCTCTCT	59.759	22	GTTGCGAGAAGGAGAGAAAGGA	60.029	22	271	7	277	TTTCTTCTTCTTTCTTGCCGCC	59.707	22	AGTTGCGAGAAGGAGAGAAAGG	60.029	22	202	77	278
NODE_112612_length_284_cov_1.32804_ID_2201435	1	p6	(GGGGGC)6	36	211	246	CTCCCTCTGTTTTTGCTTTCGG	60.031	22	GCTGTATAAGAGAGTGGGAGGC	59.963	22	240	36	275	CTTTACCCACCAAAGGCCTTTG	59.963	22	GCTGTATAAGAGAGTGGGAGGC	59.963	22	123	153	275	CCTCTCTCCCTCTGTTTTTGCT	59.96	22	GCTGTATAAGAGAGTGGGAGGC	59.963	22	245	31	275
NODE_11264_length_650_cov_2.43063_ID_1998769	1	p3	(TAT)7	21	397	417	CTCATACATCAAGGTGGGTCCC	60.159	22	CAACCTGATGGATGGATCGGAT	59.961	22	239	260	498	GGACGGTGTGGATCAACTCATA	59.832	22	CAACCTGATGGATGGATCGGAT	59.961	22	255	244	498	CTCATACATCAAGGTGGGTCCC	60.159	22	GTGGACAACCTGATGGATGGAT	60.092	22	244	260	503
NODE_112672_length_284_cov_2.46032_ID_2201555	1	p2	(AG)8	16	229	244	GAGTAGGGTGATGGTGGTTGG	60.065	21	TTCAGACCCTAACCCTAACCCT	59.885	22	154	120	273	GCAGGTAGGGTGACTGAGAAC	60.067	21	TTCAGACCCTAACCCTAACCCT	59.885	22	236	38	273	GATGAGCAGGTAGGGTGACTG	59.862	21	TTCAGACCCTAACCCTAACCCT	59.885	22	241	33	273
NODE_11269_length_650_cov_2.68288_ID_1998779	1	p2	(GA)7	14	57	70	GAGGGGCACAAGAAGAAAATAGA	58.41	23	CCAGTTTGTTCGGCGTGTTTTT	60.987	22	246	0	245	AGGGGCACAAGAAGAAAATAGA	57.342	22	CCAGTTTGTTCGGCGTGTTTTT	60.987	22	245	1	245	GAGGGGCACAAGAAGAAAATAGA	58.41	23	GGCTAAGCCCTAAAAACGAAGT	58.92	22	134	0	133
NODE_112704_length_284_cov_1.03175_ID_2201617	1	p2	(AG)15	30	134	163	AACCGAACGCTTAAAGGAGTCT	59.963	22	TTCCCCTCATCACGATCTCTCT	60.092	22	136	68	203	AACCGAACGCTTAAAGGAGTCT	59.963	22	CATCACGATCTCTCTCGCTCTC	60.096	22	129	68	196	AACCGAACGCTTAAAGGAGTCT	59.963	22	CTCATCACGATCTCTCTCGCTC	60.096	22	131	68	198
NODE_112710_length_284_cov_2.4127_ID_2201629	1	p3	(ATA)5	15	98	112	TGAGTTTGGACTTGGGGTTTGA	60.025	22	GGAGAAACAGATGGACGGCATA	60.159	22	269	9	277	GTTTGGCTGAGTTTGGACTTGG	60.224	22	GGAGAAACAGATGGACGGCATA	60.159	22	276	2	277	CTGAGTTTGGACTTGGGGTTTG	59.638	22	GGAGAAACAGATGGACGGCATA	60.159	22	270	8	277
NODE_112768_length_284_cov_3.61905_ID_2201745	1	p5	(GAGCC)6	30	68	97	CCCACCCAACCAACTGAATCTA	59.959	22	AGCAGATTCACACCAATTTGGC	60.029	22	118	18	135	CCCACCCAACCAACTGAATCTA	59.959	22	CAGATTCACACCAATTTGGCGT	60.03	22	116	18	133	CCCACCCAACCAACTGAATCTA	59.959	22	AAGTGTCTTGATTTCTCGTCGC	59.268	22	154	18	171
NODE_11282_length_650_cov_3.13514_ID_1998805	1	p2	(GT)25	50	400	449	GACGGCACACAGTCAAATAGTG	59.842	22	CATATGTCTGTGGCAGCATGTG	59.967	22	194	323	516	GACGGCACACAGTCAAATAGTG	59.842	22	GGCTCAAACCACTGAAGAAACC	59.965	22	152	323	474	TGGTAGTAGGCATGTCGACAAG	59.834	22	GGCTCAAACCACTGAAGAAACC	59.965	22	242	233	474
NODE_11284_length_650_cov_2.58198_ID_1998809	1	p4	(CTCC)5	20	272	291	CTCTGACTCTCCCTAACCCTGA	60.025	22	TCAAGGATTTAGGCAGACGGAG	59.831	22	205	208	412	TCTCTGACTCTCCCTAACCCTG	60.025	22	TCAAGGATTTAGGCAGACGGAG	59.831	22	206	207	412	CTCTGACTCTCCCTAACCCTGA	60.025	22	GCCAATCGTCGAGCTAAGAAAG	59.717	22	109	208	316
NODE_112860_length_284_cov_3.0582_ID_2201929	1	c	(CT)9cactctctcgctcg(CT)7	46	46	91	TAAGTTCTTAACCCGAGCGACC	60.095	22	TAAGATGGTCGGTTGAGATGGG	59.566	22	198	8	205	TAAGTTCTTAACCCGAGCGACC	60.095	22	CTGGTAAGATGGTCGGTTGAGA	59.504	22	202	8	209	TAAGTTCTTAACCCGAGCGACC	60.095	22	GCTGGTAAGATGGTCGGTTGAG	60.996	22	203	8	210
NODE_112877_length_284_cov_1.5291_ID_2201963	1	p2	(GT)8	16	236	251	TAGTGTACAAGGCAACCCTCAC	59.962	22	CCACACAGCTCTACCTCATAGT	58.973	22	209	75	283	TAGTGTACAAGGCAACCCTCAC	59.962	22	ACAGCTCTACCTCATAGTACCGT	60.118	23	205	75	279	TAGTGTACAAGGCAACCCTCAC	59.962	22	CACAGCTCTACCTCATAGTACCG	59.749	23	206	75	280
NODE_112919_length_284_cov_1.77778_ID_2202047	1	c	(AT)7(GT)11	36	127	162	TGGAGTCGAGTTCAAGTTCGAG	60.031	22	TTGCAGTGAAGCCAATGTGATG	60.03	22	201	60	260	GAGTTCAAGCAGCCATTGACAG	60.095	22	TTGCAGTGAAGCCAATGTGATG	60.03	22	169	92	260	TGAGCTTTGGAGTCGAGTTCAA	59.898	22	TTGCAGTGAAGCCAATGTGATG	60.03	22	208	53	260
NODE_112924_length_284_cov_1.86772_ID_2202057	1	p2	(TC)6	12	36	47	TCCTCTCCCTCTTTCTCTTCCT	59.343	22	TCTCTGGACAGGTTTTGTGTGG	60.421	22	221	2	222	CCTCTCCCTCTTTCTCTTCCTC	58.969	22	TCTCTGGACAGGTTTTGTGTGG	60.421	22	220	3	222	TTCCTCTCCCTCTTTCTCTTCCT	59.922	23	TCTCTGGACAGGTTTTGTGTGG	60.421	22	222	1	222
NODE_112963_length_284_cov_1.9418_ID_2202135	1	p2	(GT)10	20	86	105	GAGGGAGGGAAAGGGAATGAAT	59.484	22	GGCTTGTTGAAAATTCGAGCCT	60.03	22	133	51	183	GAGGGAGGGAAAGGGAATGAAT	59.484	22	TCGGGCTTGTTGAAAATTCGAG	59.775	22	136	51	186	GAGGGAGGGAAAGGGAATGAAT	59.484	22	GCTTGGTTCGGCTCAATTTGTA	59.772	22	188	51	238
NODE_112967_length_284_cov_0.772487_ID_2202143	1	p2	(AG)13	26	126	151	AGGAACTTTTGCTTGGAGGAGT	59.824	22	ATCGCAGTAGAAATCGCTCTCC	60.288	22	165	56	220	TTTTTGGATGGAAAAGGCGGTG	60.224	22	ATCGCAGTAGAAATCGCTCTCC	60.288	22	138	83	220	GTTTTTGGATGGAAAAGGCGGT	60.224	22	ATCGCAGTAGAAATCGCTCTCC	60.288	22	139	82	220
NODE_113088_length_284_cov_4.49735_ID_2202385	1	p2	(GA)6	12	51	62	TCACCTACCAACAACCATGGAG	59.96	22	AAGCCTGGTACAAGGAATGAGG	60.026	22	173	17	189	CTCACCTACCAACAACCATGGA	59.96	22	AAGCCTGGTACAAGGAATGAGG	60.026	22	174	16	189	TCACCTACCAACAACCATGGAG	59.96	22	AGGAATGAGGAGACAGCAACAG	60.027	22	161	17	177
NODE_1131_length_1107_cov_3.27372_ID_1978233	1	c	(TC)17ttttcacactatatattaccttctcccaattcacttctcttcctcacacaccccctctctcactca(CT)8	116	130	245	TGTATGCTCGTCCATACCACAG	59.899	22	GTGTGGAGGCCATTTCTCTCTT	60.291	22	238	40	277	TGTATGCTCGTCCATACCACAG	59.899	22	TGTGGAGGCCATTTCTCTCTTT	59.623	22	237	40	276	TCGTTGTATGCTCGTCCATACC	60.224	22	GTGTGGAGGCCATTTCTCTCTT	60.291	22	242	36	277
NODE_113118_length_284_cov_1.06349_ID_2202445	1	p2	(AC)8	16	135	150	AAAGCTGCAACAGATTTGGGTG	60.224	22	TGAACTCCTGAATATGCGCACT	60.093	22	132	80	211	AAAGCTGCAACAGATTTGGGTG	60.224	22	CAGGCTAAGCAAATTCACCACC	60.095	22	191	80	270	TGAGGAGTAACTCTTGCAACGG	60.289	22	TGAACTCCTGAATATGCGCACT	60.093	22	211	1	211
NODE_113124_length_284_cov_0.904762_ID_2202457	1	p2	(AT)8	16	135	150	ATAGGAGGAGATGGAGGGGAAG	59.887	22	ACAACGGCTTACACTACGAGTT	59.965	22	150	58	207	ATAGGAGGAGATGGAGGGGAAG	59.887	22	AACAACGGCTTACACTACGAGT	59.965	22	151	58	208	CAATAGGAGGAGATGGAGGGGA	60.158	22	ACAACGGCTTACACTACGAGTT	59.965	22	152	56	207
NODE_113135_length_284_cov_0.899471_ID_2202479	1	c	(AT)9g(CA)8	35	135	169	TTGGATTGGGTTAGGGTTGAGG	59.958	22	TACCCAACCCAAATTAACCCGG	60.557	22	246	30	275	TTGCCACCTCTAGATGAGATGC	59.896	22	TACCCAACCCAAATTAACCCGG	60.557	22	180	96	275	TTGGATTGGGTTAGGGTTGAGG	59.958	22	ACCCCTTACCCAACCCAAATTA	59.271	22	252	30	281
NODE_113141_length_284_cov_0.793651_ID_2202491	1	p2	(TA)9	18	134	151	AGTAGCAACTTCTTTGGGGGTT	59.823	22	GGGGACATGCCTTGTAATTTGG	59.832	22	106	71	176	AAGTAGCAACTTCTTTGGGGGT	59.823	22	GGGGACATGCCTTGTAATTTGG	59.832	22	107	70	176	CACAGAGGGGAAGAAAGTAGCA	59.697	22	GGGGACATGCCTTGTAATTTGG	59.832	22	121	56	176
NODE_11316_length_650_cov_3.02342_ID_1998877	1	p4	(AAGA)5	20	200	219	GATGAAGACTTAAGGTGGGCCA	60.026	22	CTATCAGACCTATTGGCCGACC	60.029	22	258	156	413	GATGAAGACTTAAGGTGGGCCA	60.026	22	ACCGGTCGGACTGTTTATTCAA	59.962	22	197	156	352	GATGAAGACTTAAGGTGGGCCA	60.026	22	AACCGGTCGGACTGTTTATTCA	59.962	22	198	156	353
NODE_113162_length_284_cov_1.5291_ID_2202533	1	p2	(AT)8	16	135	150	AATGTTTGGTGGCCCTACCTAG	60.025	22	GACAATGTGCAATCCATGGTGG	60.418	22	180	13	192	AATGTTTGGTGGCCCTACCTAG	60.025	22	GGACAATGTGCAATCCATGGTG	60.418	22	181	13	193	TGGCCCTACCTAGCTATCCATT	60.158	22	GACAATGTGCAATCCATGGTGG	60.418	22	171	22	192
NODE_11318_length_650_cov_4.44505_ID_1998881	1	p3	(CTT)5	15	507	521	ATTAGCCTTGACCAGTCTGTCG	60.094	22	GAAACCTACTAGGCCTGCACAT	60.093	22	196	441	636	CGATTAGCCTTGACCAGTCTGT	60.094	22	GAAACCTACTAGGCCTGCACAT	60.093	22	198	439	636	ATTAGCCTTGACCAGTCTGTCG	60.094	22	CGCGACAATCCTTGAATCGAAA	59.906	22	157	441	597
NODE_113195_length_284_cov_0.915344_ID_2202599	1	p2	(AT)8	16	135	150	GAAAAACGGGAATGAACAGGCA	59.965	22	ATAGGCGAGACCCGAATTGTTT	60.093	22	163	34	196	TCCTGAAACGAGAAAAACGGGA	60.159	22	ATAGGCGAGACCCGAATTGTTT	60.093	22	174	23	196	CAGACAACCAACATCAGCATCG	60.16	22	ATAGGCGAGACCCGAATTGTTT	60.093	22	120	77	196
NODE_113196_length_284_cov_1.69841_ID_2202601	1	p2	(AG)11	22	196	217	TCGAAGACGAGCCACATCATAA	59.574	22	TTTTCAGGCCAAAAAGTGTGGG	60.093	22	166	82	247	TAAACTATCCCACCTCCCAACC	59.152	22	TTTTCAGGCCAAAAAGTGTGGG	60.093	22	147	101	247	CGAAGACGAGCCACATCATAAAC	60	23	TTTTCAGGCCAAAAAGTGTGGG	60.093	22	165	83	247
NODE_113211_length_284_cov_1.1164_ID_2202631	1	c	(AG)9ttaccatggaatatacatcattgtgtagcaagaaaaccaacacatggcaccaaaggggtgaaaaagaaggggcaaatgattgcttttc(CT)7	120	27	146	TCTAACACTGGGGACAAGAAAG	57.648	22	CATGCACCTGAAAGGAAAAGCA	59.964	22	201	2	202	CTTCTAACACTGGGGACAAGAA	57.648	22	CATGCACCTGAAAGGAAAAGCA	59.964	22	203	0	202	TCTAACACTGGGGACAAGAAAG	57.648	22	ACATCCATGCACCTGAAAGGAA	60.225	22	206	2	207
NODE_113217_length_284_cov_1.10053_ID_2202643	1	p2	(AT)8	16	135	150	CACATCCCATTTAGATTTGACCCG	59.963	24	GACCAACTTGTCAGAAGCGATG	59.842	22	153	87	239	ACAGACACATCACATCCCATTT	57.962	22	GACCAACTTGTCAGAAGCGATG	59.842	22	163	77	239	CACATCCCATTTAGATTTGACCCG	59.963	24	TCGTACCTGTTGACCAACTTGT	59.831	22	164	87	250
NODE_113227_length_284_cov_1.15344_ID_2202663	1	p2	(AT)8	16	135	150	TGTGGTTAAGAAATCCAGCCCA	59.891	22	TGAGGTCGACCACATAGTACCT	60.026	22	156	22	177	CCAGCCCATAAATTGTGTGTGT	59.438	22	TGAGGTCGACCACATAGTACCT	60.026	22	142	36	177	TCCAGCCCATAAATTGTGTGTG	59.175	22	TGAGGTCGACCACATAGTACCT	60.026	22	143	35	177
NODE_113250_length_284_cov_1.15873_ID_2202709	1	p2	(CT)17	34	99	132	GAGAAACATTGCTGGAGTGTCG	59.842	22	GGAACAAGCCTCAGCCATTTTT	59.962	22	123	57	179	GAGAAACATTGCTGGAGTGTCG	59.842	22	TAGGAACAAGCCTCAGCCATTT	59.958	22	125	57	181	GAGAAACATTGCTGGAGTGTCG	59.842	22	ATAGGAACAAGCCTCAGCCATT	59.757	22	126	57	182
NODE_113437_length_283_cov_1.17021_ID_2203083	1	p2	(CT)12	24	49	72	ATTGAATGAAAGCCTCTTTGGTT	57.186	23	TGGAGGGGCACAAGAAGAAATT	60.158	22	106	23	128	ATTGAATGAAAGCCTCTTTGGTT	57.186	23	TTGGAGGGGCACAAGAAGAAAT	60.158	22	107	23	129	ATTGAATGAAAGCCTCTTTGGTT	57.186	23	ATTTGGAGGGGCACAAGAAGAA	60.158	22	109	23	131
NODE_113516_length_283_cov_1.17021_ID_2203241	1	p3	(ATC)5	15	43	57	TGTACCTTCACTAGATCAACAGCT	59.227	24	GGACTGTTTGTTTCCATGTGGG	59.964	22	219	8	226	TGTACCTTCACTAGATCAACAGCT	59.227	24	TCTCACTGAGAGTCTTTGCCAC	59.964	22	194	8	201	TGTACCTTCACTAGATCAACAGCT	59.227	24	CTCACTGAGAGTCTTTGCCACT	59.963	22	193	8	200
NODE_113541_length_283_cov_2.32979_ID_2203291	1	p4	(AAGA)6	24	218	241	GATGAAGGGTGAAGAAGGACCA	59.694	22	TTAACCGGTCTGGCTTGCTTTT	61.013	22	104	163	266	TGGATGAAGGGTGAAGAAGGAC	59.694	22	TTAACCGGTCTGGCTTGCTTTT	61.013	22	106	161	266	GGATGAAGGGTGAAGAAGGACC	60.356	22	TTAACCGGTCTGGCTTGCTTTT	61.013	22	105	162	266
NODE_113560_length_283_cov_1.14362_ID_2203329	1	p2	(AG)6	12	83	94	CGGCTATAAATACCCCCTCCAC	60.027	22	GACCTGTAGTGGAGTATCTGCG	59.966	22	161	35	195	CGGCTATAAATACCCCCTCCAC	60.027	22	TGGAGTATCTGCGATCGGAAAG	59.965	22	152	35	186	CGGCTATAAATACCCCCTCCAC	60.027	22	GCGTGGCCAAACTTATGATTGT	60.095	22	191	35	225
NODE_113580_length_283_cov_1.70745_ID_2203369	1	p2	(AG)8	16	235	250	CAAAAGCCTACCTGGTAGTGGT	59.96	22	CCCTCTTTTCCTCCCTCCATTT	59.687	22	171	110	280	ACAAAAGCCTACCTGGTAGTGG	59.96	22	CCCTCTTTTCCTCCCTCCATTT	59.687	22	172	109	280	TAGTGGTCGATGCTTGACTGTC	60.095	22	CCCTCTTTTCCTCCCTCCATTT	59.687	22	156	125	280
NODE_113581_length_283_cov_1.12234_ID_2203371	1	p2	(TG)23	46	211	256	GTATTACCTGCGGAGTGCTGTA	59.9	22	GTTGTTGTGTTGTGTTCGGTCT	59.839	22	120	163	282	AGGGTGGTTACGGAATTTTGGA	59.891	22	GTTGTTGTGTTGTGTTCGGTCT	59.839	22	210	73	282	GGTATAGAGCTGACCGGTTGTT	59.832	22	GTTGTTGTGTTGTGTTCGGTCT	59.839	22	232	51	282
NODE_11363_length_649_cov_3.96209_ID_1998971	1	c	(TGG)7agatgatgatgatgaggatgatgatggtagtggcagcggtgacggggacgacgacgatgatgatgatgacggtgatggggacgacgaca(ACG)5(ATG)6	143	259	401	GTGGCGGTGAGACATTATCAGA	60.159	22	GTCCTGTGTGGCATGATCAAAC	60.095	22	279	227	505	GTGGCGGTGAGACATTATCAGA	60.159	22	CTGTGTGGCATGATCAAACTCC	59.837	22	276	227	502	GTGGCGGTGAGACATTATCAGA	60.159	22	CCTGTGTGGCATGATCAAACTC	59.837	22	277	227	503
NODE_113653_length_283_cov_1.63298_ID_2203515	1	p2	(AG)17	34	46	79	GAGACGGAGAGATGTGGGCG	62.343	20	ATTTTAAGTTGCGCCTGACTCC	59.512	22	123	0	122	GAGACGGAGAGATGTGGGCG	62.343	20	TCCCGCCTTTCAGTGAAATTCA	60.488	22	223	0	222	GAGACGGAGAGATGTGGGCG	62.343	20	ACTTCCCGCCTTTCAGTGAAAT	60.489	22	226	0	225
NODE_1137_length_1105_cov_3.16337_ID_1978245	1	p2	(AG)9	18	138	155	CAAGCCTTACACATGTGTTGGG	60.03	22	GAGAAGCTTCCCATCTCCCAAA	60.026	22	100	92	191	CCAAGCCTTACACATGTGTTGG	60.03	22	GAGAAGCTTCCCATCTCCCAAA	60.026	22	101	91	191	CAAGCCTTACACATGTGTTGGG	60.03	22	ACCATCCAGCAGCTGTTCTAAA	59.96	22	153	92	244
NODE_113749_length_283_cov_1.82979_ID_2203703	1	p3	(AAG)7	21	209	229	GCCATCGTTCAAATTCCCCAAA	60.029	22	TAGCCCTGTCGTACGTCTTCTT	60.877	22	110	147	256	ATAGCTTTCACCGTCACATCGT	60.094	22	TAGCCCTGTCGTACGTCTTCTT	60.877	22	141	116	256	CCGTTCTGCCATCGTTCAAATT	60.095	22	TAGCCCTGTCGTACGTCTTCTT	60.877	22	117	140	256
NODE_113941_length_283_cov_1.15426_ID_2204085	1	p2	(GA)15	30	122	151	CGTCCCTTGATATCAAACCCCA	60.093	22	ACAATCTCTCCCTCTCCCTCTC	60.091	22	181	23	203	GCATTTCGAAAGCCAAGCACTA	60.095	22	ACAATCTCTCCCTCTCCCTCTC	60.091	22	148	56	203	CGTCCCTTGATATCAAACCCCA	60.093	22	CTCCCTCCTCCTCTCATCTGAT	59.889	22	162	23	184
NODE_113995_length_283_cov_3.05851_ID_2204193	1	p2	(AG)10	20	68	87	CCCTCCGATGCTTCATTTGAGA	60.421	22	TGTTACACCTTAGACGTGTCCG	60.031	22	154	38	191	TACCCCTCCGATGCTTCATTTG	60.421	22	TGTTACACCTTAGACGTGTCCG	60.031	22	157	35	191	ATACCCCTCCGATGCTTCATTT	59.557	22	TGTTACACCTTAGACGTGTCCG	60.031	22	158	34	191
NODE_113998_length_283_cov_3.45213_ID_2204199	1	p2	(TC)18	36	43	78	TCTCTCCCTTCCTTCTTCCTCC	60.293	22	ATCAGTGAGCCCCACCAAATAG	60.092	22	212	18	229	CCTCTCTCCCTTCCTTCTTCCT	60.293	22	ATCAGTGAGCCCCACCAAATAG	60.092	22	214	16	229	TCTCTCCCTTCCTTCTTCCTCC	60.293	22	TAAATCAGTGAGCCCCACCAAA	59.891	22	215	18	232
NODE_114017_length_283_cov_2.06915_ID_2204237	1	p5	(GGGTC)5	25	156	180	AGACCGTTTTCTTAGTCGGGTC	60.03	22	GCTCGGGTAGTACCTAATCTGC	60.03	22	163	112	274	TGGCATGTACCCTAAACCGTAC	60.094	22	GCTCGGGTAGTACCTAATCTGC	60.03	22	223	52	274	CTAGCCGCATCTATTCGGGAAT	60.094	22	GCTCGGGTAGTACCTAATCTGC	60.03	22	185	90	274
NODE_114029_length_283_cov_2.01596_ID_2204261	1	p2	(CT)14	28	213	240	TCTCTTTCTGTCACTCTCGCAC	60.031	22	TGGGCCCCACAATCAACAAC	61.118	20	263	1	263	CACCATTCTGATCACCTCTCCC	60.159	22	TGGGCCCCACAATCAACAAC	61.118	20	237	27	263	CCACCATTCTGATCACCTCTCC	60.159	22	TGGGCCCCACAATCAACAAC	61.118	20	238	26	263
NODE_11408_length_649_cov_3.44404_ID_1999061	1	p3	(TCC)5	15	434	448	TCATTTCAACACACGACCAAGC	59.967	22	GCTTCGAGTGGCTAGATCAAGA	59.9	22	182	393	574	TCATTTCAACACACGACCAAGC	59.967	22	TGCGAATGAGATGATGCTGGTA	59.897	22	242	393	634	TCATTTCAACACACGACCAAGC	59.967	22	GATGCGAATGAGATGATGCTGG	59.84	22	244	393	636
NODE_114086_length_283_cov_1.62766_ID_2204375	2	c	(CT)7g(TC)8	31	213	243	ACCCTTCTGATCATCTCCCTCA	60.023	22	GCTGTGGATTTTGGCAGTGG	60.038	20	253	30	282	TCTCTCTCTCTCTCTCTCTCGC	59.638	22	GCTGTGGATTTTGGCAGTGG	60.038	20	280	3	282	CCCTTCTGATCATCTCCCTCAC	59.632	22	GCTGTGGATTTTGGCAGTGG	60.038	20	252	31	282
NODE_11412_length_649_cov_3.40433_ID_1999069	1	p3	(TCC)6	18	242	259	ACTCGCTGTTGCTGTTGATCTA	60.029	22	TAAGGTAGCAATGGGTGGAACC	60.026	22	150	164	313	ACTCGCTGTTGCTGTTGATCTA	60.029	22	GGTAAGGTAGCAATGGGTGGAA	60.026	22	152	164	315	TACTCGCTGTTGCTGTTGATCT	60.029	22	TAAGGTAGCAATGGGTGGAACC	60.026	22	151	163	313
NODE_114141_length_283_cov_1.5_ID_2204485	1	p2	(GA)16	32	210	241	GTTTTACCCATTATCGAGCGCC	60.032	22	TCACCTTCACAAGTAGAAATCTCT	57.328	24	245	37	281	ATTATCGAGCGCCCAATAGTGT	59.963	22	TCACCTTCACAAGTAGAAATCTCT	57.328	24	236	46	281	AGAGGTTAACACAGCCAAGGAG	59.961	22	TCACCTTCACAAGTAGAAATCTCT	57.328	24	100	182	281
NODE_114198_length_283_cov_1.14894_ID_2204599	1	c	(CT)26(AT)10	72	79	150	AAAATCTCTCACGAGTTCCCGT	59.701	22	CTGACAGGAACGTTCTCTGGAA	59.964	22	211	30	240	AAAATCTCTCACGAGTTCCCGT	59.701	22	TTACCTTTTGCCATCATGCAGC	60.094	22	174	30	203	TCACGTGTGATGAGTCCTCAAA	59.636	22	CTGACAGGAACGTTCTCTGGAA	59.964	22	231	10	240
NODE_114200_length_283_cov_1.54255_ID_2204603	1	p2	(AC)15	30	134	163	GTTGAGCGCCAATTACCCTTTT	60.029	22	TTCGAGTGCTAAGGAGACACAC	60.03	22	130	66	195	GTTGAGCGCCAATTACCCTTTT	60.029	22	GTTCGAGTGCTAAGGAGACACA	60.03	22	131	66	196	TGGTAAGAACTCCACGGTTGAG	59.963	22	TTCGAGTGCTAAGGAGACACAC	60.03	22	146	50	195
NODE_114214_length_283_cov_1.69149_ID_2204631	1	p2	(AG)22	44	104	147	ACGTCCCATATCGCAATGGTAA	59.897	22	TTACGCTACAGAGGGTTGAACG	60.352	22	158	44	201	TTACGTCCCATATCGCAATGGT	59.897	22	TTACGCTACAGAGGGTTGAACG	60.352	22	160	42	201	CGTTACGTCCCATATCGCAATG	59.845	22	TTACGCTACAGAGGGTTGAACG	60.352	22	162	40	201
NODE_11425_length_649_cov_1.64079_ID_1999095	1	c	(GA)17gg(GA)7	50	25	74	GGGAAGAAGGGAAGGAGTATCA	58.615	22	CCACCACCGCACAAATTACTTT	59.965	22	233	0	232	GGGAAGAAGGGAAGGAGTATCA	58.615	22	CCACCACCGCACAAATTACTTTT	60.492	23	233	0	232	GGGAAGAAGGGAAGGAGTATCA	58.615	22	CCACCACCGCACAAATTACTT	59.389	21	233	0	232
NODE_114262_length_283_cov_1.55319_ID_2204727	1	p2	(CT)12	24	133	156	TTGAAACGGATAGCGTCTTCCA	60.029	22	CCGATCCGATAATGATCCGGTT	60.094	22	206	40	245	TCCATCTTGTGACTGACCTGTG	59.962	22	CCGATCCGATAATGATCCGGTT	60.094	22	174	72	245	GTCCATCTTGTGACTGACCTGT	59.962	22	CCGATCCGATAATGATCCGGTT	60.094	22	175	71	245
NODE_114395_length_282_cov_1.17647_ID_2204993	1	p4	(AGCC)5	20	214	233	GGAAGCAGCGAAGTCCACTATA	59.899	22	GTGTTAAATGCTCGCCACCTTC	60.414	22	261	19	279	GTTGTAGCGGCGTAAAAGGAAG	60.16	22	GTGTTAAATGCTCGCCACCTTC	60.414	22	278	2	279	GTAAAAGGAAGCAGCGAAGTCC	59.84	22	GTGTTAAATGCTCGCCACCTTC	60.414	22	267	13	279
NODE_114437_length_282_cov_1.17647_ID_2205077	1	p2	(GA)14	28	123	150	GCGGTCCAAATGCATTAGGATC	60.031	22	ACGTGTTGGCATTAGGAGCTAA	60.028	22	168	51	218	CCATATGCGGTCCAAATGCATT	59.964	22	ACGTGTTGGCATTAGGAGCTAA	60.028	22	174	45	218	GCGGTCCAAATGCATTAGGATC	60.031	22	ATTGGTCCAACTGAGTGGACTC	59.961	22	194	51	244
NODE_114453_length_282_cov_1.47059_ID_2205109	1	p2	(GA)6	12	61	72	CTTAGGTGGTACGTCTACGCTC	59.969	22	GTTTGGGTCCCACACTCTGTAT	59.96	22	243	19	261	CTTAGGTGGTACGTCTACGCTC	59.969	22	ATTTCTAATGGGGCCCACAGTT	59.956	22	262	19	280	CTTAGGTGGTACGTCTACGCTC	59.969	22	TTTCTAATGGGGCCCACAGTTT	60.158	22	261	19	279
NODE_11446_length_648_cov_2.1736_ID_1999137	1	p3	(TCT)10	30	469	498	CAACGACGGATTCCTCATCTCT	59.9	22	CAAACCATCACCACTCTTTCCG	59.774	22	154	437	590	TTTGAGAGCAGCTTGTCTTCCT	59.895	22	CAAACCATCACCACTCTTTCCG	59.774	22	246	345	590	CAACGACGGATTCCTCATCTCT	59.9	22	TGTGTTGGATCTGGTCTCATCC	59.763	22	210	437	646
NODE_114547_length_282_cov_1.17647_ID_2205297	1	p3	(TGA)5	15	156	170	GAATGCCTATGTACACACGCAC	59.97	22	TTCAGCAAAGCACATGGACATG	60.03	22	220	51	270	GAATGCCTATGTACACACGCAC	59.97	22	CATTCAGCAAAGCACATGGACA	60.03	22	222	51	272	TGAATGCCTATGTACACACGCA	60.354	22	TTCAGCAAAGCACATGGACATG	60.03	22	221	50	270
NODE_114562_length_282_cov_1.45989_ID_2205327	1	p2	(AG)20	40	133	172	CCGTCCATCTGTTTCTTTCCCT	60.29	22	CCCCATTGGTTAGAGAGACCAC	60.093	22	126	77	202	GGGTACGATCGTTACCTCCATT	59.637	22	CCCCATTGGTTAGAGAGACCAC	60.093	22	163	40	202	CGATCGTTACCTCCATTGCTCA	60.481	22	CCCCATTGGTTAGAGAGACCAC	60.093	22	158	45	202
NODE_114579_length_282_cov_2.03743_ID_2205361	1	p2	(TC)6	12	97	108	TTAGGGATTTGGCCGAACTTCA	59.959	22	AGGATGAACAGAGGCAAGTGAG	60.027	22	118	44	161	TTAGGGATTTGGCCGAACTTCA	59.959	22	GGATGAACAGAGGCAAGTGAGA	60.028	22	117	44	160	TTAGGGATTTGGCCGAACTTCA	59.959	22	GAGGATGAACAGAGGCAAGTGA	60.028	22	119	44	162
NODE_1146_length_1103_cov_5.19147_ID_1978263	1	p3	(TTC)11	33	876	908	CCATTTCTGTTGTCTGGTGCTG	60.031	22	TAAGAAGGTGAGGGAGAGAGGG	60.024	22	213	727	939	GTCCATTTCTGTTGTCTGGTGC	60.031	22	TAAGAAGGTGAGGGAGAGAGGG	60.024	22	215	725	939	GGTTCTTCTTCCGGGGAATCAT	60.092	22	TAAGAAGGTGAGGGAGAGAGGG	60.024	22	244	696	939
NODE_11461_length_648_cov_2.59494_ID_1999171	1	p2	(TC)7	14	52	65	CTTCCTCTCCCTCTTTCGCTTT	60.028	22	AGCAGACAAGTCGGACTATGTG	60.094	22	251	27	277	CAACAAGCTTCCTCTCCCTCTT	59.96	22	AGCAGACAAGTCGGACTATGTG	60.094	22	258	20	277	CTTCCTCTCCCTCTTTCGCTTT	60.028	22	GCAGACAAGTCGGACTATGTGT	60.353	22	250	27	276
NODE_114658_length_282_cov_1.66845_ID_2205519	1	p2	(CT)6	12	225	236	AAATGTCCAGCGTGAAAAACCA	59.571	22	TGATGGGGTTTTCCTCCTCAGT	61.037	22	132	132	263	CAACCCAATAAGGAAACTGCGT	59.443	22	TGATGGGGTTTTCCTCCTCAGT	61.037	22	218	46	263	ACAACCCAATAAGGAAACTGCG	59.443	22	TGATGGGGTTTTCCTCCTCAGT	61.037	22	219	45	263
NODE_1147_length_1102_cov_3.80636_ID_1978265	1	p2	(CT)6	12	166	177	CTCTCGTTGACTTCCTTGAGCT	60.029	22	GGGAAGAGGATTGCTTTGGAGA	60.026	22	278	84	361	CTCTCGTTGACTTCCTTGAGCT	60.029	22	GATTGCTTTGGAGAAGGCGATC	59.967	22	270	84	353	CTCTCGTTGACTTCCTTGAGCT	60.029	22	TAGGTATCAGGCTCTGGACTCC	60.158	22	150	84	233
NODE_11471_length_648_cov_2.77758_ID_1999191	1	p2	(AG)7	14	221	234	AGGAAGACATTTTGGTGGGTCA	59.823	22	TTCCTCAACGCACTCTACTCAC	60.03	22	156	132	287	GGAAGACATTTTGGTGGGTCAC	59.704	22	TTCCTCAACGCACTCTACTCAC	60.03	22	155	133	287	AGGAAGACATTTTGGTGGGTCA	59.823	22	TTCTCCATGGGTGGTTTCTTCC	60.225	22	253	132	384
NODE_114781_length_282_cov_3.53476_ID_2205765	1	p3	(GCT)5	15	86	100	ATAGTCCCTGCCCTGAGTCTG	60.691	21	TATAAGACCCATAGCAGCAGCC	59.697	22	152	32	183	CATAGTCCCTGCCCTGAGTCT	60.691	21	TATAAGACCCATAGCAGCAGCC	59.697	22	153	31	183	CATAGTCCCTGCCCTGAGTCTG	61.863	22	TATAAGACCCATAGCAGCAGCC	59.697	22	153	31	183
NODE_114798_length_282_cov_2.95722_ID_2205799	1	p3	(GAT)5	15	113	127	GGGCAGATTTCATGCAAAGTCA	59.768	22	GGCTGTATAGTATCAGTGGCCC	60.028	22	136	56	191	GGGCAGATTTCATGCAAAGTCA	59.768	22	AGGTTGAGCAATGCCAGAAGTA	59.96	22	110	56	165	GGGCAGATTTCATGCAAAGTCA	59.768	22	TAGGTTGAGCAATGCCAGAAGT	59.96	22	111	56	166
NODE_1148_length_1102_cov_4.42304_ID_1978267	1	p3	(GAG)5	15	917	931	GTACACGAAAACCTTGCCGAAA	59.968	22	TCCTCCTCATCGTCTTCTCACT	60.026	22	161	799	959	GTACACGAAAACCTTGCCGAAA	59.968	22	CACCCGAATCTCTGTTCCTCAA	60.028	22	245	799	1043	GTACACGAAAACCTTGCCGAAA	59.968	22	CCGTATTGATGCTTCCGAAACC	59.968	22	278	799	1076
NODE_114890_length_282_cov_1.27807_ID_2205981	1	p2	(AG)7	14	109	122	GTCCACACTCTCTCTCTCCTCT	60.026	22	TGAGAGATGGTTCACACGTGAG	60.03	22	104	45	148	AGTCCACACTCTCTCTCTCCTC	60.026	22	TGAGAGATGGTTCACACGTGAG	60.03	22	105	44	148	TCCACACTCTCTCTCTCCTCTG	60.026	22	TGAGAGATGGTTCACACGTGAG	60.03	22	103	46	148
NODE_11493_length_648_cov_3.90778_ID_1999235	1	p2	(TC)8	16	557	572	TCTCTGGAGGTTTTCGGATGAC	59.766	22	AGGGGTCAAGGAAGAAGAAACA	59.216	22	261	340	600	CTCTGGAGGTTTTCGGATGACT	59.765	22	AGGGGTCAAGGAAGAAGAAACA	59.216	22	260	341	600	CGCACTTGTGTTATTTACGCGT	60.411	22	AGGGGTCAAGGAAGAAGAAACA	59.216	22	195	406	600
NODE_115022_length_282_cov_1.04278_ID_2206243	1	p3	(TGG)5	15	188	202	TCATCATTCCTGTGCCACTACC	60.093	22	CCATCGCCATCCAAGCATAATC	59.837	22	219	27	245	TCATCATTCCTGTGCCACTACC	60.093	22	TCCATCGCCATCCAAGCATAAT	60.225	22	220	27	246	TCATCATTCCTGTGCCACTACC	60.093	22	ATCCATCGCCATCCAAGCATAA	60.225	22	221	27	247
NODE_115055_length_282_cov_2.22995_ID_2206309	1	c	(TCA)7tcccagtccccatccccgtcatcgtcgtcg(TCA)5	66	93	158	TAAACTCCCTCTCCCCAGTGAA	60.158	22	ATGGTGATGATGGTGCTAGTGG	60.159	22	219	6	224	TTAAACTCCCTCTCCCCAGTGA	60.158	22	ATGGTGATGATGGTGCTAGTGG	60.159	22	220	5	224	TAAACTCCCTCTCCCCAGTGAA	60.158	22	GGGGCGACAAGACATTATCAGA	60.159	22	252	6	257
NODE_11507_length_648_cov_3.6962_ID_1999263	1	p3	(ATG)5	15	93	107	TCCTATGTACGAGTGGTGCTTG	59.834	22	ATACCTGGTGTGAAAGATGCGT	60.027	22	280	21	300	TCCTAGAGGAGAATGGCTAGCA	59.822	22	CCCATTGTGATACCTGGTGTGA	60.026	22	261	49	309	TCCTAGAGGAGAATGGCTAGCA	59.822	22	ATACCTGGTGTGAAAGATGCGT	60.027	22	252	49	300
NODE_115139_length_282_cov_0.962567_ID_2206477	1	p2	(GA)9	18	231	248	ACATGTCATCAGTTGGCCTCTT	59.959	22	ACTCGTTCAAACAAAACATTCCT	57.424	23	227	55	281	AACATGTCATCAGTTGGCCTCT	59.959	22	ACTCGTTCAAACAAAACATTCCT	57.424	23	228	54	281	TGTGTAGTTGCTTTACTGCCCA	60.159	22	ACTCGTTCAAACAAAACATTCCT	57.424	23	156	126	281
NODE_115167_length_282_cov_0.983957_ID_2206533	1	p2	(TC)6	12	241	252	AGGGTAAGGAGGAGAAGAACGA	59.957	22	TGTAGAGGAAGAGAAAGCGAGT	58.577	22	267	14	280	GAGAAGAACGAAGAAGAAGCGC	59.909	22	TGTAGAGGAAGAGAAAGCGAGT	58.577	22	256	25	280	ACCAAGATTCTTATCCTGCGCA	60.093	22	TGTAGAGGAAGAGAAAGCGAGT	58.577	22	229	52	280
NODE_115180_length_282_cov_1.60428_ID_2206559	1	p2	(GA)8	16	189	204	TGGACTGTTTTATGCAATGGCG	60.095	22	CCCACAAGCAAGGAAAAACAGA	59.57	22	238	1	238	GGACTGTTTTATGCAATGGCGA	59.837	22	CCCACAAGCAAGGAAAAACAGA	59.57	22	237	2	238	TGGACTGTTTTATGCAATGGCG	60.095	22	CAAAGATTGACAGCCCACAAGC	60.609	22	251	1	251
NODE_115184_length_282_cov_1.14973_ID_2206567	1	p2	(CT)9	18	111	128	CATCCGCACTTACAGAGAGAGG	60.224	22	ACGGTTTAGGCTCTGGAACATT	59.96	22	191	35	225	CATCCGCACTTACAGAGAGAGG	60.224	22	AACGGTTTAGGCTCTGGAACAT	59.96	22	192	35	226	CCATCCGCACTTACAGAGAGAG	60.224	22	ACGGTTTAGGCTCTGGAACATT	59.96	22	192	34	225
NODE_115188_length_282_cov_0.946524_ID_2206575	1	p2	(AT)9	18	133	150	TAGCCAACCTAAGCCCATAGTC	59.296	22	CAGGAAGTTGGACCCAAAACTG	59.638	22	100	82	181	ACCTCTACTTTTCAGCCATGTGT	59.927	23	AGGAAGTTGGACCCAAAACTGA	59.756	22	129	52	180	ACCTCTACTTTTCAGCCATGTGT	59.927	23	GGAAGTTGGACCCAAAACTGAC	59.639	22	128	52	179
NODE_115203_length_282_cov_1.83957_ID_2206605	1	c	(GT)9(GC)6	30	176	205	GAGTACAGTGCTGGAAAGGGAA	59.961	22	CATGGAGCCTTCCTGTTCTCAT	60.093	22	209	33	241	GAGTACAGTGCTGGAAAGGGAA	59.961	22	TTTTCCATGGAGCCTTCCTGTT	60.158	22	214	33	246	GAGTACAGTGCTGGAAAGGGAA	59.961	22	TTTTTCCATGGAGCCTTCCTGT	60.158	22	215	33	247
NODE_115287_length_282_cov_1.17112_ID_2206773	1	p2	(CT)29	58	132	189	TTGCCTTTGTCTTGCAGGTCTA	60.159	22	GAGCGATGTACTGGGGAAAGAA	60.094	22	189	66	254	ACAACTTGCCTTTGTCTTGCAG	60.159	22	GAGCGATGTACTGGGGAAAGAA	60.094	22	194	61	254	AACAACTTGCCTTTGTCTTGCA	59.767	22	GAGCGATGTACTGGGGAAAGAA	60.094	22	195	60	254
NODE_115352_length_281_cov_1.1828_ID_2206903	1	c	(AG)7aagattcaaatcaagaaacgcagaagc(AG)6	53	146	198	ATCAAGAACGCAGAAGCAGAGA	60.029	22	GACATTCAACGCGTTTCCTGTT	60.287	22	155	96	250	ATCAAGAACGCAGAAGCAGAGA	60.029	22	GACATTCAACGCGTTTCCTGTT	60.287	22	197	54	250	AAGAACGCAGAAGCAGAGAGAA	59.964	22	GACATTCAACGCGTTTCCTGTT	60.287	22	152	99	250
NODE_115371_length_281_cov_1.77419_ID_2206941	1	p5	(TCTTT)5	25	187	211	AACTGTCAAAACGGATGCACAG	59.967	22	TGAGGTTATGGGTTTGAGTGCC	60.554	22	186	81	266	CACTGTTTCATGTGGTGTGGTC	59.967	22	TGAGGTTATGGGTTTGAGTGCC	60.554	22	256	11	266	TACATCATTGTGGGCCCCATAG	59.892	22	TGAGGTTATGGGTTTGAGTGCC	60.554	22	147	120	266
NODE_115377_length_281_cov_1.1828_ID_2206953	1	p2	(CA)7	14	125	138	TAGCCTTTGGATGGCTGATAGC	60.225	22	GAGTACAGTGCTGGAAAGGGAA	59.961	22	257	24	280	TAGCCTTTGGATGGCTGATAGC	60.225	22	GTACCTGCGGAGTAAACAAACG	59.844	22	166	24	189	TAGCCTTTGGATGGCTGATAGC	60.225	22	GCGGAGTAAACAAACGTGCATA	59.842	22	160	24	183
NODE_11539_length_647_cov_1.78261_ID_1999327	1	p4	(AAGA)6	24	166	189	ATTGGATGAAGACCCAAGGTGG	60.292	22	GACCTATACAGAGGGTGGCATG	59.962	22	178	109	286	CCATTGGATGAAGACCCAAGGT	60.292	22	GACCTATACAGAGGGTGGCATG	59.962	22	180	107	286	GTGGACCAAAGAAGGAGGAAGA	59.628	22	GACCTATACAGAGGGTGGCATG	59.962	22	160	127	286
NODE_115572_length_281_cov_1.77419_ID_2207343	1	p2	(CA)10	20	228	247	ATATCGACGGGTTGGATGAGTG	59.964	22	GTGTGTGTGCTGAAATCCCAC	60.001	21	151	122	272	ATATCGACGGGTTGGATGAGTG	59.964	22	GTGTGTGTGTGCTGAAATCCC	60.001	21	153	122	274	CATATCGACGGGTTGGATGAGT	59.964	22	GTGTGTGTGCTGAAATCCCAC	60.001	21	152	121	272
NODE_115856_length_281_cov_1.67204_ID_2207909	1	p2	(TC)7	14	223	236	AAAGTTTGTCCAGCGAGTTTCG	59.968	22	GGAAAAAGGGCAGAAGAATGGA	58.835	22	215	53	267	CGAAAGTTTGTCCAGCGAGTTT	59.968	22	GGAAAAAGGGCAGAAGAATGGA	58.835	22	217	51	267	AAAGTTTGTCCAGCGAGTTTCG	59.968	22	AGGAAAAAGGGCAGAAGAATGG	58.832	22	216	53	268
NODE_115869_length_281_cov_2.1129_ID_2207935	1	p2	(TC)6	12	187	198	TGATGGTTTGGATCCTGTGGTT	59.89	22	CAAGGCTTTCGCAGGAAATCC	60.135	21	127	124	250	AAATCCGACCCGACAGAGATTC	60.159	22	CAAGGCTTTCGCAGGAAATCC	60.135	21	197	54	250	GAAATCCGACCCGACAGAGATT	60.159	22	CAAGGCTTTCGCAGGAAATCC	60.135	21	198	53	250
NODE_115886_length_281_cov_0.709677_ID_2207969	1	p2	(GT)15	30	207	236	AAATGTTCCCATGCATGCACAA	59.961	22	TCTGGTTGACATTATGTATGCAGT	58.256	24	203	78	280	CATGCATGCACAAGATCTTGCT	60.159	22	TCTGGTTGACATTATGTATGCAGT	58.256	24	194	87	280	AAATGTTCCCATGCATGCACAA	59.961	22	TGGTTGACATTATGTATGCAGTTGA	59.057	25	201	78	278
NODE_115943_length_281_cov_1.86559_ID_2208083	1	p2	(CT)6	12	131	142	TCTCCTCTTTCTTCCTTGCTGC	60.29	22	GGAGTGAGGGAGAGAGTGATCT	60.092	22	168	42	209	TCTCCTCTTTCTTCCTTGCTGC	60.29	22	GTGATCTGGTAGAAGGTGTGGG	60.093	22	153	42	194	TCTCCTCTTTCTTCCTTGCTGC	60.29	22	ACCGTGTTTTCTCCATACTCGG	60.353	22	238	42	279
NODE_115960_length_281_cov_1.91935_ID_2208117	1	p3	(TCA)5	15	180	194	GTGACGTGATCAAACTCCCTCT	60.029	22	GGGACGACGATGATGATGATGA	60.03	22	166	74	239	CAAACTCCCTCTCCCCAATGAA	59.958	22	GGGACGACGATGATGATGATGA	60.03	22	156	84	239	TGTCCTGTGTGACGTGATCAAA	60.159	22	GGGACGACGATGATGATGATGA	60.03	22	174	66	239
NODE_115975_length_281_cov_2.39247_ID_2208147	1	p2	(AG)19	38	201	238	GTTAATGCTAGGCGTTCACTGG	59.648	22	CTCTTCCCTCCTCCACTCTCC	60.688	21	179	96	274	GTTAATGCTAGGCGTTCACTGG	59.648	22	CCTCTTCCCTCCTCCACTCTC	60.688	21	180	96	275	GTTAATGCTAGGCGTTCACTGG	59.648	22	CTCCTCTTCCCTCCTCCACTC	60.688	21	182	96	277
NODE_115991_length_281_cov_1.53763_ID_2208179	1	p2	(AG)8	16	152	167	CTATAAATACCCCTCCCACCGC	60.027	22	TGTTATGGTCGGAGATGCGATT	59.898	22	136	113	248	GCTATAAATACCCCTCCCACCG	60.027	22	TGTTATGGTCGGAGATGCGATT	59.898	22	137	112	248	CGGCTATAAATACCCCTCCCAC	60.027	22	TGTTATGGTCGGAGATGCGATT	59.898	22	139	110	248
NODE_116083_length_281_cov_2.93011_ID_2208361	1	p4	(ATTT)5	20	132	151	GGGCGCTCGAAATTAGTTTGTT	60.095	22	GCAACCAAAAGGCTTGCTTTTC	59.968	22	234	39	272	GGGCGCTCGAAATTAGTTTGTT	60.095	22	GAATGAGGCAACCAAAAGGCTT	59.962	22	241	39	279	GGGCGCTCGAAATTAGTTTGTT	60.095	22	AATGAGGCAACCAAAAGGCTTG	60.224	22	240	39	278
NODE_116108_length_281_cov_2.10215_ID_2208411	1	p3	(CAT)5	15	186	200	AATCAATCACCATACCCACCCC	60.091	22	CTAGAGGAGAACGGCTAGCATG	60.03	22	141	101	241	CCCCATCACTCTCTCACCTCTA	60.092	22	CTAGAGGAGAACGGCTAGCATG	60.03	22	123	119	241	ATACCCGGTGTGAAAGATGCAT	60.092	22	CTAGAGGAGAACGGCTAGCATG	60.03	22	242	0	241
NODE_116152_length_281_cov_1.87097_ID_1984389	1	p2	(CT)25	50	186	235	GTAAAGGAGGAGCGATCTCACC	60.224	22	GCAACAAGAAGAAAACGAGAAAAA	57.374	24	200	81	280	TACACAAATTCACCACCCATGC	59.439	22	GCAACAAGAAGAAAACGAGAAAAA	57.374	24	248	33	280	CACAAATTCACCACCCATGCAG	60.611	22	GCAACAAGAAGAAAACGAGAAAAA	57.374	24	246	35	280
NODE_116172_length_281_cov_1.30108_ID_2208537	1	p2	(TC)7	14	143	156	TGGATTGGATTGGGTTGACGAT	60.025	22	GGCCTTCTCACTTCCCCATATT	59.824	22	208	10	217	GTTGGATTGGATTGGGTTGACG	60.095	22	GGCCTTCTCACTTCCCCATATT	59.824	22	210	8	217	GTTGGACGGTTGGATTGGATTG	60.095	22	GGCCTTCTCACTTCCCCATATT	59.824	22	218	0	217
NODE_116178_length_281_cov_3.09677_ID_2208549	1	p2	(GA)6	12	142	153	GCTGAAGACTGAGATCGAGAGG	59.967	22	TTTTTACTTTTGCCCGCTGCTG	60.801	22	173	71	243	GGCTGAAGACTGAGATCGAGAG	59.967	22	TTTTTACTTTTGCCCGCTGCTG	60.801	22	174	70	243	CTTTTGGCAGCTTCTCATCGAG	59.904	22	TTTTTACTTTTGCCCGCTGCTG	60.801	22	205	39	243
NODE_116179_length_281_cov_2.73118_ID_2208551	1	p2	(AG)6	12	39	50	CCACCACCTCATTTGCACAAT	59.38	21	CTGATGCGCTGGATCATTTTGT	59.901	22	231	15	245	CCACCACCTCATTTGCACAAT	59.38	21	CATTTTGTAATGCGCTGGGCTA	59.901	22	217	15	231	CCCACCACCTCATTTGCACAAT	61.671	22	CTGATGCGCTGGATCATTTTGT	59.901	22	232	14	245
NODE_116217_length_281_cov_2.02151_ID_2208627	1	p2	(GA)19	38	147	184	GACAGGCAACGAAAAGGTAGTG	59.777	22	CTCCCTCCTCTCTCTAAGCTCA	59.825	22	225	2	226	AACGAAAAGGTAGTGGGTGAGG	60.224	22	CTCCCTCCTCTCTCTAAGCTCA	59.825	22	218	9	226	GACAGGCAACGAAAAGGTAGTG	59.777	22	TAACCCTCTCCCTTCCTCTCTC	59.755	22	279	2	280
NODE_11623_length_646_cov_3.74047_ID_1999499	1	p2	(CA)6	12	38	49	AACTGAGAAAACCCCAAGTTCT	57.749	22	CAGTACTGCGCAAGGTGTTTAT	59.258	22	157	13	169	GGAATAACTGAGAAAACCCCAAGT	58.922	24	CAGTACTGCGCAAGGTGTTTAT	59.258	22	162	8	169	AGGAATAACTGAGAAAACCCCAAGT	60.163	25	CAGTACTGCGCAAGGTGTTTAT	59.258	22	163	7	169
NODE_116266_length_281_cov_0.967742_ID_2208725	1	p2	(TC)14	28	131	158	TTCAGGTACCCCACATCTGTTG	59.96	22	TCTGATCTACCCCACAGTGGAT	60.023	22	138	84	221	TTCAGGTACCCCACATCTGTTG	59.96	22	ATCTGATCTACCCCACAGTGGA	60.023	22	139	84	222	GTTCAGGTACCCCACATCTGTT	59.96	22	TCTGATCTACCCCACAGTGGAT	60.023	22	139	83	221
NODE_116276_length_281_cov_1.02688_ID_2208745	1	p2	(TG)7	14	169	182	CAACTTCCCACGTTCAAGCAAT	59.965	22	AATCCTAGCACTTTGGGAGGC	60.064	21	203	78	280	ATTGCAACTTCCCACGTTCAAG	59.965	22	AATCCTAGCACTTTGGGAGGC	60.064	21	207	74	280	GAGTAGCTGGGACTACAGGAGA	60.092	22	AATCCTAGCACTTTGGGAGGC	60.064	21	162	119	280
NODE_116279_length_281_cov_1.4086_ID_2208751	2	p2	(CT)11	22	183	204	AGCCGAATCTCTCTCTCTCTCT	59.56	22	TACTAGAGGTTGGACGGTGCAT	60.887	22	193	45	237	CTCTCTCTCTCTCTCTACCGGC	60.548	22	TACTAGAGGTTGGACGGTGCAT	60.887	22	183	55	237	AGCCGAATCTCTCTCTCTCTCT	59.56	22	GACGGGCTACTAGAGGTCAGA	60.134	21	234	45	278
NODE_116279_length_281_cov_1.4086_ID_2208751	1	p2	(TC)9	18	53	70	CTAAACCCTACCTTGCCCGAG	60.134	21	GGCCAGATGAGAGAGAGAGAGA	60.159	22	210	3	212	CTAAACCCTACCTTGCCCGAG	60.134	21	AGAGAGAGAGAGAGAGAGAGCG	59.636	22	199	3	201	CTAAACCCTACCTTGCCCGAG	60.134	21	TGGCCAGATGAGAGAGAGAGAG	60.423	22	211	3	213
NODE_116383_length_280_cov_1.18919_ID_2208959	1	p3	(TCT)5	15	231	245	TGGAATTGAAGTGGGCAAGTTG	59.635	22	TGGGACTAGATTCTCGAACCAT	58.357	22	147	133	279	GGAATTGAAGTGGGCAAGTTGT	59.635	22	TGGGACTAGATTCTCGAACCAT	58.357	22	146	134	279	TGTTAGAGTACCCTGGTCCTGA	59.619	22	TGGGACTAGATTCTCGAACCAT	58.357	22	105	175	279
NODE_116499_length_280_cov_1.48649_ID_2209191	1	p2	(TC)6	12	40	51	TCCCTCTTCAAGCAACTTCTCC	59.961	22	GCATCCCATTGGGTTGAAAACA	59.962	22	105	0	104	CCTCTTCAAGCAACTTCTCCCT	59.96	22	GCATCCCATTGGGTTGAAAACA	59.962	22	103	2	104	TCCCTCTTCAAGCAACTTCTCC	59.961	22	TTAGTGCCAATGTGTTTCTCGC	59.775	22	267	0	266
NODE_116542_length_280_cov_1.48649_ID_2209277	1	p2	(CA)17	34	78	111	ACAACATGTTGCTAACTGATTGCT	59.721	24	TTGTCCAAATTCATGCGCTCTG	60.095	22	201	3	203	ACAACATGTTGCTAACTGATTGCT	59.721	24	TGGATCTGCTTCATTTTTGGGC	59.766	22	275	3	277	ACAACATGTTGCTAACTGATTGC	58.451	23	TTGTCCAAATTCATGCGCTCTG	60.095	22	201	3	203
NODE_116633_length_280_cov_1.18919_ID_2209459	1	p2	(GT)15	30	131	160	TGGTGGTTGATCTGATGCATCA	60.026	22	CAGTCTCCAATGGCATCCAAAC	59.835	22	233	4	236	GCATTGTGGTTAATGGGGCTTT	60.027	22	CAGTCTCCAATGGCATCCAAAC	59.835	22	163	74	236	GTGGTTAATGGGGCTTTGGAAC	60.028	22	CAGTCTCCAATGGCATCCAAAC	59.835	22	158	79	236
NODE_116693_length_280_cov_1.15135_ID_2209579	1	p2	(GA)10	20	227	246	TGCAGCAGTGAATTGAATTGCA	59.964	22	GCTTCTTCCTCTTTCGATGTGC	59.905	22	160	119	278	GTTTTGGTACATCAGGAGTGCG	59.84	22	GCTTCTTCCTCTTTCGATGTGC	59.905	22	268	11	278	CGTTTTGGTACATCAGGAGTGC	59.84	22	GCTTCTTCCTCTTTCGATGTGC	59.905	22	269	10	278
NODE_116700_length_280_cov_1.15135_ID_2209593	1	p2	(TG)24	48	48	95	CACGGGCACTATAGCATGATCT	60.029	22	ATGGTCAAATGGTCAAGCAAGG	59.436	22	138	23	160	CACGGGCACTATAGCATGATCT	60.029	22	GGGCGATTAAATCAAAGCTGGA	59.312	22	118	23	140	CACGGGCACTATAGCATGATCT	60.029	22	AGGGCGATTAAATCAAAGCTGG	59.31	22	119	23	141
NODE_11672_length_646_cov_2.69328_ID_1999597	1	p2	(GA)20	40	430	469	CACCTCTCGCCCGTCTATTTAA	59.9	22	TGTCAGATGGTTGATCAGTGGG	60.027	22	222	371	592	CACCTCTCGCCCGTCTATTTAA	59.9	22	TTGGATCGCTCTCTATCGCTTC	60.031	22	138	371	508	CACCTCTCGCCCGTCTATTTAA	59.9	22	TTCGTTGGATCGCTCTCTATCG	60.032	22	142	371	512
NODE_116721_length_280_cov_1.94054_ID_2209635	1	p3	(TCC)6	18	216	233	AACGCCTATCAGGTCCTTTCTG	60.093	22	GGAAGAGGTGGGGGACATCTA	60.344	21	151	125	275	CAACGCCTATCAGGTCCTTTCT	60.093	22	GGAAGAGGTGGGGGACATCTA	60.344	21	152	124	275	CTCAACGCCTATCAGGTCCTTT	60.093	22	GGAAGAGGTGGGGGACATCTA	60.344	21	154	122	275
NODE_11678_length_646_cov_2.50272_ID_1999609	1	p2	(AG)10	20	102	121	CCAGCTGATGAATGGAGTGGAT	60.159	22	ATGGGCTGGAAAAACAGATGGA	60.225	22	253	31	283	CCAGCTGATGAATGGAGTGGAT	60.159	22	CGAATACATGCATCAAGGTGGG	59.709	22	221	31	251	GTCAAGGCACCACACACAAAAA	60.353	22	ATGGGCTGGAAAAACAGATGGA	60.225	22	209	75	283
NODE_11679_length_646_cov_2.23049_ID_1999611	1	p2	(TC)6	12	599	610	GGCGCCCGAAATTTGTCTTTAA	60.352	22	AGAAGATTGGAGTAGAAGATGAAGT	57.268	25	279	361	639	GCGCCCGAAATTTGTCTTTAAC	59.34	22	AGAAGATTGGAGTAGAAGATGAAGT	57.268	25	278	362	639	GGCGCCCGAAATTTGTCTTTA	59.8	21	AGAAGATTGGAGTAGAAGATGAAGT	57.268	25	279	361	639
NODE_116974_length_280_cov_2.18378_ID_2210139	1	p5	(CCGAC)5	25	138	162	ATATGTAGGGGTGGAAATGGGC	59.89	22	TAAGTGGGTTGGGTCAGTTGAG	59.894	22	205	53	257	ATATGTAGGGGTGGAAATGGGC	59.89	22	ACATCTAAATGGGTCGGGTCAG	59.829	22	168	53	220	ATATGTAGGGGTGGAAATGGGC	59.89	22	CCAGGCTTAGGCTTAGGCTTAG	60.224	22	145	53	197
NODE_11700_length_645_cov_2.13636_ID_1999653	1	p3	(ATC)5	15	605	619	AGGATGTAGCCAATTGCATCCT	59.824	22	TCCCACTGCTCTGGTTGGTG	62.056	20	210	433	642	AGGATGTAGCCAATTGCATCCT	59.824	22	GTCCCACTGCTCTGGTTGGT	62.057	20	211	433	643	TGACAACTTTCTTCTCACCCCA	59.492	22	TCCCACTGCTCTGGTTGGTG	62.056	20	102	541	642
NODE_117025_length_280_cov_1.25946_ID_2210241	1	p2	(GA)10	20	173	192	GCCACACCACAGAAATTTCCAA	59.898	22	TCACATGCACCCAACATCTAGG	60.356	22	230	22	251	GGTGCATGTGCCCGAATTTTTA	60.353	22	TCACATGCACCCAACATCTAGG	60.356	22	108	144	251	TAGGAATGGACGCATGTTGGAC	60.68	22	TCACATGCACCCAACATCTAGG	60.356	22	180	72	251
NODE_11703_length_645_cov_2.88364_ID_1999659	1	p2	(CT)6	12	102	113	GACATGCACCCAAGGGAGAAG	60.952	21	TGATGTGTGTCTAGGAGTGCTG	59.768	22	272	21	292	GACATGCACCCAAGGGAGAAG	60.952	21	ATGTGTGTCTAGGAGTGCTGAC	59.768	22	270	21	290	GACATGCACCCAAGGGAGAA	59.962	20	TGATGTGTGTCTAGGAGTGCTG	59.768	22	272	21	292
NODE_117046_length_280_cov_1.83784_ID_2210283	1	p2	(AG)17	34	73	106	TGAGAGAAAGAGGGAGAGGAGT	59.348	22	GGCTCTCTCTCATCTCTCTCCT	59.893	22	102	48	149	TGAGAGAAAGAGGGAGAGGAGT	59.348	22	CTCATCTCTGCGACTTTACCCA	59.834	22	138	48	185	TGAGAGAAAGAGGGAGAGGAGT	59.348	22	TGATTTCTCTCCCCATCAGCTG	59.828	22	188	48	235
NODE_117099_length_280_cov_4.12973_ID_2210387	1	p3	(TTG)6	18	149	166	GCCGGTCCTTGTTTTTCTCTTC	60.031	22	CCAGCTGATGAATGGAGTGGAT	60.159	22	112	120	231	AACCTTCCAAGTGGTTTAGGCA	60.092	22	CCAGCTGATGAATGGAGTGGAT	60.159	22	175	57	231	GCCGGTCCTTGTTTTTCTCTTC	60.031	22	GTAGTTCATCCACCCTGTCCAC	60.355	22	158	120	277
NODE_11712_length_645_cov_4.11818_ID_1999677	1	c*	(CT)18(CG)7(CA)17(CACG)5*cacacacacacgcacgcacacgcgcgcg(CA)8	146	221	366	TCCATTCTAAGATGGATGGGCA	58.945	22	TGGTACAGGTTCTGCAGAAATA	57.099	22	266	185	450	TCCATTCTAAGATGGATGGGCA	58.945	22	AGGCGTTTTGTCCTTTGATAATCT	58.99	24	237	185	421	TCCATTCTAAGATGGATGGGCAA	59.537	23	TGGTACAGGTTCTGCAGAAATA	57.099	22	266	185	450
NODE_117126_length_280_cov_2.02703_ID_2210439	1	p2	(CT)13	26	85	110	TCTCCCTTCCTTCTTCCTCCAT	59.954	22	TCAACTAGTGGACAGCTAAGGC	59.766	22	215	59	273	TCTCCCTTCCTTCTTCCTCCAT	59.954	22	GGACCCACATGCATTGGATTTT	59.763	22	102	59	160	ACCCATCTCTCCCTTCCTTCTT	60.226	22	TCAACTAGTGGACAGCTAAGGC	59.766	22	222	52	273
NODE_117131_length_280_cov_1.55135_ID_2210449	1	p2	(AG)7	14	34	47	TCACCGTCCACTTCTATACTCT	57.768	22	AGCCGCAACAACAATAACAGAC	60.031	22	198	1	198	TCACCGTCCACTTCTATACTCT	57.768	22	TGCTGCTACTTCTCTTGCTCTC	60.094	22	108	1	108	TCACCGTCCACTTCTATACTCT	57.768	22	GCTGCTACTTCTCTTGCTCTCT	59.834	22	107	1	107
NODE_117158_length_280_cov_1.25946_ID_2210503	1	p2	(AG)7	14	218	231	AACCTGCTTCCTCATGACAGAG	60.027	22	CGTTTTGGTACGCTCCTTTTCT	59.453	22	176	101	276	GAACCTGCTTCCTCATGACAGA	60.028	22	CGTTTTGGTACGCTCCTTTTCT	59.453	22	177	100	276	GGCTCAGATTCTCCTTCTCCAG	59.897	22	CGTTTTGGTACGCTCCTTTTCT	59.453	22	237	40	276
NODE_117190_length_280_cov_1.21081_ID_2210567	1	p2	(GA)22	44	202	245	ACCCACATGCATTGGATTTTGG	60.027	22	ATATCCCTCTCTCCCTTCCTCC	59.615	22	124	156	279	TGGACCCCACATGTAATGGATG	60.092	22	ATATCCCTCTCTCCCTTCCTCC	59.615	22	193	87	279	ACCCACATGCATTGGATTTTGG	60.027	22	CTCTCCCTTCCTCCTTCCTCTA	59.484	22	116	156	271
NODE_117211_length_280_cov_3.45405_ID_2210609	1	c*	(ATA)6(AATA)6*	38	45	82	AGATGGATGGACTGGATCATCC	59.088	22	CTCATACATCAAGGTGGGTCCC	60.159	22	214	1	214	GAGATGGATGGACTGGATCATCC	60.055	23	CTCATACATCAAGGTGGGTCCC	60.159	22	215	0	214	AGATGGATGGACTGGATCATCC	59.088	22	CCTGAAATGGGATGGGGAAACA	60.559	22	255	1	255
NODE_117278_length_280_cov_1.15676_ID_2210743	1	p2	(CT)7	14	143	156	CTTGGTATTTGAGGCCCTCCAT	60.092	22	GCAGGAGAATTGCTTGAACCTG	60.095	22	165	113	277	ACAACTTGGTATTTGAGGCCCT	59.89	22	GCAGGAGAATTGCTTGAACCTG	60.095	22	169	109	277	CCATACCTTGGTGGCCTGATTA	59.825	22	GCAGGAGAATTGCTTGAACCTG	60.095	22	252	26	277
NODE_11748_length_645_cov_3.10364_ID_1999749	1	p2	(AG)9	18	587	604	GGGCATTTGAGTCGAATTGAGG	59.902	22	ACCATGACCCTCTCTCTCTCAT	59.753	22	205	439	643	GGGCATTTGAGTCGAATTGAGG	59.902	22	GACCATGACCCTCTCTCTCTCA	60.358	22	206	439	644	CAAGCCATTATCGAGTTTGGGC	60.224	22	ACCATGACCCTCTCTCTCTCAT	59.753	22	223	421	643
NODE_117509_length_279_cov_1.19565_ID_2211205	1	p2	(TG)11	22	66	87	AGGCTCCGACGTTTCTAACTTT	59.963	22	CCTCCAAGTTTGTGTCTCCGTA	59.963	22	213	1	213	CTCCGACGTTTCTAACTTTGGC	59.843	22	CCTCCAAGTTTGTGTCTCCGTA	59.963	22	210	4	213	GCTCCGACGTTTCTAACTTTGG	59.843	22	CCTCCAAGTTTGTGTCTCCGTA	59.963	22	211	3	213
NODE_1176_length_1095_cov_3.861_ID_1978323	1	p3	(AAG)5	15	583	597	GAGCCGTAGATTCACCTCTCTC	59.708	22	GAGAAGGAGAGAGAGGAGGAGG	60.159	22	196	492	687	GAGCCGTAGATTCACCTCTCTC	59.708	22	GGAGAAGGAGAGAGAGGAGGAG	60.159	22	197	492	688	CCGTAGATTCACCTCTCTCCCT	60.424	22	GAGAAGGAGAGAGAGGAGGAGG	60.159	22	193	495	687
NODE_11760_length_644_cov_3.06922_ID_1999773	1	c	(CTG)6catctgcat(CTG)11	60	383	442	CACTGCTCTCTCCTCCAAAACT	59.962	22	GGTAGGGATAGTCTTCCGCATG	60.029	22	247	330	576	CACTGCTCTCTCCTCCAAAACT	59.962	22	CAACGGTAGGGATAGTCTTCCG	59.966	22	251	330	580	CACTGCTCTCTCCTCCAAAACT	59.962	22	AGATTCGGATTTGGGGGTTTCA	59.958	22	203	330	532
NODE_117606_length_279_cov_1.19565_ID_2211399	1	c	(AG)8actgagagtaggggttgcgtgcagctgtcttgctgtgacagcactgcacttctgctgggtattgctccagcaaaaaggtagaataggaagaaaagaa(AAG)6	131	43	173	CGAGAGAGAAAGAGAGAGAAGCG	60.242	23	GTTTGCTTGGGCTGAGTTTAGG	60.03	22	241	16	256	CGAGAGAGAAAGAGAGAGAAGCG	60.242	23	CTTGGGCTGAGTTTAGGGTTCT	59.96	22	236	16	251	CGAGAGAGAAAGAGAGAGAAGCG	60.242	23	TGTAGTTTGCTTGGGCTGAGTT	60.423	22	245	16	260
NODE_11767_length_644_cov_1.97814_ID_1999791	1	p3	(CTT)5	15	285	299	CTCATTCGATCGTTTGTCTCGC	60.035	22	AAATCCCGTTAGCGTAAGTGGT	60.028	22	142	196	337	CTCATTCGATCGTTTGTCTCGC	60.035	22	TCCTGAACCGAAACAGAGGATG	60.028	22	171	196	366	GGTTTAGTCTCAACCGGACCTT	59.962	22	AAATCCCGTTAGCGTAAGTGGT	60.028	22	265	73	337
NODE_1177_length_1095_cov_3.037_ID_1978325	1	p2	(AG)6	12	727	738	GGGATGGAGTCTGGGAGATCTA	59.889	22	CATCGACAGCCGGAACTTTTTC	60.413	22	189	596	784	AGACGAGGAGGAGAAGAGGTTT	60.225	22	CACCATTAAGATCAACAGGCCG	59.644	22	272	669	940	TTGGGTTAGACGAGGAGGAGAA	60.225	22	CACCATTAAGATCAACAGGCCG	59.644	22	279	662	940
NODE_117728_length_279_cov_2.26087_ID_2211643	1	p3	(GGC)7	21	117	137	GACGGCAATGGCTTTCACTG	60.11	20	CCTGGTGGGTCCCATCTTTATC	60.159	22	136	85	220	GACGGCAATGGCTTTCACTG	60.11	20	CAAAAGCTACCATGACCACCAC	59.771	22	103	85	187	GACGGCAATGGCTTTCACTG	60.11	20	CAAGCAAAAGCTACCATGACCA	59.442	22	107	85	191
NODE_117827_length_279_cov_1.36957_ID_2211841	1	p2	(GT)8	16	210	225	TCAAACTCCTGAGCTCAAGCAA	60.159	22	CATTGGTGCTCAGGTATGCATG	59.966	22	252	4	255	TCAAACTCCTGAGCTCAAGCAA	60.159	22	TCATTGGTGCTCAGGTATGCAT	60.092	22	253	4	256	TCTCAAACTCCTGAGCTCAAGC	60.289	22	CATTGGTGCTCAGGTATGCATG	59.966	22	254	2	255
NODE_117860_length_279_cov_1.80435_ID_2013587	1	p2	(AG)6	12	70	81	TGTTGGAAGGACAAAAGAAGAATGA	59.109	25	AATGAAAGCCTCTTTGGTTGCC	59.962	22	107	6	112	TGTTGGAAGGACAAAAGAAGAATGA	59.109	25	TGAAAGCCTCTTTGGTTGCCTA	60.159	22	105	6	110	AGAATGTTGGAAGGACAAAAGAAGA	58.871	25	AATGAAAGCCTCTTTGGTTGCC	59.962	22	111	2	112
NODE_11787_length_644_cov_3.898_ID_1999831	1	p2	(CT)6	12	115	126	TTCATCTGCAGACCTGTTGTGA	59.895	22	TATCAACTCGCCGACCCAATTT	60.355	22	205	25	229	TTCATCTGCAGACCTGTTGTGA	59.895	22	TTATCAACTCGCCGACCCAATT	60.355	22	206	25	230	TTCATCTGCAGACCTGTTGTGA	59.895	22	TTTATCAACTCGCCGACCCAAT	60.355	22	207	25	231
NODE_117880_length_279_cov_1.55435_ID_2211945	1	p2	(GA)7	14	47	60	TACCAATGACCATGGAGCCAAT	59.755	22	GCTGCCCAAGAAAGGACAAAAT	59.962	22	239	18	256	TACCAATGACCATGGAGCCAAT	59.755	22	AATTCTCCAGTACAAAGCCGGT	59.96	22	157	18	174	TACCAATGACCATGGAGCCAAT	59.755	22	CCCAAATCACCATCAAAGGCTG	60.094	22	257	18	274
NODE_11791_length_644_cov_2.85246_ID_1999839	1	p2	(AG)9	18	365	382	AATCGGTGTTGCTCCTCAAGAT	60.027	22	TACATTCTAGGTGGGCCCACTA	60.023	22	221	303	523	AATCGGTGTTGCTCCTCAAGAT	60.027	22	TGGACGGAACAGATAAAGCACA	59.962	22	243	303	545	AATCGGTGTTGCTCCTCAAGAT	60.027	22	AGCACATACATTCTAGGTGGGC	60.159	22	227	303	529
NODE_117914_length_279_cov_0.940217_ID_2212013	1	p3	(TGA)9	27	159	185	GCAAGTTGAAGGCTTTGAGAGG	60.03	22	TCGTTTACACCATACATCGAAAAA	57.218	24	155	91	245	GTTGTCAAGTGCAATGGAGACC	60.031	22	TCGTTTACACCATACATCGAAAAA	57.218	24	207	39	245	GGTTGTCAAGTGCAATGGAGAC	60.031	22	TCGTTTACACCATACATCGAAAAA	57.218	24	208	38	245
NODE_117949_length_279_cov_2.73913_ID_2212083	1	p2	(GA)21	42	206	247	CACGCATTGGATTTTGGCAGTA	60.095	22	TCCGGTAAAAATCTATCCCTTCCT	59.027	24	113	164	276	ACGCATTGGATTTTGGCAGTAG	59.836	22	TCCGGTAAAAATCTATCCCTTCCT	59.027	24	112	165	276	AAATAGTGGACAGCTAAGGCGG	60.42	22	TCCGGTAAAAATCTATCCCTTCCT	59.027	24	206	71	276
NODE_118_length_2217_cov_110.76_ID_1976185	2	p2	(CT)18	36	2117	2152	TCTTCACCTTTCTCCACCATGG	59.96	22	CTTGGAGTGAGGCTTGGATGAT	60.093	22	128	2080	2207	AGCTCCAAAACTGTCCATCACA	60.159	22	CTTGGAGTGAGGCTTGGATGAT	60.093	22	266	1942	2207	CAGCTCCAAAACTGTCCATCAC	59.773	22	CTTGGAGTGAGGCTTGGATGAT	60.093	22	267	1941	2207
NODE_118_length_2217_cov_110.76_ID_1976185	1	p3	(ATG)7	21	137	157	CACGTATGGCTCTTGTATGGGA	59.898	22	ACTCAATCACCATCACCCTCAC	60.027	22	180	94	273	CACGTATGGCTCTTGTATGGGA	59.898	22	CCACTTGCACAATTCCCAACAA	60.159	22	209	94	302	CACGTATGGCTCTTGTATGGGA	59.898	22	TACGTTTGTGCAATTCGAGGTG	59.778	22	260	94	353
NODE_118025_length_279_cov_2.1413_ID_2212235	1	p2	(TC)6	12	162	173	AAAGCCTTTTGGTGCTTCTCTC	59.375	22	CTGGAAGAAGGATATGAGGGGC	59.96	22	111	135	245	TGAAAAGCCTTTTGGTGCTTCT	59.234	22	CTGGAAGAAGGATATGAGGGGC	59.96	22	114	132	245	TGTTAATTGCGCGTTTTTGCTT	59.139	22	CTGGAAGAAGGATATGAGGGGC	59.96	22	229	17	245
NODE_118031_length_279_cov_2.46196_ID_2212247	1	p2	(AG)7	14	35	48	ACCGTGTGATTGTGTTATTACGC	59.876	23	AGTTCAATCCAAGATGGGTCCC	60.025	22	185	0	184	ACCGTGTGATTGTGTTATTACGC	59.876	23	AACACCAGACAGCAAGGATCTT	59.893	22	224	0	223	ACCGTGTGATTGTGTTATTACGC	59.876	23	AGCAAACCCGACCCTAAAGAAA	60.159	22	111	0	110
NODE_118106_length_279_cov_2.36413_ID_2212395	1	p3	(AGA)6	18	164	181	ATGGGGTTGAAGATCGAAGCTT	60.026	22	ACCGAACTTCATGAATCCTCCC	60.093	22	142	75	216	ATTGGAGGTCGCTGGATTCATT	60.092	22	ACCGAACTTCATGAATCCTCCC	60.093	22	195	22	216	ATGGGGTTGAAGATCGAAGCTT	60.026	22	CTACTTTTGCCATCAATGCGCT	60.159	22	181	75	255
NODE_118214_length_279_cov_2.60326_ID_2212609	1	p3	(AAT)6	18	66	83	TGAAGTGGATGGTCCTCATGTG	60.027	22	TGATCTCCCCAAATGGATGGAC	59.825	22	233	8	240	TGAAGTGGATGGTCCTCATGTG	60.027	22	CATAGACATCATGGTGGGTCCC	60.225	22	198	8	205	TGAAGTGGATGGTCCTCATGTG	60.027	22	ACATAGACATCATGGTGGGTCC	59.56	22	199	8	206
NODE_118224_length_279_cov_2.66848_ID_2212629	1	p5	(AACCC)5	25	74	98	CCCAACCCAAGGTTCCTATACC	60.092	22	GCATGTATCAACCCGATCAACC	59.709	22	129	43	171	CCCAACCCAAGGTTCCTATACC	60.092	22	ATGTATCAACCCGATCAACCCG	60.485	22	127	43	169	CTGAACCCTAACCCAACCCAAG	60.818	22	GTTGGGCTTGGGTTGAGAATTC	60.029	22	101	32	132
NODE_118243_length_279_cov_152.12_ID_2212667	1	p3	(GAA)5	15	40	54	GACGTCGTTCTCCCTTTCCTTT	60.547	22	GGTCTAGCCGACTGTAGATTCG	60.032	22	197	15	211	GACGTCGTTCTCCCTTTCCTTT	60.547	22	TCCAGCTCAATACGACAACCAA	59.962	22	124	15	138	GACGTCGTTCTCCCTTTCCTTT	60.547	22	ACACATCCAGCTCAATACGACA	59.766	22	129	15	143
NODE_118286_length_279_cov_1.25_ID_2212753	1	p2	(CG)6	12	136	147	AGGCCCTCATTGTTACAGTCTG	60.027	22	ATATCAGAGAGAGGCATGCTGC	60.028	22	247	24	270	TGAGGCCCTCATTGTTACAGTC	60.027	22	ATATCAGAGAGAGGCATGCTGC	60.028	22	249	22	270	GCGAGTATTCAAAATGAGGCCC	59.967	22	ATATCAGAGAGAGGCATGCTGC	60.028	22	263	8	270
NODE_11829_length_644_cov_2.84517_ID_1999913	1	p5	(CCCGA)5	25	291	315	AATGGACGGCGTGGATGTAATA	59.897	22	CTGGTGAAACGGGTTGGGTATA	60.027	22	204	161	364	AATGGACGGCGTGGATGTAATA	59.897	22	TTCAATTTTGAAGGCGGTGCAA	60.159	22	228	161	388	TGGTCCACCTGAGATTTGGATC	59.76	22	CTGGTGAAACGGGTTGGGTATA	60.027	22	255	110	364
NODE_118335_length_279_cov_0.88587_ID_2212851	1	c	(GA)40aactctgtttttattttat(TTTA)6	123	72	194	CGATTGTGATCCGACCCGATAT	60.095	22	ATATTCGGGTCGGATTCGGATC	59.834	22	246	4	249	GAGATCCGACCCGATATTCGAC	60.16	22	ATATTCGGGTCGGATTCGGATC	59.834	22	210	40	249	TTGTGATCCGACCCGATATTCG	60.288	22	ATATTCGGGTCGGATTCGGATC	59.834	22	243	7	249
NODE_118363_length_279_cov_0.804348_ID_2212907	1	p2	(TC)14	28	129	156	TCCCTTCTCTATCCCTAAGCTCT	59.27	23	ACGACGCTCTTCCGATCTAATC	60.032	22	265	2	266	TCCCTTCTCTATCCCTAAGCTCT	59.27	23	ACAAAGGGTCGTACATATGGGG	59.828	22	214	2	215	TCCCTTCTCTATCCCTAAGCTCT	59.27	23	CACGACGCTCTTCCGATCTAAT	60.287	22	266	2	267
NODE_118381_length_278_cov_2.0929_ID_2212943	1	p3	(TTA)6	18	206	223	TCTTCATTTTTGGCGTCCAACC	59.965	22	GGTGGACAACTTGATGGATGGA	60.291	22	276	2	277	AAACAGATGGACGGTGTGGATT	60.225	22	GGTGGACAACTTGATGGATGGA	60.291	22	238	40	277	TGGGTTGGAGAAACAGATGGAC	60.225	22	GGTGGACAACTTGATGGATGGA	60.291	22	248	30	277
NODE_11839_length_644_cov_1.50091_ID_1999933	1	p2	(AG)7	14	393	406	CCGCACCTATAAATACCCCCTC	60.027	22	CGACGAGGATTCCGATGAGAAT	60.031	22	106	344	449	GTGCATTGGGGACATTTTGACA	59.963	22	CGACGAGGATTCCGATGAGAAT	60.031	22	162	288	449	AAATACCCCCTCATCCCTCTCA	60.021	22	CTTGTTGAATTTACGGTCGCGT	60.097	22	259	354	612
NODE_118603_length_278_cov_1.20219_ID_2213387	1	p2	(CT)6	12	105	116	CAAAACGCCATATCTAAGCCCA	59.051	22	CTGAACCACGAGTGTTGGTTTG	60.223	22	206	58	263	CAAAACGCCATATCTAAGCCCA	59.051	22	CCACGAGTGTTGGTTTGCATTA	59.708	22	201	58	258	TCAAAACGCCATATCTAAGCCC	58.789	22	CTGAACCACGAGTGTTGGTTTG	60.223	22	207	57	263
NODE_11862_length_643_cov_2.75_ID_1999979	2	c	(GA)7gggagagagaggcggcggccatggctgctgccaccattgcttgcggtggtggctctggccctgtctctggcttcca(AG)8	106	251	356	TGGTGGAGTAAAGAGAGGACCA	60.158	22	CTCTCTCGCCTTCTTCTTCCTC	59.901	22	279	214	492	AAAGAGAGGACCAGTAGGGGAG	60.293	22	CTCTCTCGCCTTCTTCTTCCTC	59.901	22	270	223	492	AAAGAGAGGACCAGTAGGGGAG	60.293	22	CTCTCTCTCGCCTTCTTCTTCC	59.901	22	272	223	494
NODE_11862_length_643_cov_2.75_ID_1999979	1	p3	(CTT)7	21	48	68	GCTTACAAACAGCCCGAAATCA	59.772	22	TGGTCCTCTCTTTACTCCACCA	60.158	22	221	15	235	GCTTACAAACAGCCCGAAATCA	59.772	22	GGAAGGCTGTCATGGCTATTCT	60.159	22	124	15	138	GCTTACAAACAGCCCGAAATCA	59.772	22	GTTTTCTGGGAAGGCTGTCATG	59.77	22	132	15	146
NODE_11864_length_643_cov_2.84307_ID_1999983	1	p2	(AG)6	12	470	481	TACGCAGTTTCCTTATTGGGCT	60.027	22	TCCTCTTCAAGCAACTTCTCCC	59.961	22	184	349	532	TACGCAGTTTCCTTATTGGGCT	60.027	22	CCTCTTCAAGCAACTTCTCCCT	59.96	22	183	349	531	GTACGCAGTTTCCTTATTGGGC	59.903	22	TCCTCTTCAAGCAACTTCTCCC	59.961	22	185	348	532
NODE_118650_length_278_cov_1.19672_ID_2213481	1	p3	(CTG)5	15	201	215	TTGGTAAATGTTGCCGAAGACG	59.775	22	AAGAACAACACCGTGCCCAGAT	62.723	22	191	86	276	AGACCTTGGTAAATGTTGCCGA	60.225	22	AAGAACAACACCGTGCCCAGAT	62.723	22	196	81	276	CGGACAGCTAGACCTTGGTAAA	59.767	22	AAGAACAACACCGTGCCCAGAT	62.723	22	205	72	276
NODE_118704_length_278_cov_2.3388_ID_2213589	1	p2	(AG)7	14	190	203	GGATCGAGCGTTTGTTGTAGTG	59.908	22	AAGTCAAAACCCTACCCAACCC	60.425	22	148	95	242	GTTTGTTGTAGTGCCGAGTGTG	60.286	22	AAGTCAAAACCCTACCCAACCC	60.425	22	139	104	242	GATCGAGCGTTTGTTGTAGTGC	60.472	22	AAGTCAAAACCCTACCCAACCC	60.425	22	147	96	242
NODE_118819_length_278_cov_2.01639_ID_2213819	2	p2	(GA)6	12	229	240	TGTAGAGAGAGAGAGTGGGTGG	60.026	22	AACAGCAGTAACAGCTCAGTCA	59.897	22	252	17	268	TGTAGAGAGAGAGAGTGGGTGG	60.026	22	CAACAGCAGTAACAGCTCAGTC	59.522	22	253	17	269	TGTAGAGAGAGAGAGTGGGTGG	60.026	22	ACAGCAGTAACAGCTCAGTCAC	60.547	22	251	17	267
NODE_118874_length_278_cov_1.37705_ID_2213929	1	p2	(CA)6	12	185	196	TTCCTTGAGCAAGTGAGTCCTC	59.962	22	AGAAACGTTCATCAGCCTCCAT	60.027	22	274	3	276	CTTCCTTGAGCAAGTGAGTCCT	59.962	22	AGAAACGTTCATCAGCCTCCAT	60.027	22	275	2	276	TTCCTTGAGCAAGTGAGTCCTC	59.962	22	GAAACGTTCATCAGCCTCCATG	59.904	22	273	3	275
NODE_119_length_2211_cov_37.8842_ID_1976187	1	p3	(TAT)5	15	1657	1671	GACCTCGGCAGCTTCCTATATC	60.094	22	TCGGATTAAGGGTTCGCATCAT	59.896	22	186	1631	1816	GACCTCGGCAGCTTCCTATATC	60.094	22	TCATACACCCTAATTGCGAGCA	59.83	22	221	1631	1851	AAGATGAGGATGACCAACCCTG	59.759	22	TCGGATTAAGGGTTCGCATCAT	59.896	22	207	1610	1816
NODE_119013_length_278_cov_1.75956_ID_2214207	1	p2	(AC)6	12	100	111	TGGACGCATCTCTCTGTTCAAA	59.963	22	CGGTGTAAGTATACTCGCGTGA	59.969	22	116	21	136	TGGACGCATCTCTCTGTTCAAA	59.963	22	ACAATTTACCACACATGCTCGC	60.095	22	182	21	202	ATTCGCACAAATAAAGTCCCGC	60.159	22	ACAATTTACCACACATGCTCGC	60.095	22	136	67	202
NODE_119065_length_278_cov_2.13115_ID_2214311	1	p2	(CT)6	12	193	204	TTACAAGGGCGACTTTCTCCTC	60.028	22	TAGGTATCAGGCCTTGGACTCA	60.023	22	230	31	260	TTACAAGGGCGACTTTCTCCTC	60.028	22	CGATAGGTATCAGGCCTTGGAC	60.029	22	233	31	263	TTACAAGGGCGACTTTCTCCTC	60.028	22	GTGAAACTCACGGGTTTGAAGG	59.967	22	202	31	232
NODE_119085_length_278_cov_3.20765_ID_2214351	1	c	(TCA)5ttatcatcgccgtccctatccccgtcatcgtcgtccccatcaccgctgccactac(CAT)7ct(CCA)5	108	128	235	TGGCATGATCAAACTCCCTCTC	60.093	22	CGTGGCGGTGAGACATTATCAA	60.993	22	252	24	275	TGGCATGATCAAACTCCCTCTC	60.093	22	GTGGCGGTGAGACATTATCAAA	58.993	22	251	24	274	CTGTGTGGCATGATCAAACTCC	59.837	22	CGTGGCGGTGAGACATTATCAA	60.993	22	257	19	275
NODE_119105_length_278_cov_1.69945_ID_2214391	1	p2	(TG)40	80	71	150	GCTCGAAAGGCATAGCGTAAG	59.477	21	TGAATTGCCCAACGTTACCCTA	59.96	22	244	11	254	GCTCGAAAGGCATAGCGTAAG	59.477	21	CTAACATTGCCCCTGAATTGCC	60.159	22	257	11	267	GCTCGAAAGGCATAGCGTAAG	59.477	21	CCTAACATTGCCCCTGAATTGC	60.159	22	258	11	268
NODE_119136_length_278_cov_1.78142_ID_2214453	1	p2	(CT)15	30	47	76	TCACAACGTTCTGTAACCCTCC	60.224	22	CAATCAACAACAAGGAGCGAGG	60.096	22	105	2	106	TCACAACGTTCTGTAACCCTCC	60.224	22	GACAACGATGGATAGTGACGGT	60.159	22	193	2	194	TCACAACGTTCTGTAACCCTCC	60.224	22	TGGACAACGATGGATAGTGACG	60.159	22	195	2	196
NODE_119156_length_278_cov_3.4918_ID_2214493	1	p2	(CT)21	42	201	242	TCTCCCTTCCTTCTTCCTCCAT	59.954	22	AAGATTTAGGCAGACAGACGCA	60.028	22	102	175	276	AACCCTCTCTCCCTTCCTTCTT	60.158	22	AAGATTTAGGCAGACAGACGCA	60.028	22	109	168	276	TCTCTCCCTTCCTTCTTCCTCC	60.293	22	AAGATTTAGGCAGACAGACGCA	60.028	22	104	173	276
NODE_119179_length_278_cov_1.56831_ID_2214539	1	c	(GA)10agttgc(GA)7	40	139	178	CGAGCCTGGTAATAAAACTCGC	59.716	22	TCACTCTCTCTCTACTGCTGCT	60.026	22	163	71	233	GCGAGCCTGGTAATAAAACTCG	59.716	22	TCACTCTCTCTCTACTGCTGCT	60.026	22	164	70	233	CGAGCCTGGTAATAAAACTCGC	59.716	22	TCTCTCTCTATCGCTCCTCTCG	60.029	22	136	71	206
NODE_1192_length_1091_cov_4.12851_ID_1978355	1	p2	(GA)8	16	716	731	TACCGTTATAGCACCGTTAGGC	59.965	22	ATTAGACTCTCCTCCCCTGCTT	60.023	22	163	641	803	TACCGTTATAGCACCGTTAGGC	59.965	22	TTTCCTTCCAAACACTCCCACA	60.025	22	138	641	778	TACCGTTATAGCACCGTTAGGC	59.965	22	CATCATGACCCTATCGTCAGCA	59.964	22	245	641	885
NODE_11920_length_643_cov_1.72445_ID_2000095	1	p4	(AATC)5	20	445	464	AGCCCCACTTGTACAAATTCCT	59.89	22	TGGAAAAAGGTGATGGGGGTAG	59.958	22	103	413	515	AGCCCCACTTGTACAAATTCCT	59.89	22	GAAAAAGGTGATGGGGGTAGGT	59.957	22	101	413	513	TTGATCGCGGCCCTATTTTAGT	60.159	22	TGGAAAAAGGTGATGGGGGTAG	59.958	22	272	244	515
NODE_119258_length_278_cov_3.19672_ID_2214697	1	p2	(GA)16	32	211	242	GATCGACGTGACGAACATCCTA	59.969	22	TGTGATGTGCGGTTTGGATAGA	60.028	22	269	5	273	GACGTGACGAACATCCTATGGA	59.901	22	TGTGATGTGCGGTTTGGATAGA	60.028	22	265	9	273	ATATAGGGGCGTGGAGTACCTT	60.158	22	TGTGATGTGCGGTTTGGATAGA	60.028	22	214	60	273
NODE_11928_length_643_cov_2.26825_ID_2000111	2	p2	(TC)9	18	169	186	TCATCTCTGATCTCTCTCGCCT	59.894	22	TAAAATGGGCGTTTGCTAGCTG	59.837	22	175	73	247	TCATCTCTGATCTCTCTCGCCT	59.894	22	ACTAAAATGGGCGTTTGCTAGC	59.836	22	177	73	249	TCATCTCTGATCTCTCTCGCCT	59.894	22	GAGGGGAGAGTGAGAGAGATCA	59.825	22	147	73	219
NODE_1193_length_1091_cov_4.95482_ID_1978357	1	p2	(TC)14	28	933	960	GCCAGGCTGCCAAAATTCAATA	60.094	22	TCCAAAAGGAAGAACTCACGTT	58.119	22	196	874	1069	CACACGCCTAAACAGAGAGCTA	60.095	22	TCCAAAAGGAAGAACTCACGTT	58.119	22	172	898	1069	GCCAGGCTGCCAAAATTCAATA	60.094	22	ATCCAAAAGGAAGAACTCACGT	57.913	22	197	874	1070
NODE_119330_length_278_cov_1.01639_ID_2214841	1	p2	(GA)6	12	173	184	TGGAGGGGCACAAAAGAAGTTA	59.824	22	TGGGTTAAGCCTTAAAAACGAGA	58.283	23	141	115	255	CTTGAAGAATTTGGAGGGGCAC	59.768	22	TGGGTTAAGCCTTAAAAACGAGA	58.283	23	152	104	255	TGAAGAATTTGGAGGGGCACAA	60.426	22	TGGGTTAAGCCTTAAAAACGAGA	58.283	23	150	106	255
NODE_119373_length_278_cov_1.03279_ID_2214927	1	c	(AC)16(AT)14	60	119	178	ACCTCTTACCACCTACGTACGA	60.027	22	ATCTCTCCAAATGGATGGACGG	59.895	22	184	34	217	GACGTACGTACCTCTTACCACC	59.904	22	ATCTCTCCAAATGGATGGACGG	59.895	22	193	25	217	GCATGAGACGTACGTACCTCTT	59.903	22	ATCTCTCCAAATGGATGGACGG	59.895	22	199	19	217
NODE_119398_length_278_cov_0.95082_ID_2214977	1	p5	(AAAAT)5	25	49	73	GGTGACAGAGTGAGACTCCATC	59.835	22	AACTGAATGCCTCCCTCATCTG	60.093	22	215	21	235	GGTGACAGAGTGAGACTCCATC	59.835	22	CAGAACTGAATGCCTCCCTCAT	60.093	22	218	21	238	GGTGACAGAGTGAGACTCCATC	59.835	22	GAACTGAATGCCTCCCTCATCT	59.828	22	216	21	236
NODE_11944_length_642_cov_1.96892_ID_2000143	1	p2	(TC)7	14	93	106	CTCACCTTCTCCTATGCTTCCC	59.896	22	GTGCGCAAACTGCTTATGTGTA	60.096	22	183	40	222	AGAGATGACACCTTGCAAACCT	59.893	22	GTGCGCAAACTGCTTATGTGTA	60.096	22	155	68	222	CTTCTCCTATGCTTCCCATGCA	60.159	22	GTGCGCAAACTGCTTATGTGTA	60.096	22	178	45	222
NODE_11949_length_642_cov_3.44059_ID_2000153	1	p2	(GA)15	30	254	283	GAATGGACGGCGTGGATAAATC	59.777	22	GTCAGCCCCTCTCCTACCTC	60.758	20	261	114	374	CGGCGTGGATAAATCAAATGCA	60.223	22	GTCAGCCCCTCTCCTACCTC	60.758	20	254	121	374	ACGGCGTGGATAAATCAAATGC	60.223	22	GTCAGCCCCTCTCCTACCTC	60.758	20	255	120	374
NODE_119520_length_277_cov_1.20879_ID_2215221	1	c	(AG)8caggtttgtgggaaaggaagagaaagatg(GA)17	79	85	163	GTGTTGCCGTTGCCACAATC	60.939	20	CGACCCACTGAATCTTGTCGTA	60.095	22	201	60	260	GTGTTGCCGTTGCCACAATC	60.939	20	CGAAGCCACGATCTAAAGGGTA	59.9	22	175	60	234	GTGTTGCCGTTGCCACAATC	60.939	20	AGTCACGAAGCCACGATCTAAA	59.769	22	180	60	239
NODE_11961_length_642_cov_3.02011_ID_2000177	2	c	(GA)18gcgagc(GA)7gcgagcgagagagtgagagagagt(GA)6	92	448	539	GTAAGATGGTCGGCTGAGATGG	60.547	22	TTTTTAACAGCCCGATCGGTG	59.192	21	247	323	569	GGTAAGATGGTCGGCTGAGATG	60.547	22	TTTTTAACAGCCCGATCGGTG	59.192	21	248	322	569	GTAAGATGGTCGGCTGAGATGG	60.547	22	TTTTTAACAGCCCGATCGGTGC	62.018	22	247	323	569
NODE_11961_length_642_cov_3.02011_ID_2000177	1	p2	(GA)8	16	211	226	TAATGGATGGTGGATAGCGACG	60.029	22	TCTCCCTTCCTTCTTCCTCCAT	59.954	22	117	135	251	GACCCCACATGTAATGGATGGT	60.092	22	TCTCCCTTCCTTCTTCCTCCAT	59.954	22	128	124	251	CCCACATGTAATGGATGGTGGA	60.092	22	TCTCCCTTCCTTCTTCCTCCAT	59.954	22	125	127	251
NODE_11963_length_642_cov_2.92139_ID_2000181	1	p2	(AG)21	42	303	344	GTACACCCCTCCACCTTTCATT	59.959	22	AGTCACATACATCAAGGTGGGG	59.76	22	263	158	420	AAGGTGAACCATAGATGTGGGC	60.357	22	TCCTGGGAAAACAGATGGATGG	60.025	22	233	218	450	GCTTTGAGGAAACGTATGGCAT	59.576	22	TCCTGGGAAAACAGATGGATGG	60.025	22	208	243	450
NODE_119670_length_277_cov_0.895604_ID_2215521	1	p2	(CA)14	28	124	151	ACCACCATTTCCTCGGATGTAC	60.093	22	ATGTCCACCTGAGATGTGTGTG	60.29	22	218	4	221	CCACCATTTCCTCGGATGTACA	60.093	22	ATGTCCACCTGAGATGTGTGTG	60.29	22	217	5	221	ACCACCATTTCCTCGGATGTAC	60.093	22	CGCATGCGCATGTGTGTATTAT	60.35	22	184	4	187
NODE_119709_length_277_cov_2.07692_ID_2215599	1	p5	(GACCC)6	30	210	239	GGTTAGGGTTGAGGTGGAAACA	60.159	22	ACCGGTAAAATGTGTACATGTACT	58.203	24	108	167	274	GGGGTCAATCTGTACCTGACTC	59.831	22	ACCGGTAAAATGTGTACATGTACT	58.203	24	188	87	274	TGGGTAAGGGTTGGGAAAATCC	60.225	22	ACCGGTAAAATGTGTACATGTACT	58.203	24	152	123	274
NODE_11974_length_642_cov_2.45704_ID_2000203	1	p2	(CT)8	16	515	530	GCGCCCGAATTCATCCATTTTA	59.966	22	AAGGTTGAGGAAGAGAAGACGT	59.033	22	278	282	559	CATTTGGTCGCTGGAGGTTTTT	59.964	22	AAGGTTGAGGAAGAGAAGACGT	59.033	22	255	305	559	GCGCCCGAATTCATCCATTTTA	59.966	22	GAAGGTTGAGGAAGAGAAGACGT	59.994	23	279	282	560
NODE_119751_length_277_cov_2.95055_ID_2215683	1	p2	(CT)7	14	113	126	CTGAACCTGTTATGGTCGGAGG	60.419	22	CTACACGTGTCGGCTTCCTATT	60.159	22	188	10	197	CTGAACCTGTTATGGTCGGAGG	60.419	22	CTAAGACATTTTCAGACGCGCC	60.223	22	250	10	259	TCTGAACCTGTTATGGTCGGAG	59.504	22	CTACACGTGTCGGCTTCCTATT	60.159	22	189	9	197
NODE_119773_length_277_cov_1.95055_ID_2215727	1	p3	(GGA)9	27	49	75	AGTCCAATTCGACGTCGGATC	60.202	21	AAACCCGATCCGACTTGAGATC	60.159	22	240	0	239	AGTCCAATTCGACGTCGGATC	60.202	21	GAACCAATCCAAAACCCGATCC	59.834	22	251	0	250	AGTCCAATTCGACGTCGGATC	60.202	21	AAAACCCGATCCGACTTGAGAT	59.764	22	241	0	240
NODE_119780_length_277_cov_1.5989_ID_2215741	1	c*	(AG)7attctcatatgt(TTTTA)5(TTTA)6*	71	153	223	GACCCGAATCCGATTCTGATCA	59.964	22	GTCGGATTCGGATCAACCTTGA	60.418	22	238	38	275	GACCCGAATCCGATTCTGATCA	59.964	22	TCGGATTCGGATCAACCTTGAT	59.566	22	237	38	274	GTATATGATCCGAACCCGACCC	60.094	22	GTCGGATTCGGATCAACCTTGA	60.418	22	213	63	275
NODE_11982_length_642_cov_3.0585_ID_2000219	1	p2	(CT)6	12	532	543	ACATGTGTGCAAATCAAGACGG	60.031	22	GAGAAGGAAAGGGGGTGGTATG	60.092	22	234	405	638	ACATGTGTGCAAATCAAGACGG	60.031	22	TTGACTTTTGGTGGAGAGAGGG	59.893	22	205	405	609	ACATGTGTGCAAATCAAGACGG	60.031	22	GAGAGGCATGGGTCTAGTTGAC	60.159	22	168	405	572
NODE_11983_length_642_cov_2.64534_ID_2000221	1	p2	(TC)6	12	453	464	TGCTAGGCATTTACACGTGAGA	59.767	22	ATGCCAAGGGTATTGAGTTCGT	60.026	22	128	400	527	AAGTCAGTGGGATCCTAACGTG	59.766	22	ATGCCAAGGGTATTGAGTTCGT	60.026	22	183	345	527	CAAGTCAGTGGGATCCTAACGT	59.766	22	ATGCCAAGGGTATTGAGTTCGT	60.026	22	184	344	527
NODE_119991_length_277_cov_1.12637_ID_2216163	1	p2	(TC)16	32	80	111	CAAGCTGACCTCAAGACCCTG	60.61	21	CAGGGTAGAGGAAGAAGCATCA	59.231	22	120	17	136	CAAGCTGACCTCAAGACCCTG	60.61	21	TCAGGGTAGAGGAAGAAGCATC	58.965	22	121	17	137	ATTCCTTCTGCCAAGCCCAAG	60.894	21	CAGGGTAGAGGAAGAAGCATCA	59.231	22	137	0	136
NODE_120005_length_277_cov_2.82418_ID_2216191	1	p2	(CT)6	12	75	86	CCCAGAAACATGCATTCCGATC	59.966	22	GAAGGAGACACTAACCCCACAG	60.028	22	183	8	190	CCCAGAAACATGCATTCCGATC	59.966	22	CAGGACTCAGGTTCGAATGTGA	60.029	22	203	8	210	CCCAGAAACATGCATTCCGATC	59.966	22	GCATCGTGTGACTAACTGTGTG	59.844	22	152	8	159
NODE_120050_length_277_cov_1.89011_ID_2216281	1	p2	(TC)7	14	180	193	CGCGTCGAAAATGGTGACTTAA	59.844	22	CCACCATCTCATTTGCACGAGT	61.195	22	169	50	218	GGATCACTTTTACGATGCGCTG	60.286	22	CCACCATCTCATTTGCACGAGT	61.195	22	198	21	218	TATGATCGGAGGTGCGATTTCC	60.289	22	CCACCATCTCATTTGCACGAGT	61.195	22	128	91	218
NODE_120089_length_277_cov_2.26374_ID_2216359	1	p2	(TC)6	12	71	82	TGGGATCGCAATATGTAGGAGC	60.028	22	TGCATGTTTTGTGGTTGTAGGA	58.708	22	197	10	206	TGTTAGTCAGTGGGATCGCAAT	59.764	22	TGCATGTTTTGTGGTTGTAGGA	58.708	22	207	0	206	CAATATGTAGGAGCGGGATGGG	60.355	22	TGCATGTTTTGTGGTTGTAGGA	58.708	22	189	18	206
NODE_120097_length_277_cov_2.32418_ID_2216375	1	c	(GA)14gggttaccggagagaaggctgtgtggtggtgacggcgaagagaagggcgtgcagcatgcggtggtgacggctggcgtgtggcggtgacggccagt(GA)8gct(AG)18	178	52	229	AAACAGTGGAGGGTGATGGTG	60.203	21	CACCTCTCTCACCCTCTCTCAG	60.945	22	230	25	254	CAAACAGTGGAGGGTGATGGT	60.203	21	CACCTCTCTCACCCTCTCTCAG	60.945	22	231	24	254	ACAAACAGTGGAGGGTGATGG	60.203	21	CACCTCTCTCACCCTCTCTCAG	60.945	22	232	23	254
NODE_120102_length_277_cov_1.60989_ID_2216385	1	p2	(GA)6	12	85	96	GAGAGACGGACGGTGAGGAG	61.371	20	CGAAGTAACCCGTCGCTAAAAA	59.269	22	211	43	253	GATGAGGGAGAGACGGACGG	61.449	20	CGAAGTAACCCGTCGCTAAAAA	59.269	22	218	36	253	CGATGAGGGAGAGACGGACG	61.777	20	CGAAGTAACCCGTCGCTAAAAA	59.269	22	219	35	253
NODE_120134_length_277_cov_2.84615_ID_2216449	1	p3	(CTC)5	15	144	158	TATCTTCTGCATTCGTCGCTCA	59.901	22	GATACCGGAGAGAGCGATGTTC	60.351	22	162	92	253	TATCTTCTGCATTCGTCGCTCA	59.901	22	GGTGGTCGTCGATGAGATCAAA	60.417	22	130	92	221	TATCTTCTGCATTCGTCGCTCA	59.901	22	TCGTCGATGAGATCAAAGAGCA	59.576	22	125	92	216
NODE_120301_length_277_cov_1.26374_ID_2216783	1	p2	(TC)8	16	208	223	GGTGGGATGAATTGCAGCTTTT	60.028	22	ATACAGTCAATGTGTGTGTGCG	59.52	22	213	37	249	AATGGGCGTGAATGGTTTGATG	60.094	22	ATACAGTCAATGTGTGTGTGCG	59.52	22	162	88	249	TTGCAGCTTTTTGAAGAGGTGG	59.899	22	ATACAGTCAATGTGTGTGTGCG	59.52	22	202	48	249
NODE_120309_length_277_cov_1.13187_ID_2216799	1	p2	(CA)16	32	134	165	GTGGTGGGGACGGATTTAAGAT	60.093	22	TGTTTTTCCTTTTCTGCCCCTG	59.566	22	226	17	242	TGGTGGGGACGGATTTAAGATG	60.093	22	TGTTTTTCCTTTTCTGCCCCTG	59.566	22	225	18	242	TCAGTTGGGGCAAGATTTGGTA	59.891	22	TGTTTTTCCTTTTCTGCCCCTG	59.566	22	196	47	242
NODE_120318_length_277_cov_0.93956_ID_2216817	1	p2	(CA)31	62	31	92	CTATCAGCGCATCATGCTCAAC	60.096	22	GAACCGATAAAACCGACCGAAC	59.907	22	245	2	246	CTATCAGCGCATCATGCTCAAC	60.096	22	ATAAAACCGACCGAACCGATCA	60.094	22	239	2	240	CTATCAGCGCATCATGCTCAAC	60.096	22	TAAATCGTTTTCAACCGAGCCG	59.842	22	118	2	119
NODE_120349_length_276_cov_1.51934_ID_2216879	1	p2	(TC)6	12	135	146	GCATTTTTGCTCAGTTTTAGGGG	59.004	23	TGGAAGAAGGATTGGAGGGGTA	60.226	22	218	0	217	AAAGCCTCTTAGTGCTTCTCTC	57.799	22	TGGAAGAAGGATTGGAGGGGTA	60.226	22	108	110	217	GCATTTTTGCTCAGTTTTAGGGGT	60.503	24	TGGAAGAAGGATTGGAGGGGTA	60.226	22	218	0	217
NODE_120418_length_276_cov_1.21547_ID_2217017	1	p4	(TTAT)5	20	43	62	AGGGAGAGTAAAGGCATCGAAT	58.958	22	ACTGAGGTAGGGCATTAGGAGT	60.023	22	192	10	201	GGAGAGTAAAGGCATCGAATGG	58.866	22	ACTGAGGTAGGGCATTAGGAGT	60.023	22	190	12	201	GGGAGAGTAAAGGCATCGAATG	58.866	22	ACTGAGGTAGGGCATTAGGAGT	60.023	22	191	11	201
NODE_120477_length_276_cov_1.21547_ID_2217135	1	p3	(CAA)8	24	92	115	CTGGGGAACATAGCAAGACCTT	60.026	22	AATGCTTGCCTCTAACCCTCAA	59.958	22	198	43	240	CTCAGGAGTTTGAGAACAGCCT	59.962	22	AATGCTTGCCTCTAACCCTCAA	59.958	22	218	23	240	CTGGGGAACATAGCAAGACCTT	60.026	22	ACAGACGTTAAACACCCACTGT	60.093	22	128	43	170
NODE_120648_length_276_cov_0.883978_ID_2217477	1	p4	(AAGA)5	20	45	64	ACAGCGTAACAGTCACATCAGA	59.704	22	ATCACTCACTGCAGTTACGTGT	59.964	22	192	19	210	ACAGCGTAACAGTCACATCAGA	59.704	22	ATCCTGGTTCGAATCTGAGTCG	59.9	22	152	19	170	ACAGCGTAACAGTCACATCAGA	59.704	22	ACTCACTGCAGTTACGTGTCTT	59.899	22	189	19	207
NODE_120733_length_276_cov_2.30939_ID_2217647	1	p2	(GA)6	12	32	43	AATGGGAGAAGAGAGTGGAGGA	59.955	22	AATGGATAGTCAGCGTGATCCG	60.288	22	161	2	162	AATGGGAGAAGAGAGTGGAGGA	59.955	22	GAAAATGTACAAGGGTCGACCG	59.586	22	256	2	257	AATGGGAGAAGAGAGTGGAGGA	59.955	22	GGGGAAAATGGATAGTCAGCGT	60.422	22	167	2	168
NODE_120738_length_276_cov_2.03315_ID_2217657	1	p3	(AGG)5	15	47	61	GAGATTCGAGAGTAGCTGGAGG	59.448	22	CAAATCCTGGATCCTCCTGTCC	60.159	22	123	0	122	GAGATTCGAGAGTAGCTGGAGG	59.448	22	TAATCAGCAAGATGAAGGCGGA	59.83	22	231	0	230	GAGATTCGAGAGTAGCTGGAGG	59.448	22	AAATCCTGGATCCTCCTGTCCT	60.294	22	122	0	121
NODE_120746_length_276_cov_1.93923_ID_2217673	1	p2	(CT)8	16	234	249	GCCAGTGCGTCCAAAAATGATA	59.837	22	CTCCCACCACCTCAGTTACAC	59.998	21	269	6	274	CTGCCGAGGGTTTTTCCTGATA	60.356	22	CTCCCACCACCTCAGTTACAC	59.998	21	221	54	274	GCCGAGGGTTTTTCCTGATACT	60.356	22	CTCCCACCACCTCAGTTACAC	59.998	21	219	56	274
NODE_120756_length_276_cov_1.12155_ID_2217693	1	p2	(CT)7	14	87	100	ATCGAAAAAGTTTTCCGGCGAG	60.096	22	TCCCGACGATTCATTTTGAGGT	60.028	22	103	25	127	GATCGAAAAAGTTTTCCGGCGA	60.096	22	TCCCGACGATTCATTTTGAGGT	60.028	22	104	24	127	ATCGAAAAAGTTTTCCGGCGAG	60.096	22	GGATATTTTAAGGGTGCGTGGC	59.966	22	178	25	202
NODE_120761_length_276_cov_2.31492_ID_2217703	1	p3	(TTA)13	39	178	216	CAAAAGGGCTTTAGTCCACACG	60.031	22	TGGTGGTGTTCAATCAGATGGA	59.625	22	175	101	275	GTGGATCAAATACACGCAGCAA	59.839	22	TGGTGGTGTTCAATCAGATGGA	59.625	22	232	44	275	ATCAAATACACGCAGCAAGGTG	59.838	22	TGGTGGTGTTCAATCAGATGGA	59.625	22	228	48	275
NODE_120781_length_276_cov_1.90608_ID_2217743	1	c	(GT)8gagtgcacccacgcatgtgatcctc(TG)14	69	71	139	ATCAAACAGGCCCCAAGAGAAA	60.158	22	TAGCAGTAGTGGCTTGTTGGTT	59.894	22	225	16	240	ATCAAACAGGCCCCAAGAGAAA	60.158	22	TTAGCAGTAGTGGCTTGTTGGT	59.894	22	226	16	241	ATCAAACAGGCCCCAAGAGAAA	60.158	22	TTATGCTGGAAATGAACGTGGC	59.837	22	156	16	171
NODE_120784_length_276_cov_1.96133_ID_2217749	1	p3	(TTC)5	15	183	197	GTCAAGGCTTCCTGGATAGCTT	60.093	22	AGGTTAGCTCGAAAAATCCCGT	60.027	22	176	75	250	GCTATCAGAGTGGTCAAGGCTT	60.093	22	AGGTTAGCTCGAAAAATCCCGT	60.027	22	188	63	250	GTCAAGGCTTCCTGGATAGCTT	60.093	22	CCCCTGAACAGAAACAGAGGTT	60.159	22	193	75	267
NODE_12081_length_641_cov_2.07143_ID_2000421	1	p2	(TC)14	28	383	410	GACTGATTTGAGCACCCAAACC	60.03	22	GACGGGTTGTTAGACGTTGAAC	59.781	22	120	344	463	TAAGGTGGGTGAAAAACGTCCA	60.093	22	GACGGGTTGTTAGACGTTGAAC	59.781	22	187	277	463	CCTGGTCTAAGGTGGGTGAAAA	59.892	22	GACGGGTTGTTAGACGTTGAAC	59.781	22	194	270	463
NODE_120810_length_276_cov_1.92265_ID_2217801	1	p4	(AGGG)5	20	161	180	AAATGTGGACCGGGCAAGATAT	60.092	22	CCTCATTCTCTATCCCACCAGC	59.962	22	211	65	275	AAATGTGGACCGGGCAAGATAT	60.092	22	CATTCTCTATCCCACCAGCGAG	60.289	22	208	65	272	AAATGTGGACCGGGCAAGATAT	60.092	22	CTCATTCTCTATCCCACCAGCG	60.289	22	210	65	274
NODE_120839_length_276_cov_0.767956_ID_2217859	1	p2	(AG)14	28	38	65	GAAGTCATCAACAGCAACAGCA	59.709	22	CACACACCGATTGGATCAAACC	60.095	22	223	5	227	TGAAGTCATCAACAGCAACAGC	59.709	22	CACACACCGATTGGATCAAACC	60.095	22	224	4	227	AAGTCATCAACAGCAACAGCAG	59.707	22	CACACACCGATTGGATCAAACC	60.095	22	222	6	227
NODE_12084_length_641_cov_2.80403_ID_2000427	1	p2	(AT)10	20	512	531	ATTTTTAGAGGTGTGCGGGTGA	60.225	22	GTGGGCTCATTGGAAATTCGAG	59.902	22	184	447	630	ATTTTTAGAGGTGTGCGGGTGA	60.225	22	TCATTGGAAATTCGAGCCAAGC	59.836	22	178	447	624	ATTTTTAGAGGTGTGCGGGTGA	60.225	22	GCTCATTGGAAATTCGAGCCAA	59.836	22	180	447	626
NODE_120860_length_276_cov_1.31492_ID_2217901	1	c	(TC)6taacaccccatatcctttctctccttctcgcaact(TC)7	61	101	161	TAGCAGGGGTACAAGAAACCAC	59.961	22	ATAAGGCTCCGTCCATCGATTC	60.029	22	183	20	202	GTAGCAGGGGTACAAGAAACCA	59.961	22	ATAAGGCTCCGTCCATCGATTC	60.029	22	184	19	202	CATCAACAGTAGCAGGGGTACA	59.764	22	ATAAGGCTCCGTCCATCGATTC	60.029	22	192	11	202
NODE_12089_length_641_cov_3.5_ID_2000437	1	p2	(CT)13	26	253	278	AGCCGGATAGCTACTCAACATG	59.964	22	TCCACCCAAAATTTTCGTCTGC	59.965	22	236	198	433	AGCCGGATAGCTACTCAACATG	59.964	22	CCACCCAAAATTTTCGTCTGCT	59.964	22	235	198	432	AAGTTGGTGACGTCACTTCAGT	60.094	22	TCCACCCAAAATTTTCGTCTGC	59.965	22	258	176	433
NODE_120920_length_276_cov_1.9337_ID_2218017	1	p4	(GAGG)5	20	196	215	GAGATTGTCGGTCAGGTAGAGC	60.224	22	CCTCTCCCTCTCTGCGATCTC	61.153	21	107	133	239	CGAGTAGTATGTGAGCCATGCA	60.224	22	CCTCTCCCTCTCTGCGATCTC	61.153	21	165	75	239	GGTTGAGATTGTCGGTCAGGTA	59.767	22	CCTCTCCCTCTCTGCGATCTC	61.153	21	111	129	239
NODE_120932_length_276_cov_1.33702_ID_2218041	1	p2	(GA)9	18	53	70	TGTGGACCCACCTCTTTGAAAA	60.025	22	TCTCATTTATGGGACCTAGCCC	59.02	22	241	24	264	TGTGGACCCACCTCTTTGAAAA	60.025	22	CTCATTTATGGGACCTAGCCCT	59.018	22	240	24	263	TGTGGACCCACCTCTTTGAAAA	60.025	22	TCTCATTTATGGGACCTAGCCCT	60.376	23	241	24	264
NODE_120937_length_276_cov_2.41989_ID_2218051	1	p3	(TCA)5	15	116	130	ATCATCATCGTTGTCCCCATCC	60.225	22	CGCGACAGTCTTTATCAAGCAG	59.971	22	164	81	244	ATCATCATCGTTGTCCCCATCC	60.225	22	CACGTGGTGGCAAGACATTATC	59.904	22	140	81	220	TCGTCGTCGTATTCGTCTTCAT	59.65	22	CGCGACAGTCTTTATCAAGCAG	59.971	22	187	58	244
NODE_120944_length_276_cov_1.63536_ID_2218065	1	c	(AT)10(AAG)8	44	88	131	AATGAGATGGCCCAGCTGATAG	59.96	22	AATGGATGGACGGTGTGGATAC	60.159	22	233	15	247	AATGAGATGGCCCAGCTGATAG	59.96	22	TGATCTCCCCAAATGGATGGAC	59.825	22	244	15	258	AATGAGATGGCCCAGCTGATAG	59.96	22	GGATACAGCACATGCATCATGG	59.772	22	217	15	231
NODE_121060_length_276_cov_1.99448_ID_2218295	1	p3	(GAA)5	15	114	128	CATCGCCGTTAGAAATTCCGTC	60.034	22	GGTGGGATTGGATCTCTTCGTT	60.093	22	130	41	170	CGTCCATCGCCGTTAGAAATTC	60.034	22	GGTGGGATTGGATCTCTTCGTT	60.093	22	134	37	170	GCTCTGTTATCACGCCATCCTA	59.964	22	GGTGGGATTGGATCTCTTCGTT	60.093	22	107	64	170
NODE_12112_length_641_cov_19.8755_ID_2000483	1	c	(AG)7at(AG)9	34	200	233	TTGGAGTTAGGCTTGGATGGAC	60.026	22	AGCATCAGCATCTCTCTTTCCC	60.159	22	223	50	272	GCTTTTAGGTTTGGGCTTGGAG	60.029	22	AGCATCAGCATCTCTCTTTCCC	60.159	22	239	34	272	AGGTGTCACTCCAAGCCTAAAG	59.961	22	AGCATCAGCATCTCTCTTTCCC	60.159	22	174	99	272
NODE_121150_length_276_cov_2.02762_ID_2218475	1	p3	(ATT)5	15	209	223	GTCCTTGTGGAGATTCGAACCT	60.028	22	AAAGTGAGTGTAGCTAGGTGCA	59.367	22	204	72	275	TCGAACCTTGGTTTCAGTAGCA	59.897	22	AAAGTGAGTGTAGCTAGGTGCA	59.367	22	190	86	275	TGTGGAGATTCGAACCTTGGTT	59.894	22	AAAGTGAGTGTAGCTAGGTGCA	59.367	22	199	77	275
NODE_121202_length_276_cov_1.86188_ID_2218579	1	c	(CT)10cactctcgctcg(CT)6	44	148	191	TAAGTTATTACCCAGCGCGACC	60.482	22	GAGATGGTATGACGCCGGTG	60.598	20	165	110	274	TATTTCCTGATTCCCGCCAAGA	59.492	22	GAGATGGTATGACGCCGGTG	60.598	20	256	19	274	TCTTATTTCCTGATTCCCGCCA	59.492	22	GAGATGGTATGACGCCGGTG	60.598	20	259	16	274
NODE_121205_length_276_cov_1.9337_ID_2218585	1	p2	(CT)7	14	187	200	CAACCCTATCTACACCGCTACC	59.964	22	AAATGGACAGGGAGCCACAG	59.961	20	162	94	255	CCAACCCTATCTACACCGCTAC	59.964	22	AAATGGACAGGGAGCCACAG	59.961	20	163	93	255	CTACCGCCAACCCTATCTACAC	59.964	22	AAATGGACAGGGAGCCACAG	59.961	20	169	87	255
NODE_121208_length_276_cov_2.30939_ID_2218591	1	p2	(CT)20	40	39	78	TTAATCTTCTCGACGACGACCC	59.904	22	CTGGACACAATACGCAGAAAGC	60.16	22	269	3	271	TTAATCTTCTCGACGACGACCC	59.904	22	GCTGGACACAATACGCAGAAAG	60.16	22	270	3	272	TTAATCTTCTCGACGACGACCC	59.904	22	TTGGCAACCGTTCTGGATATGT	60.291	22	196	3	198
NODE_121225_length_276_cov_2.18232_ID_2218625	1	p2	(GA)21	42	208	249	TAAGATGGACCCCACATGCAAT	59.755	22	CTCTCTTTTCCCTCTCCCCC	58.791	20	155	121	275	CTAAGATGGACCCCACATGCAA	60.357	22	CTCTCTTTTCCCTCTCCCCC	58.791	20	156	120	275	CATGCAGTGGATTTCAGCAGTG	60.415	22	CTCTCTTTTCCCTCTCCCCC	58.791	20	112	164	275
NODE_1213_length_1087_cov_4.35181_ID_1978397	1	p2	(TC)8	16	89	104	AAACCCACCTTCCCACCTATTC	59.957	22	GACGACTGCCATGTGTTTGATG	60.413	22	114	38	151	TCCCCCTCTTATAAACCCACCT	59.952	22	GACGACTGCCATGTGTTTGATG	60.413	22	126	26	151	AAACCCACCTTCCCACCTATTC	59.957	22	CGACTGCCATGTGTTTGATGAT	59.579	22	112	38	149
NODE_121303_length_276_cov_1.05525_ID_2218781	1	p2	(TC)7	14	228	241	CAAAACTCTAGTGGGCTACGGA	59.767	22	TGATCCAAAATTCTAACGAGCCA	58.415	23	257	12	268	TCCAAAACTCTAGTGGGCTACG	59.767	22	TGATCCAAAATTCTAACGAGCCA	58.415	23	259	10	268	TCCCTCAGGGACCAACTTTTAC	59.626	22	TGATCCAAAATTCTAACGAGCCA	58.415	23	130	139	268
NODE_12131_length_641_cov_2.16484_ID_2000521	1	c	(CT)16(AC)12	56	153	208	TACAGGTAGGTGTGTTTGGAGC	59.962	22	TCAGTCTGCTGATCATGCAAGT	60.027	22	245	109	353	TACAGGTAGGTGTGTTTGGAGC	59.962	22	AACTCGGACTCAACTCGAACTC	60.031	22	269	109	377	TACAGGTAGGTGTGTTTGGAGC	59.962	22	CTCAAACTCGGACTCAACTCGA	60.031	22	273	109	381
NODE_121322_length_276_cov_1.19337_ID_2218819	1	p2	(GA)6	12	62	73	ATATGGGAAGTGAGAAGGCCTC	59.292	22	GACCGAAACTCGCAAACCTAAC	60.097	22	109	12	120	ATATGGGAAGTGAGAAGGCCTC	59.292	22	CTTAGACCGAAACTCGCAAACC	59.843	22	113	12	124	ATATGGGAAGTGAGAAGGCCTC	59.292	22	AGACCGAAACTCGCAAACCTAA	60.224	22	110	12	121
NODE_121327_length_276_cov_1.0221_ID_2218829	1	p2	(AC)16	32	81	112	AAACTTGGTCTGACCCCTCATC	59.96	22	ACATGCCTGATCAGTTGTCGAT	60.093	22	223	29	251	GAAACTTGGTCTGACCCCTCAT	59.96	22	ACATGCCTGATCAGTTGTCGAT	60.093	22	224	28	251	AAACTTGGTCTGACCCCTCATC	59.96	22	TGGATTCCTAATGCTGACCACA	59.424	22	145	29	173
NODE_121331_length_276_cov_1.05525_ID_2218837	1	c	(CA)16ccc(AG)20	75	118	192	GTGGACAGTAACCAGTTGGAGT	59.896	22	CTATTTGCTGGGTGGACGGTAA	60.355	22	175	71	245	GTGGACAGTAACCAGTTGGAGT	59.896	22	GCTGGGTGGACGGTAACTTATT	60.355	22	169	71	239	CGCCAGCACATGATAGGTTAGA	60.224	22	CTATTTGCTGGGTGGACGGTAA	60.355	22	210	36	245
NODE_12134_length_641_cov_2.52747_ID_2000527	1	p3	(GAC)8	24	309	332	GAGTGATGCTGGGGATGATGAT	59.96	22	TGTCCTCGGTGGCATGATAAAA	60.027	22	197	232	428	GAGTGATGCTGGGGATGATGAT	59.96	22	ATTACAAGACGGGGCTGTTCTT	59.96	22	243	232	474	GAGTGATGCTGGGGATGATGAT	59.96	22	AATTACAAGACGGGGCTGTTCT	59.96	22	244	232	475
NODE_12135_length_641_cov_1.73443_ID_2000529	1	p3	(AGA)5	15	600	614	TCGGTATCAACACCCTCAAGTG	60.028	22	CTTGCCTCATCGTCTTCTCCTT	60.094	22	112	529	640	TCGGTATCAACACCCTCAAGTG	60.028	22	TTGCCTCATCGTCTTCTCCTTC	60.094	22	111	529	639	ATGTGTGCCTTCCAACCCTTAT	59.957	22	CTTGCCTCATCGTCTTCTCCTT	60.094	22	271	370	640
NODE_12140_length_641_cov_2.22161_ID_2000539	1	p3	(TCT)5	15	584	598	AAGGGACTAAGCCCTAAACACG	60.027	22	AGGTTGGAAGAAGAAGATGAGGA	58.829	23	150	475	624	GGGACTAAGCCCTAAACACGAA	60.028	22	AGGTTGGAAGAAGAAGATGAGGA	58.829	23	148	477	624	AGTTTGGTTGCTGGACTGTTTG	59.834	22	AGGTTGGAAGAAGAAGATGAGGA	58.829	23	278	347	624
NODE_12151_length_640_cov_1.74128_ID_2000561	1	p5	(CGGGT)5	25	537	561	CTAACCCTACCCTACCCTACCC	60.158	22	AGCCGACTCAAATCTTAGGTGG	60.093	22	106	502	607	CTAACCCTACCCTACCCTACCC	60.158	22	GCCGACTCAAATCTTAGGTGGA	60.094	22	105	502	606	CAACCCTGGACCGAACCTAAAT	60.291	22	AGCCGACTCAAATCTTAGGTGG	60.093	22	216	392	607
NODE_12155_length_640_cov_3.04404_ID_2000569	1	p2	(CT)15	30	447	476	ACCAACATGGAGTACCCCAATC	60.025	22	AGGGGGCTTTACAAACTTGACA	60.092	22	274	310	583	ACCAACATGGAGTACCCCAATC	60.025	22	AACTTGACATGTGTGGGAGGTT	60.092	22	261	310	570	ACCAACATGGAGTACCCCAATC	60.025	22	AAACTTGACATGTGTGGGAGGT	60.092	22	262	310	571
NODE_121680_length_275_cov_1.18889_ID_2219533	1	c	(AG)6ttgtttgt(GA)6	32	128	159	CCTTAGATGCGTCTCCCTCTTC	59.965	22	CTAGCAACAACAGCAACAGCAG	60.604	22	123	70	192	GAACTCCTTAGATGCGTCTCCC	60.224	22	CTAGCAACAACAGCAACAGCAG	60.604	22	128	65	192	TCCTTAGATGCGTCTCCCTCTT	60.358	22	CTAGCAACAACAGCAACAGCAG	60.604	22	124	69	192
NODE_121793_length_275_cov_1.13333_ID_2219757	1	p2	(TC)11	22	195	216	CTAAGTGCAAGGGGACATTTGC	60.095	22	CATGTGCTATGGAGGTGGGC	60.821	20	197	62	258	CTAAGTGCAAGGGGACATTTGC	60.095	22	GCATGTGCTATGGAGGTGGG	60.821	20	198	62	259	ACAAAAACAGCCAAGTCCCATG	59.897	22	CATGTGCTATGGAGGTGGGC	60.821	20	152	107	258
NODE_12182_length_640_cov_4.56697_ID_2000623	1	p3	(GCC)5	15	360	374	ACCAGATCCTCTCCCACCATC	60.694	21	GTACATTCCGGAGAACACTGGT	60.028	22	271	256	526	ACCAGATCCTCTCCCACCATC	60.694	21	CGGGAGACATCAGAATCCGAAT	59.964	22	202	256	457	ACCAGATCCTCTCCCACCATC	60.694	21	ACATTCCGGAGAACACTGGTTT	60.159	22	269	256	524
NODE_121834_length_275_cov_1.72778_ID_2219839	1	c	(TC)12gggtgtgtgcatgtgtgtgatatagacataaagatatagagtatgcatagtttatatatgtatatgtatgtgtgtttatgc(AT)6	117	88	204	TCTTGTTGGATTGGGTTGGGAT	59.888	22	ACATAAATGGGAAACTTCACAAACA	57.882	25	213	21	233	ATCTTGTTGGATTGGGTTGGGA	59.888	22	ACATAAATGGGAAACTTCACAAACA	57.882	25	214	20	233	TTGTTGGATTGGGTTGGGATCA	60.158	22	ACATAAATGGGAAACTTCACAAACA	57.882	25	211	23	233
NODE_12184_length_640_cov_2.36697_ID_2000627	1	p2	(CT)6	12	531	542	CTGATGTGAAAACTGTCCAGCG	60.096	22	ATCTTGATGGGACGTTTCCTCC	60.093	22	146	432	577	CTGATGTGAAAACTGTCCAGCG	60.096	22	CTGCATCTTGATGGGACGTTTC	59.904	22	150	432	581	GGCTGATGTGAAAACTGTCCAG	59.773	22	ATCTTGATGGGACGTTTCCTCC	60.093	22	148	430	577
NODE_12186_length_640_cov_2.35046_ID_2000631	1	p3	(CCA)6	18	177	194	TCCCAGATCCATCTCTTCCCTT	60.022	22	TGGATCAGATGGGTCTAGGTGT	60.023	22	253	127	379	CCCTTGTTACAGACATGTCCCA	59.96	22	TGGATCAGATGGGTCTAGGTGT	60.023	22	236	144	379	TCCCAGATCCATCTCTTCCCTT	60.022	22	GAGGTGTTGGAGAGGAGAATGG	60.093	22	206	127	332
NODE_12188_length_640_cov_1.93761_ID_2000635	1	p4	(CCTC)5	20	286	305	CGCACTTTTTCCCATTTCTCGT	60.031	22	GAGAGAGAGGGAGGAAGAGAGG	60.159	22	218	123	340	TTTCTCGTCGCTGGAGAGAAAA	59.965	22	GAGAGAGAGGGAGGAAGAGAGG	60.159	22	204	137	340	CGCACTTTTTCCCATTTCTCGT	60.031	22	ACAGAGAGAGAGGGAGGAAGAG	59.758	22	221	123	343
NODE_121975_length_275_cov_2.46667_ID_2220121	1	p2	(AG)6	12	149	160	AGAGAGAGGGAGAGAGAGGAGA	60.022	22	CGACAATCGACGTTCTTCAGTC	59.661	22	106	110	215	AGAGAGAGAGGGAGAGAGAGGA	60.022	22	CGACAATCGACGTTCTTCAGTC	59.661	22	108	108	215	AGAGAGAGGGAGAGAGAGGAGA	60.022	22	ATCGACGTTCTTCAGTCATCGG	60.478	22	101	110	210
NODE_121988_length_275_cov_2.40556_ID_2220145	1	c	(ATA)6gtaaataa(AAAAT)5	51	56	106	CCATAAATGGGCCCCACCTT	60.031	20	ATGCATACATCAAGGTGGGTCC	60.423	22	205	32	236	CCATAAATGGGCCCCACCTTC	61.034	21	ATGCATACATCAAGGTGGGTCC	60.423	22	205	32	236	CCATAAATGGGCCCCACCTT	60.031	20	GACGGCGTGGATTAGATGCATA	60.609	22	220	32	251
NODE_122_length_2165_cov_10.772_ID_1976193	1	p2	(GA)10	20	129	148	AGGTGTCACTCCAAGCCTAAAG	59.961	22	GGCTAGCAACAATCCCAAACAG	60.095	22	188	22	209	GCTTGGAGTGAGGCTTAGATGA	59.831	22	GGCTAGCAACAATCCCAAACAG	60.095	22	145	65	209	GGCTTAGATGATGAGGTGGCAT	60.225	22	GGCTAGCAACAATCCCAAACAG	60.095	22	134	76	209
NODE_122003_length_275_cov_2.45556_ID_2220175	1	p5	(TGGGT)6	30	211	240	TTGAGTTGAGTCAGGTCAGTGG	59.897	22	TACCCCAACTCTACCCGACC	60.325	20	107	168	274	GGTTGAGTTGAGTCAGGTCAGT	59.897	22	TACCCCAACTCTACCCGACC	60.325	20	109	166	274	TTGAGTTAGTGGGTTGGGTCAG	59.894	22	TACCCCAACTCTACCCGACC	60.325	20	217	58	274
NODE_122041_length_275_cov_1.61667_ID_2220251	1	p2	(CT)10	20	54	73	CTCTGACCGACAAGTCCAGTC	60.068	21	GGGATGGTGGCTTACTTCTTCA	60.026	22	141	29	169	CTCTGACCGACAAGTCCAGTC	60.068	21	TGAAGGGATGGTGGCTTACTTC	60.026	22	145	29	173	CTCTGACCGACAAGTCCAGTC	60.068	21	AGATTTGAAGGGATGGTGGCTT	59.956	22	150	29	178
NODE_122042_length_275_cov_1.58889_ID_2220253	1	p2	(AG)26	52	185	236	TGTACAGAGGAAAGCCCCAAAA	59.824	22	TCCTTCTCCTCTCTCTATATCCTCA	58.905	25	185	85	269	TGTACAGAGGAAAGCCCCAAAA	59.824	22	CCTTCTCCTCTCTCTATATCCTCA	57.613	24	184	85	268	GTGTACAGAGGAAAGCCCCAAA	60.488	22	TCCTTCTCCTCTCTCTATATCCTCA	58.905	25	186	84	269
NODE_12221_length_640_cov_5.15413_ID_2000701	1	p3	(CAT)5	15	536	550	GGCCCCACTTATACAAATCCCA	60.092	22	TCTTGTATGGGTAGAGAGGGGG	60.091	22	200	385	584	TGGGCCCCACTTATACAAATCC	60.092	22	TCTTGTATGGGTAGAGAGGGGG	60.091	22	202	383	584	CGGTGTGAAAGTTGCGATCATT	60.096	22	TCTTGTATGGGTAGAGAGGGGG	60.091	22	263	322	584
NODE_122220_length_275_cov_3.06111_ID_2220605	1	p2	(AG)8	16	194	209	TCAAAATTCCATTTCGGGGTGC	60.029	22	GGCGACAAATCCCAGATACTCA	60.159	22	208	34	241	TTGGTCGCTGTCTGGTATTCTC	60.094	22	GGCGACAAATCCCAGATACTCA	60.159	22	112	130	241	CTCATTGGTCGCTGTCTGGTAT	60.159	22	GGCGACAAATCCCAGATACTCA	60.159	22	116	126	241
NODE_122274_length_275_cov_2.05_ID_2220711	1	p3	(TAT)7	21	164	184	GCTGTCTGTCCAACAGTCTCTC	60.609	22	TTTTCTTGGGCCCACCTTATGA	59.889	22	149	112	260	CTGTCTGTCCAACAGTCTCTCA	59.375	22	TTTTCTTGGGCCCACCTTATGA	59.889	22	148	113	260	GCTGTCTGTCCAACAGTCTCTC	60.609	22	TTCTTTTCTTGGGCCCACCTTA	59.822	22	152	112	263
NODE_122279_length_275_cov_1.53333_ID_2220721	1	p2	(AC)14	28	200	227	GGGACTCTTTTGCTTATACGAGG	58.879	23	ACCGTAGCCTTGATGGGTTATG	60.159	22	226	43	268	AGGGACTCTTTTGCTTATACGAGG	60.142	24	ACCGTAGCCTTGATGGGTTATG	60.159	22	227	42	268	GGGACTCTTTTGCTTATACGAGG	58.879	23	CAACCGTAGCCTTGATGGGTTA	60.355	22	228	43	270
NODE_122306_length_275_cov_1.19444_ID_2220775	1	p2	(CT)16	32	41	72	AGCCCTAAACAATTCCCATGGA	59.685	22	CTTTCAGCAGCCTCAAGGAAAC	60.03	22	242	4	245	AGCCCTAAACAATTCCCATGGA	59.685	22	CACTCGTCCCTGATCACATGAT	59.898	22	133	4	136	AGCCCTAAACAATTCCCATGGA	59.685	22	CCAAAGCTGCCCAATCAAGATC	60.159	22	207	4	210
NODE_122334_length_275_cov_0.9_ID_2220831	1	c	(AAG)8aataagaagaagaca(AAG)6	57	126	182	CCACCCGAGAACTACAAGCTAA	59.767	22	TTTAGGGATTGGGCGCCTTAAT	60.092	22	171	86	256	CCACCCGAGAACTACAAGCTAA	59.767	22	GGGTTGTTGCCTCTGTTTGTTT	60.094	22	123	86	208	CCACCCGAGAACTACAAGCTAA	59.767	22	TGGTAGTTTCTCCTCTGTCCGA	60.225	22	150	86	235
NODE_122337_length_275_cov_1.2_ID_2220837	1	p2	(TC)13	26	125	150	CCCCACTTGCACAAATACCAAA	59.633	22	CCCTACATCACAAAGGGCCATA	59.825	22	170	28	197	CCCCACTTGCACAAATACCAAA	59.633	22	ACATCACAAAGGGCCATACGTA	59.762	22	166	28	193	CCCCACTTGCACAAATACCAAA	59.633	22	TACATCACAAAGGGCCATACGT	59.762	22	167	28	194
NODE_122648_length_274_cov_1.8324_ID_2221457	1	p5	(CCCGA)5	25	129	153	GCTCGAGATGGGTTATGCAAAC	59.968	22	CTTGTATAGATTGGGTGCGGGT	60.159	22	156	58	213	GCTCGAGATGGGTTATGCAAAC	59.968	22	ACTTGTATAGATTGGGTGCGGG	60.159	22	157	58	214	GCTCGAGATGGGTTATGCAAAC	59.968	22	TGTATAGATTGGGTGCGGGTTC	60.159	22	154	58	211
NODE_12265_length_639_cov_3.0625_ID_2000789	1	p3	(AGA)5	15	83	97	AAGTGGTGATGGTCCAAGTAGC	60.29	22	GTCAAGGCTTCTTGGATAGCCT	60.093	22	148	57	204	AAGTGGTGATGGTCCAAGTAGC	60.29	22	GCTATCAGAGTGGTCAAGGCTT	60.093	22	160	57	216	AAGTGGTGATGGTCCAAGTAGC	60.29	22	CGCGATTAGCCTCAACCAATTT	59.903	22	108	57	164
NODE_12270_length_639_cov_2.74081_ID_2000799	1	p4	(AAGA)6	24	412	435	GATGAACGAAGTGGATCACCCT	60.093	22	TGATCTCCCCAAATGGATGGAC	59.825	22	235	348	582	AGCTGATGAACGAAGTGGATCA	59.765	22	TGATCTCCCCAAATGGATGGAC	59.825	22	239	344	582	GCCCCACTCGATCAAAACAATG	60.416	22	GGGGTCCACTTGAGATTTGGAT	60.025	22	258	377	634
NODE_122733_length_274_cov_1.74302_ID_2221627	1	p3	(ACC)5	15	133	147	GTAGTCTCGGTTCAGCCCTTAG	59.901	22	TCATTGTAAGGGTTGGCAAAGC	59.701	22	148	103	250	GTAGTCTCGGTTCAGCCCTTAG	59.901	22	ATTGTAAGGGTTGGCAAAGCTG	59.7	22	146	103	248	GTAGTCTCGGTTCAGCCCTTAG	59.901	22	CATTGTAAGGGTTGGCAAAGCT	59.7	22	147	103	249
NODE_12283_length_639_cov_3.32721_ID_2000825	1	p2	(AC)14	28	182	209	GTGCAAGTACACTCGCACAAAT	60.032	22	TTTCAGGGGGCATGTGAATTTG	59.698	22	250	139	388	CGCACAAATAAAGTCCCACGAG	60.16	22	TTTCAGGGGGCATGTGAATTTG	59.698	22	237	152	388	CTCGCACAAATAAAGTCCCACG	60.16	22	TTTCAGGGGGCATGTGAATTTG	59.698	22	239	150	388
NODE_122884_length_274_cov_1.24022_ID_2221927	1	c	(AC)7(GC)8(AC)6aaacaagtaacaatgctccactggagtacaaa(AC)22	118	90	207	GAAAGTTACAATGCTCCACAGGA	58.928	23	CAAACTTAGGTTGGCTTTGTGGA	59.617	23	184	59	242	GAAAGTTACAATGCTCCACAGGA	58.928	23	TCAAACTTAGGTTGGCTTTGTGG	59.617	23	185	59	243	AGAAAGTTACAATGCTCCACAGG	58.925	23	CAAACTTAGGTTGGCTTTGTGGA	59.617	23	185	58	242
NODE_122891_length_274_cov_1.61453_ID_2221941	1	p2	(TC)7	14	30	43	TCTCTTTCTCTCTTTCTGACGG	57.225	22	ACCAGTGTGTAGAGAGATCCGA	60.026	22	177	5	181	TCTCTTTCTCTCTTTCTGACGG	57.225	22	CAGTGTGTAGAGAGATCCGAGC	59.967	22	175	5	179	TCTCTTTCTCTCTTTCTGACGG	57.225	22	AGTGTGTAGAGAGATCCGAGCT	60.093	22	174	5	178
NODE_122923_length_274_cov_1.77095_ID_2222005	1	p3	(ATG)5	15	35	49	ATGGGAGGTATGGGTTGTGATG	59.825	22	CCGGTGTGAAAGTTGCAATCAT	60.03	22	220	1	220	CATGGGAGGTATGGGTTGTGAT	59.825	22	CCGGTGTGAAAGTTGCAATCAT	60.03	22	221	0	220	ATGGGAGGTATGGGTTGTGATG	59.825	22	AATCAATCACCATACCCACCCC	60.091	22	123	1	123
NODE_122934_length_274_cov_2.31844_ID_2222027	1	p2	(CT)21	42	37	78	GCTCCTCTCTCTCTCCTCTCC	60.203	21	GATTTCAGACATGGAGGGTCGA	59.831	22	147	11	157	GCTCCTCTCTCTCTCCTCTCC	60.203	21	ATTTCAGACATGGAGGGTCGAG	59.831	22	146	11	156	GCTCCTCTCTCTCTCCTCTCC	60.203	21	AGATTTCAGACATGGAGGGTCG	59.831	22	148	11	158
NODE_122961_length_274_cov_1.2514_ID_2222079	1	p2	(TC)17	34	200	233	TGTTGGGTATGAATTGCTTCCA	58.228	22	TGTACTCCCCAGCCAAAAATCA	59.891	22	147	118	264	TGTTGGGTATGAATTGCTTCCAT	58.648	23	TGTACTCCCCAGCCAAAAATCA	59.891	22	147	118	264	ATGTTGGGTATGAATTGCTTCCA	58.648	23	TGTACTCCCCAGCCAAAAATCA	59.891	22	148	117	264
NODE_122986_length_274_cov_1.20112_ID_2222129	1	c	(TC)9gctcg(CT)8	39	152	190	GACCGTCCCTCATTTCTCTCTC	59.9	22	GTGGTGGGCAGAGATGGTAC	60.108	20	137	125	261	GACCGTCCCTCATTTCTCTCTC	59.9	22	GTGGGCAGAGATGGTACGAC	60.179	20	134	125	258	ATTTCCTGATTCCCGCCAAGAA	60.292	22	GTGGTGGGCAGAGATGGTAC	60.108	20	246	16	261
NODE_122987_length_274_cov_1.94972_ID_2222131	1	p2	(TC)7	14	113	126	CGGTGATCGGAAAAAGGATTCC	59.645	22	TCCGAACTCTGCCATTTTGAGA	59.962	22	214	57	270	CGGTGATCGGAAAAAGGATTCC	59.645	22	CGAACTCTGCCATTTTGAGACG	60.16	22	212	57	268	CGGTGATCGGAAAAAGGATTCC	59.645	22	CCGAACTCTGCCATTTTGAGAC	59.84	22	213	57	269
NODE_123011_length_274_cov_1.57542_ID_2222179	1	p2	(AC)35	70	163	232	AGCGGGCGTTTAAGTTGAAAAA	59.901	22	CTCAGCTCGGTTTGTAGAGGG	60.135	21	122	137	258	GAGCGGGCGTTTAAGTTGAAAA	60.287	22	CTCAGCTCGGTTTGTAGAGGG	60.135	21	123	136	258	AAGTAAGGGTTAGGGGCTAGGG	60.632	22	CTCAGCTCGGTTTGTAGAGGG	60.135	21	146	113	258
NODE_123111_length_274_cov_1.69832_ID_2222379	1	p2	(TC)29	58	166	223	GGGTTATGAGGGGAAAGGAAGG	60.092	22	AAAGGAGAGGAGAGGGAGAGAG	59.755	22	221	40	260	GGGGTTATGAGGGGAAAGGAAG	60.092	22	AAAGGAGAGGAGAGGGAGAGAG	59.755	22	222	39	260	GGGAAAGGAAGGTGTTGTGGTA	60.159	22	AAAGGAGAGGAGAGGGAGAGAG	59.755	22	211	50	260
NODE_123116_length_274_cov_1.80447_ID_2222389	1	c	(AG)6tgtgtgcggcagcacacttgctgccgttgcggcacttgctgctgttgctgtggttgctgcccgtgctggggcagtaaga(AAG)6	109	123	231	CACGCCAGAGAGAGAACTATCA	59.315	22	TCCTTCTTCCTTTCTTTCTCTTTCT	57.857	25	211	63	273	ACACGCCAGAGAGAGAACTATC	59.314	22	TCCTTCTTCCTTTCTTTCTCTTTCT	57.857	25	212	62	273	ACGCCAGAGAGAGAACTATCAG	59.051	22	TCCTTCTTCCTTTCTTTCTCTTTCT	57.857	25	210	64	273
NODE_123131_length_274_cov_2.29609_ID_2222419	1	p2	(TA)6	12	174	185	GGACGGGATAGGTAAAGCACAT	59.896	22	TCAGCTTGATCGGGAACTTCTG	60.354	22	205	32	236	ATGGACGGGATAGGTAAAGCAC	59.896	22	TCAGCTTGATCGGGAACTTCTG	60.354	22	207	30	236	AGCACATACATTCTAGGTGGGC	60.159	22	TCAGCTTGATCGGGAACTTCTG	60.354	22	190	47	236
NODE_123135_length_274_cov_2.2905_ID_2222427	1	p5	(GCCGA)5	25	185	209	TTGAAATTGTCAGAACCGTCGC	60.032	22	AGAACTGTGCACGTGGGTATC	60.338	21	106	142	247	GAAATTGTCAGAACCGTCGCTC	60.16	22	AGAACTGTGCACGTGGGTATC	60.338	21	104	144	247	GTCATGGTTCATCAGCAAGTGG	59.837	22	AGAACTGTGCACGTGGGTATC	60.338	21	214	34	247
NODE_12315_length_639_cov_2.38051_ID_2000889	1	p2	(TC)6	12	489	500	GGCTAAGCCCTAAACTCGAGTT	60.094	22	TCGATTCTCAAGGTTTGCTCGA	60.029	22	215	421	635	GGCTAAGCCCTAAACTCGAGTT	60.094	22	AAGGTTTGCTCGAGGAAGGATT	59.96	22	206	421	626	GGCTAAGCCCTAAACTCGAGTT	60.094	22	TTCTCAAGGTTTGCTCGAGGAA	59.896	22	211	421	631
NODE_123150_length_274_cov_1.6648_ID_2222457	1	p3	(TAT)7	21	191	211	GCGTGGATCAACTACATGCATC	60.033	22	CTTGTGATGGGCAATGAGATGG	59.639	22	231	42	272	GCGTGGATCAACTACATGCATC	60.033	22	CCTTGTGATGGGCAATGAGATG	59.639	22	232	42	273	AACTACATGCATCAAGGTGGGT	59.958	22	CTTGTGATGGGCAATGAGATGG	59.639	22	222	51	272
NODE_123182_length_274_cov_2.53073_ID_2222521	1	p2	(CT)21	42	53	94	CTCTGCAGGGTCACTTTCTTGT	60.486	22	ACACATCCCTCCATGACAATCA	59.422	22	148	22	169	CTCTGCAGGGTCACTTTCTTGT	60.486	22	AAGCAGTGAGAGAGTGTGTGAT	59.368	22	100	22	121	CTCCTCTTTCTCTCTGCCCTCT	60.624	22	ACACATCCCTCCATGACAATCA	59.422	22	166	4	169
NODE_123185_length_274_cov_1.68156_ID_2222527	1	p2	(GA)7	14	95	108	ACATGTGTCGACCTCCTATTGG	59.831	22	GCGCGTCAAAAAGGATGACTTA	59.841	22	202	20	221	ACATGTGTCGACCTCCTATTGG	59.831	22	TCTGATACGCCGGATCACTTTT	59.832	22	241	20	260	ACATGTGTCGACCTCCTATTGG	59.831	22	TTCTGATACGCCGGATCACTTT	59.832	22	242	20	261
NODE_123199_length_274_cov_2.12291_ID_2222555	1	p2	(AT)7	14	226	239	GTCAGATCCAAGTCTCAAGGGG	60.093	22	CTGTCTGTCCAGCGACCCATT	62.381	21	241	23	263	CGTTGAAACCTTCTTATGGCCC	59.836	22	CTGTCTGTCCAGCGACCCATT	62.381	21	182	82	263	GTCAGATCCAAGTCTCAAGGGG	60.093	22	TGTCTGTCCAGCGACCCATT	61.48	20	240	23	262
NODE_12326_length_639_cov_2.95404_ID_2000911	1	p3	(CAT)6	18	501	518	CACCTATACCTCACATGCCCTC	59.962	22	ATTGTAATGGACGAGTGGTGCT	60.027	22	145	475	619	ACCTATACCTCACATGCCCTCT	60.09	22	ATTGTAATGGACGAGTGGTGCT	60.027	22	144	476	619	AATCAATCACCATACCCACCCC	60.091	22	ATTGTAATGGACGAGTGGTGCT	60.027	22	204	416	619
NODE_123268_length_274_cov_5.18436_ID_2222691	1	p2	(CT)10	20	220	239	ACATTTTAGGAGGACCAACCCC	59.957	22	AGAGAGATGGAGTTACACACACT	58.588	23	191	75	265	ACATTTTAGGAGGACCAACCCC	59.957	22	GAGAGAGATGGAGTTACACACACT	59.539	24	192	75	266	ACATTTTAGGAGGACCAACCCC	59.957	22	AGAGAGAGATGGAGTTACACACAC	59.539	24	193	75	267
NODE_12329_length_639_cov_2.54228_ID_2000917	1	p2	(AG)9	18	232	249	GAGGGGGACTTCACCAATTCAT	60.025	22	CTTGGTCCAGTGAAAAGTGCAG	59.966	22	248	140	387	GAGGGGGACTTCACCAATTCAT	60.025	22	CAGTGAAAAGTGCAGCAATGGA	59.965	22	241	140	380	GAGGGGGACTTCACCAATTCAT	60.025	22	TCCAGTGAAAAGTGCAGCAATG	59.965	22	243	140	382
NODE_123332_length_274_cov_2.38547_ID_2222819	1	p2	(TC)7	14	121	134	TGATGGTTTGGATCCTGTGGTT	59.89	22	ATAAGCTCCCAAAACGGATGGA	59.759	22	214	53	266	TGATGGTTTGGATCCTGTGGTT	59.89	22	AACTTCCTACGCAAGGCTTTTG	59.707	22	137	53	189	GGCCCTACTGAACTGATGGTTT	60.291	22	ATAAGCTCCCAAAACGGATGGA	59.759	22	227	40	266
NODE_123375_length_274_cov_1.17318_ID_2222905	1	p2	(TC)10	20	114	133	TCTTGCCTTTCCTTCAACTCCA	59.825	22	GAATTTCGTTGTGGGAGACGTG	60.096	22	110	85	194	GTTGAACTGGTCCAGCATCTTG	59.773	22	GAATTTCGTTGTGGGAGACGTG	60.096	22	127	68	194	TCTTGCCTTTCCTTCAACTCCA	59.825	22	AGTCACGTGGAAAAGGGCTTTA	60.159	22	141	85	225
NODE_123383_length_274_cov_1.24022_ID_2222921	1	p3	(AAG)6	18	76	93	AGCAATGAACCCACATCAAACA	59.036	22	CTCTTCTTCTGTGATGTGGGCT	60.027	22	135	28	162	GAGCAATGAACCCACATCAAACA	59.994	23	CTCTTCTTCTGTGATGTGGGCT	60.027	22	136	27	162	AGCAATGAACCCACATCAAACAG	59.994	23	CTCTTCTTCTGTGATGTGGGCT	60.027	22	135	28	162
NODE_123502_length_273_cov_1.23596_ID_2223157	1	c	(CT)14caaca(GT)21(GA)14	103	75	177	TCAACAAAGGATCCGGATTCCA	59.693	22	GGTGGCACCCTTATTGGTTAGA	60.026	22	231	11	241	TCAACAAAGGATCCGGATTCCA	59.693	22	TATTGAAGTGGGGCCAACATCA	59.958	22	193	11	203	TCAACAAAGGATCCGGATTCCA	59.693	22	CAGTCTTGGGCCTAACTTAGGG	60.093	22	251	11	261
NODE_123564_length_273_cov_1.23596_ID_2223281	1	p2	(GA)7	14	219	232	ATGGACGGCATGGATTACAAGT	60.092	22	CTTCTTCTTCTTCCATGGTGCG	59.582	22	150	113	262	TGATGGACGGCATGGATTACAA	60.093	22	CTTCTTCTTCTTCCATGGTGCG	59.582	22	152	111	262	CACACCTTTTGCTATAGTGCGG	59.904	22	CTTCTTCTTCTTCCATGGTGCG	59.582	22	236	27	262
NODE_123580_length_273_cov_1.54494_ID_2223313	1	c	(ACCTAT)5tccctaa(ACCTAT)5	67	157	223	ACGCCCTAAACCATAGACCCTA	60.36	22	AGGTACAGGGTATAGGGTTTAGGT	59.764	24	253	7	259	ACGCCCTAAACCATAGACCCTA	60.36	22	AGGTTTAGGTACAGGGTATAGGGT	59.764	24	259	7	265	TAACGCCCTAAACCATAGACCC	59.565	22	AGGTACAGGGTATAGGGTTTAGGT	59.764	24	255	5	259
NODE_12365_length_639_cov_1.86765_ID_2000989	1	p2	(AG)16	32	563	594	CCAAAACGGGATTATGGCATCC	59.964	22	TCCTCTTCAAGCAACTTCTCCC	59.961	22	147	482	628	CACGTCCAAGGTGAGAAAGAGA	59.964	22	TCCTCTTCAAGCAACTTCTCCC	59.961	22	111	518	628	CCAAAACGGGATTATGGCATCC	59.964	22	CCTCTTCAAGCAACTTCTCCCT	59.96	22	146	482	627
NODE_123662_length_273_cov_1.83708_ID_2223477	1	p3	(GAA)5	15	126	140	TCTATTTTCATGTGGGGCCCTC	60.092	22	ATGACTGGAGTGGATTGTGCAT	60.026	22	219	31	249	TCTATTTTCATGTGGGGCCCTC	60.092	22	ACATTATGCACTACACAAGCGC	59.904	22	168	31	198	TCTATTTTCATGTGGGGCCCTC	60.092	22	AATGACTGGAGTGGATTGTGCA	60.225	22	220	31	250
NODE_123701_length_273_cov_0.893258_ID_2223555	1	p4	(ACAT)5	20	109	128	TTTACTTGCAAATCGGTCAGGC	59.772	22	GCCAAATGATCCGAACCAACTC	60.159	22	188	0	187	AATCGGTCAGGCTCAACTAACC	60.355	22	GCCAAATGATCCGAACCAACTC	60.159	22	178	10	187	TTTACTTGCAAATCGGTCAGGC	59.772	22	TGTGTTGAACCCTACTCGACTC	59.705	22	251	0	250
NODE_123706_length_273_cov_1.81461_ID_2223565	1	p4	(CGGC)5	20	174	193	ATTGGACGCCTCTACTCTTCAC	59.833	22	CCCGAAAAGGCTCTAGTAACCT	59.499	22	102	138	239	GGGCATGAGCTGTAATCCTTCA	60.422	22	AGGCTCTAGTAACCTGCTGTCT	60.292	22	217	16	232	GGATTGGACGCCTCTACTCTTC	60.224	22	CCCGAAAAGGCTCTAGTAACCT	59.499	22	104	136	239
NODE_12371_length_638_cov_3.15101_ID_2001001	1	p2	(TC)6	12	497	508	GGCTAAGCCCTAATAACGTGGT	60.159	22	TCGTGGGGAATAGCAAAACAGA	59.961	22	205	427	631	GGCTAAGCCCTAATAACGTGGT	60.159	22	CTTGAAGAATTTGGAGGGGCAC	59.768	22	150	427	576	GGCCAACGTACGAACTGTTTTT	60.223	22	CTTGAAGAATTTGGAGGGGCAC	59.768	22	244	333	576
NODE_123713_length_273_cov_1.19101_ID_2223579	1	p4	(TAAA)5	20	32	51	TAAAATCGATGGAGGTGTGGGT	59.426	22	GTGGGGATTGAACGGACACTAT	60.093	22	153	4	156	AAAATCGATGGAGGTGTGGGTG	60.88	22	GTGGGGATTGAACGGACACTAT	60.093	22	152	5	156	TAAAATCGATGGAGGTGTGGGT	59.426	22	CAAAAGTTTTGGACGAAGCACG	59.47	22	111	4	114
NODE_123730_length_273_cov_2.26404_ID_2223613	1	p2	(GT)6	12	69	80	GGGAGAGTGAGAGTGAGAGTGA	60.291	22	CGCCCCCTAATCATTAAGTCGA	59.963	22	190	28	217	GGGAGAGTGAGAGTGAGAGTGA	60.291	22	TTGCTCCTACTCTAATTCGCCC	59.897	22	212	28	239	GGGAGAGTGAGAGTGAGAGTGA	60.291	22	ATCATTAAGTCGAGAGAGCGCC	60.288	22	181	28	208
NODE_123745_length_273_cov_1.47753_ID_2223643	1	p2	(AG)17	34	114	147	GCCTTTCTGCGTTGAAGTAGAC	59.842	22	AAGTGCAGAGACTCCGATTTCC	60.354	22	190	82	271	GCCTTTCTGCGTTGAAGTAGAC	59.842	22	GAGACTCCGATTTCCAGGCATT	60.421	22	183	82	264	GCCCGCTTTTACAAAACGAGAA	60.287	22	AAGTGCAGAGACTCCGATTTCC	60.354	22	270	2	271
NODE_123813_length_273_cov_1.66292_ID_2223779	1	p2	(TC)13	26	198	223	TTCAGAGAAAATGGCCAAGGGA	59.89	22	CGGAGAAGAAGATGAAGGAGAGA	59.049	23	247	23	269	TTCAGAGAAAATGGCCAAGGGA	59.89	22	TCGGAGAAGAAGATGAAGGAGAG	59.049	23	248	23	270	TTCAGAGAAAATGGCCAAGGGA	59.89	22	TCGGAGAAGAAGATGAAGGAGA	58.03	22	248	23	270
NODE_123823_length_273_cov_0.825843_ID_2223799	1	p3	(TGA)5	15	136	150	GTGGATCGCTTATGGGTAGAGG	60.029	22	TCATTGTTGTCCCCACCATCAT	59.957	22	186	36	221	GTGGATCGCTTATGGGTAGAGG	60.029	22	ATCATTGTTGTCCCCACCATCA	59.957	22	187	36	222	GTGGATCGCTTATGGGTAGAGG	60.029	22	TCATCATTGTTGTCCCCACCAT	59.957	22	189	36	224
NODE_123836_length_273_cov_2.62921_ID_2223825	1	c	(AG)8aa(AG)11	40	60	99	GAGGATCGGGGAAAAGGAAGAA	59.761	22	CGCACTTATGTTATTTTGCGCG	59.789	22	222	30	251	AAGAGGATCGGGGAAAAGGAAG	59.76	22	CGCACTTATGTTATTTTGCGCG	59.789	22	224	28	251	GAGGATCGGGGAAAAGGAAGAA	59.761	22	TCGAACTTTCCCGCACTTATGT	60.289	22	233	30	262
NODE_123858_length_273_cov_1.26966_ID_2223867	1	p4	(ATCC)6	24	77	100	ACATCTATCCCATCCCATCCCA	60.158	22	TGGACCGATCAATGCATGTTTG	59.836	22	143	18	160	ACATCTATCCCATCCCATCCCA	60.158	22	GGGATGGATGAATTGGACCGAT	60.225	22	156	18	173	TATCCCATCCCATCCCATCCAT	60.226	22	TGGACCGATCAATGCATGTTTG	59.836	22	138	23	160
NODE_123893_length_273_cov_1.00562_ID_2223937	1	c	(TC)8gctctctc(CT)6	36	46	81	AAATGTTTTTAAGTCGCCCCGA	59.114	22	GTGGACGGCTAAGGAGAGTG	59.826	20	123	1	123	GAAATGTTTTTAAGTCGCCCCGA	60.058	23	GTGGACGGCTAAGGAGAGTG	59.826	20	124	0	123	GAAATGTTTTTAAGTCGCCCCG	58.761	22	GTGGACGGCTAAGGAGAGTG	59.826	20	124	0	123
NODE_123896_length_273_cov_0.949438_ID_2223943	1	p2	(TC)8	16	28	43	CCATCTCCCCTGCCACATCC	62.349	20	GTCTTCCGTCTTCACGTGGTAT	60.095	22	217	5	221	CCCATCTCCCCTGCCACATC	62.349	20	GTCTTCCGTCTTCACGTGGTAT	60.095	22	218	4	221	CCATCTCCCCTGCCACATCC	62.349	20	TCTTCCGTCTTCACGTGGTATG	60.095	22	216	5	220
NODE_123902_length_273_cov_1.95506_ID_2223955	2	c	(TG)10(AG)8	36	177	212	GAAGTGATGATCGGAGGAGCTT	59.898	22	TTTCTCAACTCCAACCCACACC	60.686	22	121	143	263	AAGTGATGATCGGAGGAGCTTG	60.159	22	TTTCTCAACTCCAACCCACACC	60.686	22	120	144	263	GAAGTGATGATCGGAGGAGCTT	59.898	22	TCCCCTGATTTTCTCAACTCCA	59.014	22	130	143	272
NODE_123956_length_273_cov_3.8427_ID_2224063	1	p3	(CGT)7	21	54	74	GTTGTTCGTATAGCGTGGAGGG	61.052	22	GCCGGATCTTTCTCTAGCATCA	59.964	22	174	0	173	TTGTTCGTATAGCGTGGAGGG	59.864	21	GCCGGATCTTTCTCTAGCATCA	59.964	22	173	1	173	GTTGTTCGTATAGCGTGGAGGG	61.052	22	GGCCGGATCTTTCTCTAGCATC	60.612	22	175	0	174
NODE_1240_length_1077_cov_3.10081_ID_1978455	1	p3	(TTC)5	15	676	690	GGATAGCCCTCATTCGATCGTT	60.029	22	AGAGGCTGGCTCAAAGAATCTC	60.093	22	164	581	744	TTGGATAGCCCTCATTCGATCG	60.029	22	AGAGGCTGGCTCAAAGAATCTC	60.093	22	166	579	744	GGATAGCCCTCATTCGATCGTT	60.029	22	GTACCTCGCGAAAGACTACCAA	60.095	22	233	581	813
NODE_124008_length_273_cov_2.05056_ID_2224167	1	p2	(TC)11	22	89	110	CTCTCTCCTTCCTTCTCCCTCT	59.755	22	ATCAGTAGGCCTCACCAAACAG	60.027	22	194	62	255	CTCTCTCCTTCCTTCTCCCTCT	59.755	22	CACAAGCACTGAACATTGACGA	59.712	22	123	62	184	CTCTCTCCTTCCTTCTCCCTCT	59.755	22	AATCAGTAGGCCTCACCAAACA	59.625	22	195	62	256
NODE_124065_length_273_cov_1.74157_ID_2224281	1	p5	(GTTGG)5	25	215	239	AAGCATCCACAGGTAGGCTTG	60.34	21	CTGACCGCACTCGACCTAAC	60.456	20	190	82	271	CAAGCATCCACAGGTAGGCTT	60.34	21	CTGACCGCACTCGACCTAAC	60.456	20	191	81	271	AAGCATCCACAGGTAGGCTTG	60.34	21	CTCGACCTAACGCACCGATC	60.592	20	181	82	262
NODE_124101_length_273_cov_2.72472_ID_2224351	1	p4	(CCGG)5	20	169	188	GTGGTGGAGTTTGTTGGGATTG	59.964	22	GATGGCCTAAAAACAGTCCAGC	59.836	22	121	116	236	GTTGGGATTGTACGCCTCAAAC	60.095	22	GATGGCCTAAAAACAGTCCAGC	59.836	22	109	128	236	GTTTGTTGGGATTGTACGCCTC	60.095	22	GATGGCCTAAAAACAGTCCAGC	59.836	22	113	124	236
NODE_124141_length_273_cov_1.55618_ID_2224431	1	p2	(GA)15	30	121	150	CAAACCACGTTCCTCAATCACC	60.031	22	TGGCTTAGATCCAAGAAAGGGG	59.758	22	230	22	251	CCTAGCCGCATATCTCCTCTTC	59.835	22	TGGCTTAGATCCAAGAAAGGGG	59.758	22	170	82	251	CAAACCACGTTCCTCAATCACC	60.031	22	CTTAGATCCAAGAAAGGGGCCC	60.424	22	227	22	248
NODE_124156_length_273_cov_2.69663_ID_2224461	1	p3	(ATG)5	15	163	177	GGCAGGAGGTGATGAAGATGAT	59.894	22	TTATCTTCTTGCCGCCACAAAC	59.772	22	232	23	254	GGCAGGAGGTGATGAAGATGAT	59.894	22	CTTTATCTTCTTGCCGCCACAA	59.512	22	234	23	256	GAGGCAGGAGGTGATGAAGATG	60.485	22	TTATCTTCTTGCCGCCACAAAC	59.772	22	234	21	254
NODE_124163_length_273_cov_0.955056_ID_2224475	1	p5	(ACCCA)5	25	185	209	ACATACAGCTAAGCCTGGCAAT	60.092	22	TCCATGGCCAAGCTATTAGGTC	59.893	22	104	148	251	ACATACAGCTAAGCCTGGCAAT	60.092	22	GTCCATGGCCAAGCTATTAGGT	60.159	22	105	148	252	CCACTAGTGATCTCAACCGTCC	60.159	22	TCCATGGCCAAGCTATTAGGTC	59.893	22	206	46	251
NODE_124182_length_273_cov_1.65169_ID_2224513	1	p2	(CT)6	12	178	189	GTCCCAACGCTTAGCCATTTTT	60.029	22	TCATCCCCAAAATCCCTCATCG	60.159	22	102	142	243	CCCAACGCTTAGCCATTTTTCA	60.029	22	TCATCCCCAAAATCCCTCATCG	60.159	22	100	144	243	GTCCCAACGCTTAGCCATTTTT	60.029	22	GGGTTTTCATCCCCAAAATCCC	59.761	22	108	142	249
NODE_12419_length_638_cov_3.32228_ID_2001097	1	p2	(AG)6	12	538	549	GCACATCAATAAACAGGTGCGT	60.095	22	TCTGTGATCGGAAAGGGGATTC	59.829	22	218	417	634	TCGCACATCAATAAACAGGTGC	59.839	22	TCTGTGATCGGAAAGGGGATTC	59.829	22	220	415	634	CCAGTATGTTTTCGGGCATTCG	60.223	22	TCTGTGATCGGAAAGGGGATTC	59.829	22	239	396	634
NODE_124287_length_273_cov_1.61236_ID_2224721	1	p3	(ATA)9	27	50	76	TCCATGATTGGCCCCACTTAAT	59.753	22	GCCTAAAATGGGCTGGAGAAAC	59.834	22	244	23	266	ATCCATGATTGGCCCCACTTAA	59.753	22	GCCTAAAATGGGCTGGAGAAAC	59.834	22	245	22	266	TCCATGATTGGCCCCACTTAAT	59.753	22	CGGACAGTGTAGATTAAGCCCA	59.832	22	219	23	241
NODE_124288_length_273_cov_1.61798_ID_2224723	1	p2	(CT)14	28	124	151	ACAGAGATTGACAGCCCACAAG	60.552	22	TGTTAGGAAGAGGGGAGAGTGT	59.888	22	100	77	176	ACAGAGATTGACAGCCCACAAG	60.552	22	TGTGTTAGGAAGAGGGGAGAGT	59.888	22	102	77	178	ACAGAGATTGACAGCCCACAAG	60.552	22	AGTGTGTTAGGAAGAGGGGAGA	59.888	22	104	77	180
NODE_1243_length_1076_cov_48.1478_ID_1978461	1	p2	(TC)18	36	707	742	AAGATCCTAGCCGCTGGAAAAA	60.026	22	CTACGCACCTCCAAATCCTTCT	60.093	22	130	658	787	AAGATCCTAGCCGCTGGAAAAA	60.026	22	CTACGCACCTCCAAATCCTTCT	60.093	22	165	658	822	AAGATCCTAGCCGCTGGAAAAA	60.026	22	TACGCACCTCCAAATCCTTCTC	60.094	22	129	658	786
NODE_124317_length_273_cov_1.29213_ID_2224781	1	p2	(AG)6	12	204	215	CAGAGATTTTGAAGTGTGGCCG	60.096	22	GGTGAGAAACCCCTGAGAAACT	59.893	22	127	126	252	CGGCAGAGATTTTGAAGTGTGG	60.096	22	GGTGAGAAACCCCTGAGAAACT	59.893	22	130	123	252	GAGATTTTGAAGTGTGGCCGTC	60.096	22	GGTGAGAAACCCCTGAGAAACT	59.893	22	125	128	252
NODE_12432_length_638_cov_2.01289_ID_2001123	1	p2	(AT)7	14	194	207	CTACCCTACCCAACAACCTGAC	60.027	22	GCCCCATCCAGTGACTAACATA	59.562	22	195	65	259	CTACTCGACCCACTGACTTAGC	59.902	22	GCCCCATCCAGTGACTAACATA	59.562	22	244	16	259	CGACCTACCCAACTGACCAAAA	60.486	22	CCCACTCATTTCCCTCCTTCTC	60.093	22	280	137	416
NODE_124329_length_273_cov_1.07303_ID_2224805	1	p2	(AC)6	12	66	77	ACATGTGCCCCAGAACCTAAAA	60.158	22	TCCGTGTTGTAGAGTGTGTCAC	60.224	22	135	28	162	ATGTAACAAACCACATGTGCCC	59.701	22	TCCGTGTTGTAGAGTGTGTCAC	60.224	22	147	16	162	ACATGTGCCCCAGAACCTAAAA	60.158	22	CCGTGTTGTAGAGTGTGTCACA	60.481	22	134	28	161
NODE_124335_length_273_cov_1.18539_ID_2224817	1	c	(AG)6ct(AG)8(TG)6	42	183	224	TTGGAGTTAGGCTTGGATGGAC	60.026	22	AACATCTCCCCATCTCCCAAAC	60.025	22	243	27	269	CCTTACACGTGTTGGGAAGAGA	59.963	22	AACATCTCCCCATCTCCCAAAC	60.025	22	113	157	269	AAGTGAGGCTTGGATGATGAGG	60.093	22	AACATCTCCCCATCTCCCAAAC	60.025	22	147	123	269
NODE_124415_length_273_cov_1.6573_ID_2224977	1	p2	(AG)16	32	141	172	CGGAAAGGTTGGATCTGCTACT	60.093	22	CTCACCGATCACGAGGACATAG	60.032	22	184	73	256	TCAGATGGTAGATGCGGAAAGG	59.897	22	CTCACCGATCACGAGGACATAG	60.032	22	198	59	256	CAGATGGTAGATGCGGAAAGGT	60.159	22	CTCACCGATCACGAGGACATAG	60.032	22	197	60	256
NODE_124490_length_272_cov_2.79661_ID_2225127	1	p3	(CTC)5	15	220	234	ATCAGGAAGATAAAGGCGGAGG	59.63	22	CTGGAGAGGCAGAGAGAGGAG	60.752	21	193	74	266	TGAAACATCTCCTGCATCCGTC	60.678	22	CTGGAGAGGCAGAGAGAGGAG	60.752	21	134	133	266	CTGAAACATCTCCTGCATCCGT	60.679	22	CTGGAGAGGCAGAGAGAGGAG	60.752	21	135	132	266
NODE_124526_length_272_cov_1.24294_ID_2225197	1	p4	(TATG)9	36	164	199	CAAACACAGACCAAGCACATGA	59.641	22	TGGCTTGTTGGGAGACGAATAA	59.961	22	163	105	267	ATAGCAAACACAGACCAAGCAC	59.446	22	TGGCTTGTTGGGAGACGAATAA	59.961	22	167	101	267	CAAACACAGACCAAGCACATGA	59.641	22	ATGGCTTGTTGGGAGACGAATA	59.761	22	164	105	268
NODE_124530_length_272_cov_1.24294_ID_2225205	1	p2	(CT)16	32	119	150	ATGCCTGCATGCAAATCAATCA	59.83	22	CCATGTTTGTATCACTGCCGAC	59.904	22	101	77	177	CAAAAATGCGAATGCCTGCATG	60.223	22	CCATGTTTGTATCACTGCCGAC	59.904	22	112	66	177	ACACCCAATTCCTACTTTGCGA	60.225	22	CCATGTTTGTATCACTGCCGAC	59.904	22	160	18	177
NODE_12454_length_638_cov_3.21547_ID_2001167	1	p2	(GA)8	16	542	557	CTTAAGGGGTTCCAAATCGGGA	60.026	22	ACAAGCTTCCTCTTGCTCTCTT	59.628	22	122	482	603	CTCCGGTTTCCTACTTAAGGGG	59.83	22	ACAAGCTTCCTCTTGCTCTCTT	59.628	22	135	469	603	CCTCCGGTTTCCTACTTAAGGG	59.83	22	ACAAGCTTCCTCTTGCTCTCTT	59.628	22	136	468	603
NODE_124752_length_272_cov_1.51977_ID_2225649	1	p2	(CT)9	18	167	184	ACATCATTCCTCCACCACCATC	60.092	22	AGTCCCATGACGAAGGAAAGAA	59.362	22	197	26	222	ACATCATTCCTCCACCACCATC	60.092	22	AAGTCCCATGACGAAGGAAAGA	59.362	22	198	26	223	TCCACACACATCATTCCTCCAC	60.29	22	AGTCCCATGACGAAGGAAAGAA	59.362	22	204	19	222
NODE_124753_length_272_cov_1.52542_ID_2225651	1	p3	(GCT)5	15	53	67	TTTGGCTGTTGTTAGCGGTTTT	59.833	22	CAAGGGCAAATACAACAGCCTC	60.095	22	159	8	166	TTTGGCTGTTGTTAGCGGTTTT	59.833	22	GGGCAAATACAACAGCCTCATC	59.9	22	156	8	163	CATTTGGCTGTTGTTAGCGGTT	60.288	22	CAAGGGCAAATACAACAGCCTC	60.095	22	161	6	166
NODE_124829_length_272_cov_1.42938_ID_2225803	1	p2	(TC)6	12	178	189	CCTGACCAACGTACGATCTGTT	60.352	22	TGAAGGGGCACAAGAAGAAGTT	60.092	22	235	12	246	CCTGACCAACGTACGATCTGTT	60.352	22	TTGAAGGGGCACAAGAAGAAGT	60.092	22	236	12	247	CCTGACCAACGTACGATCTGTT	60.352	22	CCTTGAAGAATTTGAAGGGGCA	59.101	22	247	12	258
NODE_124834_length_272_cov_1.43503_ID_2225813	1	p3	(GCT)5	15	209	223	AATTTGCTGCGCTTGATCTCTC	59.903	22	GCTGGAAGTAGCACCAAAGCTA	60.615	22	113	143	255	GAATTTGCTGCGCTTGATCTCT	59.903	22	GCTGGAAGTAGCACCAAAGCTA	60.615	22	114	142	255	TGAATTTGCTGCGCTTGATCTC	60.159	22	GCTGGAAGTAGCACCAAAGCTA	60.615	22	115	141	255
NODE_12484_length_637_cov_1.79889_ID_2001227	1	p3	(CTC)5	15	300	314	AACTCATCGATCCTCCTCTCCT	59.823	22	AGAGAGAGAGGTTCAGCAGCTA	60.025	22	159	243	401	AACTCATCGATCCTCCTCTCCT	59.823	22	AGAGGTTCAGCAGCTACAAGTC	60.029	22	153	243	395	AACTCATCGATCCTCCTCTCCT	59.823	22	GAGAGGTTCAGCAGCTACAAGT	60.029	22	154	243	396
NODE_124870_length_272_cov_2.39548_ID_2225885	1	p2	(TC)6	12	59	70	AAGGATTCCGGCGATCGAAAAA	60.938	22	AAAACCAGCCAATTTCAGGACG	59.964	22	251	16	266	AAGGATTCCGGCGATCGAAAAA	60.938	22	TCCGAACTCAGCCATTTTGAGA	59.962	22	197	16	212	AAGGATTCCGGCGATCGAAAAA	60.938	22	CAATTTCAGGACGCACTGACAG	60.096	22	242	16	257
NODE_124880_length_272_cov_1.45763_ID_2225903	1	c	(GAA)11gcagtagttggtagcaggtgcaagagttggtat(GAA)5	81	31	111	TAGTTGGTAGCAGGTGCAAGAG	60.028	22	CACAACCAATCCCAACAAACCA	59.831	22	192	1	192	GTAGTTGGTAGCAGGTGCAAGA	60.289	22	CACAACCAATCCCAACAAACCA	59.831	22	193	0	192	TAGTTGGTAGCAGGTGCAAGAG	60.028	22	TCACAACCAATCCCAACAAACC	59.567	22	193	1	193
NODE_124904_length_272_cov_4.44633_ID_2225951	1	p3	(TTA)6	18	74	91	CTTGATCTCGGCAGCTTCCTAT	59.963	22	GCTCGAATTAAAGGGTCGCATC	60.033	22	202	36	237	CTTGATCTCGGCAGCTTCCTAT	59.963	22	AGGGTCGCATCTCTGATGAATC	59.963	22	191	36	226	TGACTAACCTTGATCTCGGCAG	59.834	22	GCTCGAATTAAAGGGTCGCATC	60.033	22	210	28	237
NODE_124972_length_272_cov_3.72881_ID_2226087	2	p2	(AG)6	12	202	213	GAGTGGATGGCTTAGGTATGGG	59.961	22	CCCATCAATCAATCAAACATCCCA	59.594	24	114	153	266	TTGTAGGGACTTTGGGACATGG	59.959	22	CCCATCAATCAATCAAACATCCCA	59.594	24	186	81	266	TGGCACTTTGTTTGTAGGGACT	60.092	22	CCCATCAATCAATCAAACATCCCA	59.594	24	197	70	266
NODE_125_length_2152_cov_44.8741_ID_1976199	1	p3	(TTC)5	15	1971	1985	GTGTCCAGCAAATCAAACGGAA	59.966	22	CAGAGGAGTCAGGGGTTTCATC	60.093	22	252	1883	2134	GTGTCCAGCAAATCAAACGGAA	59.966	22	GAGGAGTCAGGGGTTTCATCTC	59.83	22	250	1883	2132	GTGTCCAGCAAATCAAACGGAA	59.966	22	CGTCAGAGAGTTCCGCCATTAT	60.224	22	210	1883	2092
NODE_1251_length_1074_cov_3.07048_ID_1978477	1	p3	(TTC)5	15	573	587	GGTCAAGGCCTCCTGAATAGTC	60.159	22	TATCCAAAGCCATCCGAACCTC	60.159	22	263	464	726	CACGACATTTCTGGTGGCATTT	60.03	22	AAGTAGTGATGGTCCAAGTGGC	60.29	22	185	428	612	GGTCAAGGCCTCCTGAATAGTC	60.159	22	TTATCCAAAGCCATCCGAACCT	59.759	22	264	464	727
NODE_125127_length_272_cov_1.85876_ID_2226397	1	p2	(TC)14	28	48	75	CCTTTCGTAGTTTTCTTCTTGTTGT	58.218	25	TTTGGTAGCCAACAGAGGATCC	60.026	22	172	2	173	CCTTTCGTAGTTTTCTTCTTGTTGT	58.218	25	GACCTATGTGATCACGAGGACC	59.965	22	224	2	225	CCTTTCGTAGTTTTCTTCTTGTTGT	58.218	25	CCAACAGAGGATCCGGATTCAA	60.093	22	164	2	165
NODE_125172_length_272_cov_1.53672_ID_2226487	1	p3	(GAA)7	21	189	209	TTGAGTCAGTGGATTGGGTAGC	60.027	22	CTTTGTTCGAGCCAAGTCGATC	59.907	22	176	93	268	GTTGGGTCAGACCGTCATGATA	59.832	22	CTTTGTTCGAGCCAAGTCGATC	59.907	22	107	162	268	GGTCAGGTCCTTGATCTCGATG	60.224	22	CTTTGTTCGAGCCAAGTCGATC	59.907	22	248	21	268
NODE_12518_length_637_cov_4.73247_ID_2001295	1	p3	(TCT)5	15	301	315	GAACCGTCCCATTTTTGGTGTC	60.288	22	ACCTTGGGTTCCACTTTCATGT	60.091	22	269	148	416	CTTCGGAACCGTCCCATTTTTG	60.351	22	ACCTTGGGTTCCACTTTCATGT	60.091	22	274	143	416	GAACCGTCCCATTTTTGGTGTC	60.288	22	CCTTGGGTTCCACTTTCATGTG	59.703	22	268	148	415
NODE_125240_length_272_cov_2.22034_ID_2226623	1	p4	(TTCT)6	24	213	236	ATCAAAAGGTACCCGGAACTGT	59.626	22	CATCAAAATTACACGGGACTCGG	59.937	23	186	84	269	ATCAAAAGGTACCCGGAACTGT	59.626	22	CCATCAAAATTACACGGGACTCG	59.937	23	187	84	270	ATCAAAAGGTACCCGGAACTGT	59.626	22	CAAAATTACACGGGACTCGGC	59.87	21	183	84	266
NODE_125257_length_272_cov_3.68927_ID_2226657	1	c*	(TAA)6(AATA)5*	33	39	71	AATGGGCCCCACATACATGTAG	60.158	22	GATGGACGACGTGGATCACATA	59.966	22	211	13	223	GAATGGGCCCCACATACATGTA	60.159	22	GATGGACGACGTGGATCACATA	59.966	22	212	12	223	AATGGGCCCCACATACATGTAG	60.158	22	GGACGACGTGGATCACATACAT	60.224	22	208	13	220
NODE_125274_length_272_cov_2.53672_ID_2226691	1	p3	(AGC)5	15	126	140	TCGTTCTTGCAAGCCTCATTTG	60.031	22	CCATTTTGACCATGAAGGGGAC	59.503	22	201	13	213	TCGTTCTTGCAAGCCTCATTTG	60.031	22	CCCATTTTGACCATGAAGGGGA	60.559	22	202	13	214	TCGTTCTTGCAAGCCTCATTTG	60.031	22	CGAACCCCATTTTGACCATGAA	59.439	22	207	13	219
NODE_125285_length_272_cov_2.19209_ID_2226713	1	p6	(CGGGCA)5	30	77	106	AGCTTAGTCTCAGACTCGGACT	60.027	22	GCCACCTGACCTACTACTTAGC	59.899	22	223	48	270	AGCTTAGTCTCAGACTCGGACT	60.027	22	CACCAGCCTCTCTCTAATCCAC	59.898	22	181	48	228	GGCACAAGCTTAGTCTCAGACT	60.029	22	GCCACCTGACCTACTACTTAGC	59.899	22	229	42	270
NODE_125319_length_272_cov_1.48023_ID_2226781	1	p3	(CAT)5	15	60	74	CATGAAAAATCGGGGCGTTACA	59.837	22	TGCAAGGGAATCAGAACTCTCC	60.027	22	193	22	214	CATGAAAAATCGGGGCGTTACA	59.837	22	ATGACAAAGGCACAGAGAGAGG	60.027	22	158	22	179	CATGAAAAATCGGGGCGTTACA	59.837	22	CGATGATGATGAGGACGATGGT	60.03	22	126	22	147
NODE_12543_length_637_cov_3.42435_ID_2001345	1	p3	(TCT)5	15	247	261	TTGCATACACATCATGGTGGGA	60.026	22	GACGCGTCCTTTGTCTTCTTTT	59.713	22	268	151	418	GTTGCATACACATCATGGTGGG	59.9	22	GACGCGTCCTTTGTCTTCTTTT	59.713	22	269	150	418	TTGCATACACATCATGGTGGGA	60.026	22	AGACGCGTCCTTTGTCTTCTTT	60.483	22	269	151	419
NODE_125437_length_272_cov_1.23164_ID_2227017	1	p3	(AAT)5	15	111	125	GGGTGCATCGTGTGATTAACAG	59.904	22	ATCATCCACCATGCTCTACCAC	59.895	22	154	32	185	GGTGCCTACGTAGCATGACTAA	59.9	22	ATCATCCACCATGCTCTACCAC	59.895	22	103	83	185	TTGTGCAGATAACAAGGTGGGT	60.159	22	ATCATCCACCATGCTCTACCAC	59.895	22	122	64	185
NODE_125552_length_271_cov_1.5625_ID_2227247	1	p2	(AG)6	12	179	190	GGCCATCATTTGGGGCTCTATA	59.958	22	AGGGAGTTAAAAGCAAGGAGGG	59.958	22	129	103	231	ATTTTAGATCCGTTGGGGCCAT	60.091	22	AGGGAGTTAAAAGCAAGGAGGG	59.958	22	145	87	231	AGATGTGGCCCAGACTTTTGAA	60.158	22	AGGGAGTTAAAAGCAAGGAGGG	59.958	22	223	9	231
NODE_12556_length_637_cov_2.21218_ID_2001371	1	p2	(GA)13	26	208	233	GGAGGTTTGAGAAGGGAGGAAG	60.027	22	GAAAATGGACAAGGGACAACCG	60.03	22	259	142	400	GGAGGTTTGAGAAGGGAGGAAG	60.027	22	TTGTGGGGGAAAAACTGATGGA	60.091	22	195	142	336	GTGGAGGATTGAGGGAGAAAGG	60.093	22	GAAAATGGACAAGGGACAACCG	60.03	22	279	122	400
NODE_125560_length_271_cov_1.875_ID_2227263	1	p5	(GACCC)5	25	174	198	ATGGGTCGGGTTAGGGTTAAAG	59.76	22	GAGCGCATAGTACCTTTTCCCT	60.159	22	128	139	266	GTCGGGTTAGGGTTAAAGGTGA	59.697	22	GAGCGCATAGTACCTTTTCCCT	60.159	22	124	143	266	ACCTGATTTTTATGGGTCGGGT	59.689	22	GAGCGCATAGTACCTTTTCCCT	60.159	22	139	128	266
NODE_125655_length_271_cov_1.25_ID_2227453	1	c	(TTA)7tttttatttttattttccttttcaaaggc(AG)21	92	72	163	CATGAGTTAACCAAACCGCCAC	60.351	22	TGTTACTTGCATCCCAATGACG	59.253	22	213	21	233	TTCCATGAGTTAACCAAACCGC	59.445	22	TGTTACTTGCATCCCAATGACG	59.253	22	216	18	233	CATGAGTTAACCAAACCGCCAC	60.351	22	GTTACTTGCATCCCAATGACGA	58.993	22	212	21	232
NODE_125726_length_271_cov_1.25_ID_2227595	1	p3	(CAG)5	15	62	76	CAATAGCATGCCCGAGCTGTA	60.541	21	GATGTCGTCGGAGCTTATCGTC	60.913	22	215	10	224	AATAGCATGCCCGAGCTGTAC	60.541	21	GATGTCGTCGGAGCTTATCGTC	60.913	22	214	11	224	CAATAGCATGCCCGAGCTGTA	60.541	21	ATGTCGTCGGAGCTTATCGTC	60.003	21	214	10	223
NODE_125728_length_271_cov_1.25_ID_2227599	1	p2	(CT)15	30	73	102	CAGTGAATGGAATGAGCAAACCA	59.744	23	GGTGGATGGAGTGTTGCTAGAA	60.027	22	136	9	144	CAGTGAATGGAATGAGCAAACCA	59.744	23	GAATGGTGGGAAGTAGCACTCA	60.027	22	167	9	175	CAGTGAATGGAATGAGCAAACCA	59.744	23	TGAATGGTGGGAAGTAGCACTC	60.027	22	168	9	176
NODE_125767_length_271_cov_0.920455_ID_2227677	1	p5	(TCGAG)5	25	97	121	ATAAAATGAGTCGGGCTCGAGC	60.803	22	ATCCACTCGACTCGAAAAAGCT	60.029	22	196	41	236	ATAAAATGAGTCGGGCTCGAGC	60.803	22	GCGACTCGACTCAGTAGAACAA	60.096	22	165	41	205	ATAAAATGAGTCGGGCTCGAGC	60.803	22	CCTCGCTTCATTTAGGAGCTCA	60.159	22	137	41	177
NODE_125825_length_271_cov_1.50568_ID_2227793	1	p3	(AGA)6	18	156	173	GCCTTTCAAGTACGGGAAGGAT	60.356	22	ACAAACAGTGATTTCGCATGCA	59.966	22	187	14	200	GCCTTTCAAGTACGGGAAGGAT	60.356	22	TAAACAAAGCCCTCGAGAACGA	59.964	22	223	14	236	GCCTTTCAAGTACGGGAAGGAT	60.356	22	CGACAACTAAACAAAGCCCTCG	60.096	22	230	14	243
NODE_125828_length_271_cov_2.08523_ID_2227799	1	p5	(ACCCA)6	30	83	112	CTCAGCCCAATCCTACTCGAC	59.932	21	TTTGGGTTGGGCCATCAAATTG	60.225	22	134	55	188	CCACTCAGCCCAATCCTACTC	59.86	21	TTTGGGTTGGGCCATCAAATTG	60.225	22	137	52	188	CACTCAGCCCAATCCTACTCG	60.202	21	TTTGGGTTGGGCCATCAAATTG	60.225	22	136	53	188
NODE_125831_length_271_cov_2.13068_ID_2227805	1	p2	(CT)6	12	186	197	CGTACCAGTTCTCCAGTGTGAG	60.352	22	GGAGGGAGCAGACGAGAGAG	61.101	20	170	81	250	ACAATAGGGAGCGGATTAGGTG	59.631	22	GGAGGGAGCAGACGAGAGAG	61.101	20	235	16	250	CACAATAGGGAGCGGATTAGGT	59.631	22	GGAGGGAGCAGACGAGAGAG	61.101	20	236	15	250
NODE_125846_length_271_cov_0.869318_ID_2227833	1	c	(TC)9actctccgatcatcagatcttccaaagatggtgagctttt(TTC)5	73	26	98	CGTTGCTCTAGCTTTTCTGCAT	59.582	22	ATCCATCAGCAGGAATCGGATC	60.027	22	211	1	211	CGTTGCTCTAGCTTTTCTGCAT	59.582	22	GATCCATCAGCAGGAATCGGAT	60.027	22	212	1	212	CGTTGCTCTAGCTTTTCTGCAT	59.582	22	TCGGAATCGAGAGGCATAACTG	59.965	22	171	1	171
NODE_12599_length_636_cov_61.9686_ID_2001461	1	p3	(TGA)6	18	245	262	CCCACCTAGATCTACACCCTCA	60.091	22	AACACCCATTCCTCTCATGACC	60.026	22	247	44	290	TTTTTAATGATACGCCGCCCAC	59.902	22	AACACCCATTCCTCTCATGACC	60.026	22	264	27	290	CCCACCTAGATCTACACCCTCA	60.091	22	CACCAAAGTCAACACCCATTCC	59.964	22	257	44	300
NODE_125999_length_271_cov_1.39773_ID_2228137	1	p2	(GA)18	36	30	65	GCGAAAAGGGGGAGAGTGAG	60.392	20	CGCCTTTCGGTGAAATTCATTT	58.425	22	236	6	241	GCGAAAAGGGGGAGAGTGAG	60.392	20	CGCCTTTCGGTGAAATTCATTTC	59.392	23	236	6	241	GCGAAAAGGGGGAGAGTGAGA	61.78	21	CGCCTTTCGGTGAAATTCATTT	58.425	22	236	6	241
NODE_12600_length_636_cov_2.82994_ID_2001463	1	c	(GGA)6agaacaatgacattgggtagggcaacaatgggtaaggcagcaactggtggagttgtgcaggtagggcagtgggtggaggtgtcga(AGG)7	124	322	445	GTACAATTGTGCGGGCAAGTAG	60.16	22	TGTTGTTGCCGGTCTATCCTAC	60.094	22	225	280	504	GTACAATTGTGCGGGCAAGTAG	60.16	22	CTGTTGTTGCCGGTCTATCCTA	59.832	22	226	280	505	TACAATTGTGCGGGCAAGTAGA	60.29	22	TGTTGTTGCCGGTCTATCCTAC	60.094	22	224	281	504
NODE_126043_length_271_cov_1.74432_ID_2228225	1	p2	(AG)16	32	67	98	GGGGTGTGGTCTTCTAAATTCG	58.992	22	GCACTCACAATGATGGTTGGAC	60.095	22	247	5	251	GGGGTGTGGTCTTCTAAATTCG	58.992	22	TTTTATGTCCCCCTTGCACTCA	59.891	22	262	5	266	GGGGTGTGGTCTTCTAAATTCG	58.992	22	GTCCTCCAAGCTTGATCTCCTC	60.159	22	176	5	180
NODE_126086_length_271_cov_2.89205_ID_2228311	1	p3	(AAT)5	15	209	223	GGCCCCACCACAGAAAATAGTA	60.026	22	AGCATCGTCCTCTGTACTCTTT	58.907	22	244	27	270	GTCAGATCCAAGTCTCAAGGGG	60.093	22	AGCATCGTCCTCTGTACTCTTT	58.907	22	265	6	270	GGCCCTACTGTTGAAACCTTCT	60.225	22	AGCATCGTCCTCTGTACTCTTT	58.907	22	214	57	270
NODE_126200_length_271_cov_1.46591_ID_2228537	1	c	(TC)7cttctctctctccaacgaccca(CT)9ttctctctctctttctcgcagct(TC)6	89	111	199	CTAAAGTAGCAACAGCGGCAAC	60.413	22	CCAGGCTCTCTGCGTAATTTCT	60.419	22	258	10	267	CAACAGCAACCTGAACACGAG	60.004	21	CCAGGCTCTCTGCGTAATTTCT	60.419	22	240	28	267	CTAAAGTAGCAACAGCGGCAAC	60.413	22	AGGCTCTCTGCGTAATTTCTTCA	60.056	23	256	10	265
NODE_126223_length_271_cov_1.10227_ID_2228583	1	p3	(TTA)6	18	64	81	GCTGCCGTCTCTCCCTTTTT	60.607	20	TAGGCCCATCTTGTGATGTACG	59.898	22	130	27	156	GCTGCCGTCTCTCCCTTTTT	60.607	20	ATCCAACCCCATCCAATCGTAC	60.159	22	223	27	249	GCTGCCGTCTCTCCCTTTTT	60.607	20	AGTGCAAGGGGGACATAAACTC	60.291	22	188	27	214
NODE_126330_length_271_cov_2.14773_ID_2228797	1	c	(AG)19tgggtcgttggagagagagaag(GA)7	74	34	107	AGAAAGAGAGAGAGAAGCTGAGA	58.078	23	TTTTTCTTTCTTGCTGCCCCAG	59.897	22	222	7	228	AGAAAGAGAGAGAGAAGCTGAGA	58.078	23	CTTTTTCTTTCTTGCTGCCCCA	59.897	22	223	7	229	AGAGAAAGAGAGAGAGAAGCTGA	58.078	23	TTTTTCTTTCTTGCTGCCCCAG	59.897	22	224	5	228
NODE_12636_length_636_cov_3.34935_ID_2001535	1	p4	(AGAA)6	24	225	248	AGGAATGCGAGAGAGACTTCAC	59.835	22	GTCCAAAGAGTGTAGAGGGTGG	60.028	22	233	110	342	TGGGCCAAAGAAGGAAGAAGAA	59.823	22	GTCCAAAGAGTGTAGAGGGTGG	60.028	22	158	185	342	TAAGGTGGGCCAAAGAAGGAAG	60.225	22	GTCCAAAGAGTGTAGAGGGTGG	60.028	22	163	180	342
NODE_126415_length_271_cov_1.39205_ID_2228967	1	p3	(AAT)5	15	163	177	TACCCACAATGTCCCAAGGATG	60.025	22	AGATAATGTCGATAACAGGCCA	57.044	22	170	40	209	CCCAAGGATGAAGAAGAACCGA	60.027	22	AGATAATGTCGATAACAGGCCA	57.044	22	158	52	209	TCCCAAGGATGAAGAAGAACCG	60.027	22	AGATAATGTCGATAACAGGCCA	57.044	22	159	51	209
NODE_126470_length_271_cov_0.965909_ID_2229077	1	c	(CA)18ctgctcaagagatttgctacctc(CA)18	95	148	242	AAGGATGCAGAAGCTCAGAACA	59.961	22	TGAAAACTTGCTCCTCTGGGTC	60.487	22	182	88	269	CAACTGTCAAGGATGCAGAAGC	60.095	22	TGAAAACTTGCTCCTCTGGGTC	60.487	22	190	80	269	ACACAACTGTCAAGGATGCAGA	60.159	22	TGAAAACTTGCTCCTCTGGGTC	60.487	22	193	77	269
NODE_126474_length_271_cov_1.25_ID_2229085	1	p2	(TC)6	12	117	128	AGCAGAAATAGAAGGCAATAACAAT	57.349	25	TGGAGGGGCACAAGAAGAAATT	60.158	22	164	22	185	AGCAGAAATAGAAGGCAATAACAAT	57.349	25	TTGGAGGGGCACAAGAAGAAAT	60.158	22	165	22	186	AGCAGAAATAGAAGGCAATAACAAT	57.349	25	ATTTGGAGGGGCACAAGAAGAA	60.158	22	167	22	188
NODE_126478_length_271_cov_1.09091_ID_2229093	1	p2	(AC)22	44	106	149	TGTCCCCCTTAAAACAAATGCA	58.691	22	AGGATTGGATGTCACAAGCACT	59.959	22	173	66	238	TGTCCCCCTTAAAACAAATGCA	58.691	22	AGGAGGATTGGATGTCACAAGC	60.357	22	176	66	241	TGTCCCCCTTAAAACAAATGCA	58.691	22	GCACTTAACAGGTTGGAAGCAA	59.639	22	156	66	221
NODE_12656_length_636_cov_5.0647_ID_2001575	1	p4	(CTTT)6	24	502	525	TGACCGGTCGAACTTCTCATTT	59.963	22	AGCACATTTAGGAGCCCTTTGA	59.958	22	126	474	599	TGACCGGTCGAACTTCTCATTT	59.963	22	CCCTTTGATGAAGACCCAAGGT	60.225	22	112	474	585	ATGACCGGTCGAACTTCTCATT	59.766	22	AGCACATTTAGGAGCCCTTTGA	59.958	22	127	473	599
NODE_12661_length_636_cov_2.43068_ID_2001585	1	c	(GA)6cttcacctatttgaaggtttaaaggcccatttagaagctcttcaatgatggttgaaggtgggctaaagaaggaagaaaagcaaggagtggag(AGAA)5	124	74	197	AATACATGTTTTGTAGTTGTGGGT	57.03	24	TGGTCGGACCTCACTTTTCTTT	59.828	22	176	47	222	AATACATGTTTTGTAGTTGTGGGT	57.03	24	CTGGTCGGACCTCACTTTTCTT	60.224	22	177	47	223	AATACATGTTTTGTAGTTGTGGGT	57.03	24	GACTGGTCGGACCTCACTTTTC	60.867	22	179	47	225
NODE_12665_length_636_cov_1.57856_ID_2001593	1	p2	(CT)9	18	49	66	TCTTCCTTCCCTCTTCCTCCAT	59.954	22	TACTAAATCAATGGGCCCCACC	60.092	22	202	23	224	TCTTCCTTCCCTCTTCCTCCAT	59.954	22	CATGCAATGGACGATGGATAGC	59.839	22	152	23	174	AACCCTCTCTTCCTTCCCTCTT	60.158	22	TACTAAATCAATGGGCCCCACC	60.092	22	209	16	224
NODE_126861_length_270_cov_3.08_ID_2229859	1	p3	(TGA)6	18	55	72	GAACGAAGGTGATGATGGCGAA	61.25	22	ACCAGCATCATCACCATCATCA	59.826	22	223	27	249	AACGAAGGTGATGATGGCGAAG	61.252	22	ACCAGCATCATCACCATCATCA	59.826	22	222	28	249	GAACGAAGGTGATGATGGCGAA	61.25	22	CATCATCACCATCCCTACCACC	60.225	22	116	27	142
NODE_126906_length_270_cov_1.8_ID_2229949	1	p2	(TA)6	12	171	182	CGAAAGTTGGGTTCAAGCTGAG	60.032	22	TGAGCTTGGGCGTTTTCTTTTT	59.833	22	266	4	269	CTCGAAAGTTGGGTTCAAGCTG	60.032	22	TGAGCTTGGGCGTTTTCTTTTT	59.833	22	268	2	269	TCGTCTGAACTCAACTCGGTTT	59.9	22	TGAGCTTGGGCGTTTTCTTTTT	59.833	22	165	105	269
NODE_126951_length_270_cov_1.46286_ID_2230039	1	p2	(AG)7	14	144	157	CGCAGGAACATGTAGTGAGAGA	59.836	22	TCTTCTTTCTTTCTCCCGGTCG	60.029	22	181	72	252	TCGCAGGAACATGTAGTGAGAG	59.836	22	TCTTCTTTCTTTCTCCCGGTCG	60.029	22	182	71	252	CTCGCAGGAACATGTAGTGAGA	59.836	22	TCTTCTTTCTTTCTCCCGGTCG	60.029	22	183	70	252
NODE_126954_length_270_cov_0.834286_ID_2230045	1	p2	(GA)10	20	132	151	GTTGATGATTTGGGGTGGTGTG	60.029	22	AACAGAACCGACTCATGTTCGA	59.965	22	218	7	224	GTTGATGATTTGGGGTGGTGTG	60.029	22	GCACCTGACACTTGATTCGAAC	60.096	22	249	7	255	CTTCCTCATGTGTGTGCATGTG	60.095	22	AACAGAACCGACTCATGTTCGA	59.965	22	185	40	224
NODE_12699_length_635_cov_2.13889_ID_2001661	1	p2	(AG)9	18	295	312	ACTTTCAGCAATTTCAGGACGC	60.031	22	AAAAAGGTTTTCCGGCGAAGAG	59.966	22	241	99	339	CTTTCAGCAATTTCAGGACGCA	60.031	22	AAAAAGGTTTTCCGGCGAAGAG	59.966	22	240	100	339	CTCAGCGCGTCCAATAAATCAG	60.033	22	AAAAAGGTTTTCCGGCGAAGAG	59.966	22	265	75	339
NODE_127015_length_270_cov_1.74857_ID_2230167	1	p2	(TC)18	36	77	112	CCACCTCTCTACTCTCCTCCTC	60.159	22	GGTTTTGGAAAATGGCAATGGC	59.771	22	172	1	172	CCACCTCTCTACTCTCCTCCTC	60.159	22	CATGAAAATGGCAACGACCTGA	59.771	22	194	1	194	TCTGCCTCATTAGGTGAACAGG	59.763	22	GGTTTTGGAAAATGGCAATGGC	59.771	22	122	51	172
NODE_127060_length_270_cov_2.10286_ID_2230257	1	p2	(GA)7	14	31	44	CACCACCTCATTCGGACGATTA	60.159	22	AATGCGCCGGATCACTTTTATG	59.967	22	207	5	211	CACCACCTCATTCGGACGATTA	60.159	22	TTTTTCTAATGCGCCGGATCAC	59.903	22	214	5	218	CACCACCTCATTCGGACGATTA	60.159	22	GTTTTTCTAATGCGCCGGATCA	59.903	22	215	5	219
NODE_12708_length_635_cov_3.06667_ID_2001679	1	p2	(CT)15	30	459	488	CCTTTGATACCATTGCACCAGC	60.159	22	GTTTCTGAGTCGTGACAAAGGC	60.033	22	161	373	533	CCTTTGATACCATTGCACCAGC	60.159	22	ACGAGAAAATGGACGGTTCTGA	59.963	22	233	373	605	CCTTTGATACCATTGCACCAGC	60.159	22	TGAGTCGTGACAAAGGCAAAAC	59.903	22	156	373	528
NODE_127196_length_270_cov_3.57143_ID_2230527	1	p2	(CT)6	12	217	228	GTCTCTCTCATCGCTGACCAC	60.202	21	TGCATTGGATTTTGGCAGTGG	59.998	21	234	36	269	CTCTCTCAATTGGCCGTCGAG	60.801	21	TGCATTGGATTTTGGCAGTGG	59.998	21	270	0	269	GTCTCTCTCATCGCTGACCAC	60.202	21	CATTGGATTTTGGCAGTGGGC	60.677	21	232	36	267
NODE_127225_length_270_cov_3.26286_ID_2230585	1	p2	(GA)8	16	189	204	CAGCTTCCGACCTCTAACCATT	60.093	22	GAAAAGGGTTTTCCGGCGATG	60.402	21	191	38	228	CCTTGAAAATCAGCTTCCGACC	59.838	22	GAAAAGGGTTTTCCGGCGATG	60.402	21	201	28	228	AATCAGCTTCCGACCTCTAACC	59.831	22	GAAAAGGGTTTTCCGGCGATG	60.402	21	194	35	228
NODE_12725_length_635_cov_44.5926_ID_2001713	1	p2	(TC)16	32	47	78	GCCTCCCTCATTTCTCTGTCTC	60.159	22	AGAGGGGAAATGGAGCAAGAAG	60.026	22	279	0	278	GCCTCCCTCATTTCTCTGTCTC	60.159	22	GAGAGGGGAAATGGAGCAAGAA	60.026	22	280	0	279	TCTCACTCTCGCTCTGTCTCTC	60.677	22	AGAGGGGAAATGGAGCAAGAAG	60.026	22	257	22	278
NODE_127285_length_270_cov_2.52_ID_2230705	1	p3	(TAA)9	27	39	65	AATGGGCCCCACATACATGTAG	60.158	22	AACAGATGGACAGCGTGGATTA	59.764	22	214	13	226	GAATGGGCCCCACATACATGTA	60.159	22	AACAGATGGACAGCGTGGATTA	59.764	22	215	12	226	AATGGGCCCCACATACATGTAG	60.158	22	CAGATGGACAGCGTGGATTACA	60.419	22	212	13	224
NODE_127287_length_270_cov_1.10286_ID_2230709	1	p2	(TC)6	12	204	215	CCGAAGTAGCTTCAGTTCGAGA	59.838	22	AGGAGAGAAATGAGAGAAAGAGAGA	58.507	25	217	36	252	CCGAAGTAGCTTCAGTTCGAGA	59.838	22	GTTTGAGAAGAAGATGAAGGAGAGA	58.304	25	234	36	269	CCGAAGTAGCTTCAGTTCGAGA	59.838	22	GGAGAGAAATGAGAGAAAGAGAGA	57.226	24	216	36	251
NODE_127375_length_270_cov_1.85714_ID_2230883	1	p3	(CCA)5	15	154	168	CAACTCCACCACCCTTACCAAA	60.424	22	CTGGAGGAGGTGGTGGACTAG	60.962	21	129	94	222	AACTCCACCACCCTTACCAAAC	60.424	22	CTGGAGGAGGTGGTGGACTAG	60.962	21	128	95	222	CAACTCCACCACCCTTACCAAA	60.424	22	TGGAGGAGGTGGTGGACTAG	59.959	20	128	94	221
NODE_127393_length_270_cov_1.31429_ID_2230919	1	p2	(AG)15	30	54	83	GTGGGCCTCATCTTGTATGGAT	59.893	22	ATTAAGGTGGGGTCCATGAGTG	59.758	22	165	11	175	GTGGGCCTCATCTTGTATGGAT	59.893	22	CATTAAGGTGGGGTCCATGAGT	59.758	22	166	11	176	GTGGGCCTCATCTTGTATGGAT	59.893	22	ACATTAAGGTGGGGTCCATGAG	59.758	22	167	11	177
NODE_127418_length_270_cov_1.25714_ID_2230969	1	p2	(AG)7	14	184	197	TATGATGTTCGGACACCTGCAA	60.028	22	GGATCCTGATGGACGGAAAGAT	59.63	22	221	46	266	AATAAACAGGTGCGTTGTGAGC	60.031	22	GGATCCTGATGGACGGAAAGAT	59.63	22	196	71	266	CTGCTATTGGTCGACTTCACCT	60.094	22	GGATCCTGATGGACGGAAAGAT	59.63	22	146	121	266
NODE_127476_length_270_cov_1.76571_ID_2231085	1	p2	(AC)19	38	95	132	CTCAATACATGTTTGGCCCACC	59.834	22	ACCATCTTTAAGCGCCAAACAC	60.03	22	156	70	225	CTCAATACATGTTTGGCCCACC	59.834	22	CCATCTTTAAGCGCCAAACACA	60.03	22	155	70	224	CTCAATACATGTTTGGCCCACC	59.834	22	GACCATCTTTAAGCGCCAAACA	59.772	22	157	70	226
NODE_12750_length_635_cov_3.7037_ID_2001763	1	p3	(TAA)14	42	154	195	TTTTAGCCCACCTTGTGATGGA	59.891	22	ATACATCATGATGGGTCCCACG	59.961	22	258	82	339	TTTTAGCCCACCTTGTGATGGA	59.891	22	GCTGGTGCTTCCTTGTTTTCTT	59.899	22	142	82	223	ATTTCGAGGTGAGTGTAAGGGG	59.764	22	GCTGGTGCTTCCTTGTTTTCTT	59.899	22	212	12	223
NODE_12752_length_635_cov_2.36481_ID_2001767	1	p2	(GA)11	22	51	72	TCGAGGAAGAAGAAACATCACC	58.073	22	TTGTTAATTGCGCGGTTTTTGC	60.034	22	192	26	217	TCGAGGAAGAAGAAACATCACC	58.073	22	GTTAATTGCGCGGTTTTTGCTT	59.78	22	190	26	215	TCGAGGAAGAAGAAACATCACC	58.073	22	TCTCTGGAGGTTTTCGGATGAC	59.766	22	265	26	290
NODE_12754_length_635_cov_14.3296_ID_2001771	1	p3	(CAT)5	15	559	573	CCCCACTTGCACAAATCTCAAG	60.03	22	TCTTGTATGGGTAGAGAGGGGG	60.091	22	201	406	606	ATCAATCACCATCACCCTCACC	60.092	22	TCTTGTATGGGTAGAGAGGGGG	60.091	22	169	438	606	CCATACCCCTCTCATCACCCTA	60.158	22	TCTTGTATGGGTAGAGAGGGGG	60.091	22	148	459	606
NODE_127559_length_269_cov_1.58046_ID_2231251	1	p2	(CT)6	12	120	131	CCGGAAATGGACAAAACACTCC	60.03	22	GAGTTTTCCTCCTCACGTGACA	60.224	22	140	17	156	CCCGGAAATGGACAAAACACTC	60.03	22	GAGTTTTCCTCCTCACGTGACA	60.224	22	141	16	156	CCGGAAATGGACAAAACACTCC	60.03	22	GCCCACAAAACTCGCAGATTTA	59.772	22	212	17	228
NODE_12756_length_634_cov_1.81633_ID_2001775	1	p3	(ATT)5	15	402	416	TGGACGGCTTGGATCAAATACA	60.027	22	ACCTTGTGATGGGCAATGAGAT	60.025	22	246	242	487	TGGACGGCTTGGATCAAATACA	60.027	22	TTGTGATGGGCAATGAGATGGA	60.025	22	243	242	484	TGGACGGCTTGGATCAAATACA	60.027	22	AATGAGATGGATGGGCTGGATC	59.959	22	232	242	473
NODE_127609_length_269_cov_3.15517_ID_2231349	1	p2	(CT)8	16	45	60	TAACCCTCTGTCCCTTCCTTCT	59.886	22	ATAGTGGACAGCTAAGGCAACC	60.093	22	157	11	167	TAACCCTCTGTCCCTTCCTTCT	59.886	22	GGAGGGAAAATAAGGGTACGGG	60.159	22	215	11	225	TAACCCTCTGTCCCTTCCTTCT	59.886	22	AGCGTACGGAGGGAAAATAAGG	60.159	22	222	11	232
NODE_127617_length_269_cov_1.26437_ID_2231365	1	p3	(AGA)7	21	100	120	TGAGGAATATGATGGAGGGGGT	60.089	22	GGAACACAAACATCAAGGTGGG	59.964	22	208	15	222	GGGCCCCACTTGATATGATCAA	60.158	22	GGAACACAAACATCAAGGTGGG	59.964	22	171	52	222	TGAGGAATATGATGGAGGGGGT	60.089	22	AAAGAATATGGACGGCGTGGAT	60.159	22	230	15	244
NODE_127647_length_269_cov_1.26437_ID_2231425	1	p2	(GA)9	18	47	64	TCCATTTGCAAAGAAAGGAGAGA	58.271	23	TGGTTGGATGGTTGGATGATGT	59.957	22	217	6	222	CCATTTGCAAAGAAAGGAGAGAGA	59.236	24	TGGTTGGATGGTTGGATGATGT	59.957	22	216	7	222	TCCATTTGCAAAGAAAGGAGAGAG	59.236	24	TGGTTGGATGGTTGGATGATGT	59.957	22	217	6	222
NODE_127751_length_269_cov_1.26437_ID_2231633	1	p4	(ATCC)6	24	133	156	TTTCTGCATCCCATCCATCCAA	60.024	22	TGGACCGATCAATGCATGTTTG	59.836	22	134	83	216	TTTTCTGCATCCCATCCATCCA	60.024	22	TGGACCGATCAATGCATGTTTG	59.836	22	135	82	216	TTTCTGCATCCCATCCATCCAA	60.024	22	GGGATGGATGAATTGGACCGAT	60.225	22	147	83	229
NODE_127754_length_269_cov_1.26437_ID_2231639	1	p4	(TATT)5	20	211	230	GAGCTGGAAAGGCATATGGACT	60.159	22	GATCAAAAACTTCTGTGGGCCC	60.029	22	206	59	264	CCCCCTTCCTTCTCTCTCTTCT	60.293	22	GATCAAAAACTTCTGTGGGCCC	60.029	22	103	162	264	TCAGCCACTAAAATGAGCTGGA	59.694	22	GATCAAAAACTTCTGTGGGCCC	60.029	22	220	45	264
NODE_12780_length_634_cov_2.49907_ID_2001823	1	p2	(GT)7	14	45	58	TGGGAAGTTCCATGAGGTTGAT	59.351	22	GCCCAAATTGAATTCGGTTGGA	60.029	22	157	8	164	ATGGGAAGTTCCATGAGGTTGA	59.351	22	GCCCAAATTGAATTCGGTTGGA	60.029	22	158	7	164	TGGGAAGTTCCATGAGGTTGAT	59.351	22	TAGGTGAGACTAGAGGTGGCAA	59.957	22	254	8	261
NODE_127818_length_269_cov_1.58046_ID_2231767	1	p2	(GA)7	14	212	225	GATATGTGTCGAGGAGGATCGG	59.837	22	CAAATGCGATCATCTCCCATCC	59.513	22	232	19	250	GATATGTGTCGAGGAGGATCGG	59.837	22	CCAAATGCGATCATCTCCCATC	59.513	22	233	19	251	GGGCATTGATATGTGTCGAGGA	60.224	22	CAAATGCGATCATCTCCCATCC	59.513	22	239	12	250
NODE_12790_length_634_cov_2.03154_ID_2001843	1	p2	(CT)13	26	82	107	CACAAGCAAGGAAACCCAAGAG	59.965	22	CGGCTGTGTACGCATTTTCTTA	59.586	22	207	49	255	ACAAGCAAGGAAACCCAAGAGA	60.092	22	CGGCTGTGTACGCATTTTCTTA	59.586	22	206	50	255	AGGAAACCCAAGAGAAAACCCA	59.754	22	CGGCTGTGTACGCATTTTCTTA	59.586	22	199	57	255
NODE_127921_length_269_cov_1.85632_ID_2231973	1	p6	(AGAAAA)5	30	143	172	AGGATAAGGGCTGAAAGACTGC	60.093	22	CTTTCGGGTTTTCACCAAGTCC	59.966	22	212	54	265	AGGATAAGGGCTGAAAGACTGC	60.093	22	CCTTTCGGGTTTTCACCAAGTC	59.966	22	213	54	266	TGCCGCAGTTATCCAAAGATCT	60.093	22	CTTTCGGGTTTTCACCAAGTCC	59.966	22	155	111	265
NODE_127976_length_269_cov_1.72989_ID_2232083	1	p2	(GA)6	12	190	201	ATACCATACGTAGGGGGAGAGG	59.957	22	ATACCATACGTAGGGGGAGAGG	59.957	22	131	128	258	CACCATCATCACTCCCCATGAT	59.892	22	ATACCATACGTAGGGGGAGAGG	59.957	22	178	81	258	GGAGGCTTCCTTACTTCCCATT	59.758	22	ATACCATACGTAGGGGGAGAGG	59.957	22	111	148	258
NODE_1280_length_1069_cov_4.43018_ID_1978535	1	p2	(AG)14	28	147	174	ACAAGAAAGGATGGTAGTTCTCA	57.174	23	GAATCAGCTGATGGGTGGAGAT	59.894	22	159	66	224	ACAAGAAAGGATGGTAGTTCTCA	57.174	23	AATCAGCTGATGGGTGGAGATG	60.159	22	158	66	223	ACAAGAAAGGATGGTAGTTCTCA	57.174	23	ACTAAGTATTCTGTGCTCGGCC	60.159	22	185	66	250
NODE_128027_length_269_cov_1.17816_ID_2232183	1	p2	(TC)17	34	53	86	CTTGTGCCCCTCCAATATTCCT	60.092	22	CTCCCGATCTTGCATGGTCATA	59.962	22	245	9	253	TTGTGCCCCTCCAATATTCCTC	60.092	22	CTCCCGATCTTGCATGGTCATA	59.962	22	244	10	253	CTTGTGCCCCTCCAATATTCCT	60.092	22	TGCATGGTCATAACCCAATCGA	60.093	22	235	9	243
NODE_128095_length_269_cov_1.0977_ID_2232319	1	p3	(CAA)9	27	88	114	CTTATTGGCGTTGTTGGTTGGT	59.965	22	GTCTTCTGTTCTGTAGCACCCA	59.963	22	155	11	165	TGCTTGTACTTGGCTACCACAA	60.159	22	GTCTTCTGTTCTGTAGCACCCA	59.963	22	116	50	165	TTATTGGCGTTGTTGGTTGGTG	60.224	22	GTCTTCTGTTCTGTAGCACCCA	59.963	22	154	12	165
NODE_1281_length_1068_cov_3.03392_ID_1978537	1	p2	(CA)7	14	43	56	GGGAACAAATGCAATTAGGCGT	60.094	22	ACTCAGCTAATCATGCATGGCT	60.159	22	263	4	266	AGGGAACAAATGCAATTAGGCG	59.834	22	ACTCAGCTAATCATGCATGGCT	60.159	22	264	3	266	GGGAACAAATGCAATTAGGCGT	60.094	22	CACTGTCGGTTGTGACCAAAAC	60.477	22	156	4	159
NODE_128160_length_269_cov_2.2931_ID_2232449	1	p4	(ACGG)5	20	166	185	GATGGACGGGGTGGATTTATCA	59.894	22	ACCTTAGAATAGGTTGGATGGTAAA	57.481	25	207	43	249	CAAAATACATCACTGTGGGCCC	59.834	22	ACCTTAGAATAGGTTGGATGGTAAA	57.481	25	187	63	249	GAACTTCCTGCACAAGGCTTTC	60.288	22	ACCTTAGAATAGGTTGGATGGTAAA	57.481	25	144	106	249
NODE_128180_length_269_cov_2.25862_ID_2232489	1	p3	(TAT)6	18	42	59	GGCGATCCCTTCTTCCCTTTTT	60.884	22	AATGAGATGGATGGGCTGGATC	59.959	22	103	3	105	GGCGATCCCTTCTTCCCTTTTT	60.884	22	CAACCTCCCCTCCATCTTAACC	60.092	22	246	3	248	GGCGATCCCTTCTTCCCTTTTT	60.884	22	CTTCATCAACCTCCCCTCCATC	60.159	22	252	3	254
NODE_128296_length_269_cov_1.7069_ID_2232721	1	p3	(CTC)5	15	173	187	ATCTCCTGCATCTGTCGCTATG	60.029	22	GACGACTCGTAGTTGCTGAGAT	59.904	22	174	81	254	CATCTCCTGCATCTGTCGCTAT	60.029	22	GACGACTCGTAGTTGCTGAGAT	59.904	22	175	80	254	ATCTCCTGCATCTGTCGCTATG	60.029	22	TGCTGAGATTAGAGAGCAGCTG	59.899	22	161	81	241
NODE_128390_length_269_cov_1.9023_ID_2232909	1	c	(GT)9(GC)7	32	45	76	TCTTTGCCATACTTATCTAGAGGCA	59.397	25	CACCATGAGGAACACTTCATGC	59.837	22	145	1	145	TCTTTGCCATACTTATCTAGAGGCA	59.397	25	CTTGTGGCATCCAATCCTCCTA	59.827	22	179	1	179	TCTTTGCCATACTTATCTAGAGGCA	59.397	25	ACCATGAGGAACACTTCATGCA	60.225	22	144	1	144
NODE_128407_length_269_cov_3.06897_ID_2232943	1	p2	(AG)9	18	201	218	ACACTACTGTACATGGACGGTG	59.769	22	CTCTCTCTCGCTCTCTCTTCCT	60.159	22	209	38	246	ACACTACTGTACATGGACGGTG	59.769	22	TCTCTCTCGCTCTCTCTTCCTC	60.159	22	208	38	245	CACTACTGTACATGGACGGTGG	60.417	22	CTCTCTCTCGCTCTCTCTTCCT	60.159	22	208	39	246
NODE_128409_length_269_cov_2.11494_ID_2232947	1	p2	(GC)7	14	163	176	TCGAACGCTATTTCCATTTGGC	59.903	22	TCTGGAAACAAACAAACACGCA	59.771	22	201	8	208	CGAACGCTATTTCCATTTGGCA	60.159	22	TCTGGAAACAAACAAACACGCA	59.771	22	200	9	208	TCGAACGCTATTTCCATTTGGC	59.903	22	CTGGAAACAAACAAACACGCAC	59.656	22	200	8	207
NODE_128477_length_269_cov_2.98851_ID_2233083	1	p3	(TTC)5	15	71	85	GTTGACCACGAGTTTGAAGAAA	57.39	22	CGCGTCCCTTCTCTCTCTTTTT	60.611	22	203	46	248	GTTGACCACGAGTTTGAAGAAA	57.39	22	CGCGTCCCTTCTCTCTCTTTT	60.067	21	203	46	248	GTTGACCACGAGTTTGAAGAAA	57.39	22	ACGCGTCCCTTCTCTCTCTTTT	61.662	22	204	46	249
NODE_12849_length_633_cov_3.70074_ID_2001961	1	p3	(AGA)5	15	349	363	CGTTATCCGAAGCCGTTTGTAC	59.972	22	GGATAGCCCTCATTCGATCGTT	60.029	22	252	206	457	CGTTATCCGAAGCCGTTTGTAC	59.972	22	TTGGATAGCCCTCATTCGATCG	60.029	22	254	206	459	CGTTATCCGAAGCCGTTTGTAC	59.972	22	CTCATTCGATCGTTTGTCTCGC	60.035	22	244	206	449
NODE_128507_length_269_cov_2.07471_ID_2233143	1	p5	(GGAAT)9	45	139	183	GGCAAGGATTGGAATGGAATGG	59.896	22	ATTCCGTTCCGTTCCATTCCAT	60.357	22	225	38	262	GGAATGGCAAGGATTGGAATGG	59.896	22	ATTCCGTTCCGTTCCATTCCAT	60.357	22	230	33	262	GGCAAGGATTGGAATGGAATGG	59.896	22	CCGTTCCATTCCATTCCATTCC	59.638	22	217	38	254
NODE_12857_length_633_cov_2.24349_ID_2001981	1	p3	(CAT)6	18	547	564	CCATCACACTCTCACCTCCAAA	59.961	22	GATCTTGTGTGGGTAGAGAGGG	59.567	22	106	491	596	CCATCACACTCTCACCTCCAAA	59.961	22	GGATCTTGTGTGGGTAGAGAGG	59.567	22	107	491	597	CGGTGTGAAAGTTGCGATCATT	60.096	22	GATCTTGTGTGGGTAGAGAGGG	59.567	22	264	333	596
NODE_128574_length_269_cov_1.55747_ID_2233277	1	p2	(AG)31	62	75	136	CGAAACAAAATGTAAGAGAGGGGG	59.844	24	TAAGAGCGTGCGGAGTTACTAC	59.904	22	239	5	243	CGAAACAAAATGTAAGAGAGGGGG	59.844	24	AGTTACTACGCATGCAATCCGA	60.159	22	226	5	230	CGAAACAAAATGTAAGAGAGGGGG	59.844	24	ATCCCTCTTCCATCTACCGTCT	59.822	22	177	5	181
NODE_128671_length_268_cov_1.5896_ID_2233471	1	p2	(GA)20	40	33	72	CTCAGTATGCAGAGACTTAAGAGA	57.308	24	CATGTGAGAGTGGGAAGGAGTG	60.355	22	139	0	138	CTCAGTATGCAGAGACTTAAGAGA	57.308	24	GTGAGAGAGTGGGCACATGTAG	60.418	22	182	0	181	CTCAGTATGCAGAGACTTAAGAGA	57.308	24	GGCACATGTAGGAGTGAGAAGG	60.419	22	171	0	170
NODE_12869_length_633_cov_2.18959_ID_2002005	1	p2	(AG)20	40	159	198	AAACCCGTTTCCGATCCGAATA	60.094	22	CCAGTTGGTCCTCTCATAGGTG	59.831	22	209	21	229	AACCCGTTTCCGATCCGAATAT	59.896	22	CCAGTTGGTCCTCTCATAGGTG	59.831	22	208	22	229	CATGGGGTTTTGGAAAATGGCA	60.225	22	CCAGTTGGTCCTCTCATAGGTG	59.831	22	154	76	229
NODE_12870_length_633_cov_2.50186_ID_2002007	1	p2	(AG)7	14	569	582	TCCGACTCAAATCCGTCAGTTT	59.963	22	GGCTGGACAGTTTTAAAAGGGG	59.701	22	265	356	620	GGGAGGTGAATCCGACTCAAAT	60.093	22	GGCTGGACAGTTTTAAAAGGGG	59.701	22	275	346	620	CAGTTTATGGCTGGGGAAAACG	60.095	22	GGCTGGACAGTTTTAAAAGGGG	59.701	22	249	372	620
NODE_128716_length_268_cov_2.22543_ID_2233561	1	p3	(GAA)5	15	147	161	CAGCTCAGAAAATCCCATTGGC	60.159	22	GAATAGCCCTCATCCGATCGTT	60.029	22	159	99	257	GCCAGCTCAGAAAATCCCATTG	60.159	22	GAATAGCCCTCATCCGATCGTT	60.029	22	161	97	257	CACCTCGCAGAAACCTACTAGG	60.159	22	GAATAGCCCTCATCCGATCGTT	60.029	22	236	22	257
NODE_128732_length_268_cov_1.5896_ID_2233593	1	p3	(TAA)15	45	27	71	CATGAATGGGCCCCACATACC	61.098	21	TCAGCCACTAAAATGAGCTGGA	59.694	22	227	3	229	CCATGAATGGGCCCCACATAC	61.098	21	TCAGCCACTAAAATGAGCTGGA	59.694	22	228	2	229	CATGAATGGGCCCCACATACC	61.098	21	ATGGTCCACTTGAGGTTTGGAT	59.62	22	265	3	267
NODE_12888_length_633_cov_2.38104_ID_2002043	1	p2	(CT)6	12	564	575	CAGAACTTTCCCGCACTTTTGT	59.901	22	GGGGCACAAGAAGCAAGTAAAA	59.636	22	231	401	631	CAGAACTTTCCCGCACTTTTGT	59.901	22	AGGGGCACAAGAAGCAAGTAAA	60.424	22	232	401	632	CGCACTTTTGTTAGTTACGCGT	60.348	22	GGGGCACAAGAAGCAAGTAAAA	59.636	22	220	412	631
NODE_12892_length_633_cov_3.02974_ID_2002051	1	p4	(AAGA)6	24	195	218	GAACCGTCTTCTTCGTTCACAG	59.528	22	TGTAACAGCGTCCGAAGAAGAT	59.769	22	199	51	249	GAACCGTCTTCTTCGTTCACAG	59.528	22	CTGTAACAGCGTCCGAAGAAGA	60.351	22	200	51	250	TCTTCTTCGTTCACAGCGTCTC	60.605	22	TGTAACAGCGTCCGAAGAAGAT	59.769	22	193	57	249
NODE_128924_length_268_cov_1.27168_ID_2233977	1	p4	(AAAT)7	28	143	170	GGGAACAAGAGTGAAACTCCCT	59.893	22	GCATTGTATTGCCCATGTGACA	59.834	22	151	115	265	GGGAACAAGAGTGAAACTCCCT	59.893	22	TGCATTGTATTGCCCATGTGAC	59.834	22	152	115	266	GGGAACAAGAGTGAAACTCCCT	59.893	22	GTGCATTGTATTGCCCATGTGA	59.834	22	153	115	267
NODE_128968_length_268_cov_1.24277_ID_2234065	1	p3	(TTA)9	27	91	117	CAGCGGCCATCTCTTCAGTC	60.809	20	TTATTTCCTTGGCCCACCTTGT	60.158	22	120	68	187	CAGCGGCCATCTCTTCAGTC	60.809	20	TGAGTGCAATCTTCCCCCTTTT	60.158	22	160	68	227	CAAAAGGGGCTTCGTCCCAG	61.244	20	TTATTTCCTTGGCCCACCTTGT	60.158	22	178	10	187
NODE_128980_length_268_cov_1.56069_ID_2234089	1	c	(CG)6(TG)18	48	170	217	TACGTTGGCTTACATGTTGGGG	60.876	22	CCTCCTTGCCACTTACTCTTGA	59.697	22	134	129	262	TACGTTGGCTTACATGTTGGGG	60.876	22	TCCTCCTTGCCACTTACTCTTG	59.697	22	135	129	263	ATACGTTGGCTTACATGTTGGG	58.986	22	CCTCCTTGCCACTTACTCTTGA	59.697	22	135	128	262
NODE_128989_length_268_cov_1.23699_ID_2234107	1	p2	(TC)9	18	187	204	CTATTTCTCCGGACCTGGTCTG	59.898	22	GCCACTTTGCCTATAAACACCC	59.834	22	178	80	257	CCGGGTCACTTTTTATGATGCG	60.223	22	GCCACTTTGCCTATAAACACCC	59.834	22	234	24	257	CGCCGGGTCACTTTTTATGATG	60.223	22	GCCACTTTGCCTATAAACACCC	59.834	22	236	22	257
NODE_128998_length_268_cov_3.13873_ID_2234125	1	p4	(CTTT)5	20	177	196	AATGGATGGACGGTGTGGATAC	60.159	22	TGGCGAAAACCATGGAAAACAA	59.831	22	167	55	221	AATGGATGGACGGTGTGGATAC	60.159	22	TTGGCGAAAACCATGGAAAACA	59.831	22	168	55	222	TCACATACATCATGGTGGGACC	59.827	22	TGGCGAAAACCATGGAAAACAA	59.831	22	144	78	221
NODE_129090_length_268_cov_1.97688_ID_2234307	1	p2	(AC)6	12	194	205	CCCAAAAGTAAGGATCCCCGAA	60.026	22	CCACTAGCCCAATTCTCTGCTT	60.357	22	145	94	238	ATCCCCGAAACGATGATTCCAA	60.093	22	CCACTAGCCCAATTCTCTGCTT	60.357	22	132	107	238	GATTCCAAGTGCCCAAACCATC	60.094	22	CCACTAGCCCAATTCTCTGCTT	60.357	22	118	121	238
NODE_129221_length_268_cov_1.25434_ID_2234567	1	p2	(CT)6	12	29	40	CCAACACACTCTCTCACTACCC	60.029	22	CTCGAACCGGAACTTCCATGTA	60.094	22	146	3	148	CCCAACACACTCTCTCACTACC	60.029	22	CTCGAACCGGAACTTCCATGTA	60.094	22	147	2	148	CCAACACACTCTCTCACTACCC	60.029	22	AAAAGGAGTCCCAGAACCAGTC	59.893	22	183	3	185
NODE_129288_length_268_cov_2.04046_ID_2234701	1	p3	(TTA)6	18	218	235	CATACATTCTAGGTGGGCCCAA	59.825	22	TGTGGGCCCCGCTTATAAAATA	59.825	22	160	101	260	ATACATTCTAGGTGGGCCCAAC	59.825	22	TGTGGGCCCCGCTTATAAAATA	59.825	22	159	102	260	CACTTGCCGTTTGGATAAGCTT	59.771	22	TGTGGGCCCCGCTTATAAAATA	59.825	22	250	11	260
NODE_129305_length_268_cov_2.49711_ID_2234735	1	p2	(TC)18	36	73	108	CGCCCATCGATCCTCTTATAGG	59.9	22	AAAACGGGAGAGAACAGGAGAG	59.7	22	131	39	169	TGCTAAGAGACTAGCCGGTCTA	59.828	22	AAAACGGGAGAGAACAGGAGAG	59.7	22	166	4	169	CGCCCATCGATCCTCTTATAGG	59.9	22	AAACGGGAGAGAACAGGAGAGA	60.491	22	130	39	168
NODE_12931_length_633_cov_1.73048_ID_2002129	1	p2	(AG)7	14	541	554	CAGTGCTCGGTTTAAGAGAGGT	60.029	22	TGGACCCTAACTCTACATCCGA	59.757	22	129	470	598	GTGCTCGGTTTAAGAGAGGTCA	60.029	22	TGGACCCTAACTCTACATCCGA	59.757	22	127	472	598	CATACGCTACGTTCCCCTAGTC	60.031	22	TGGACCCTAACTCTACATCCGA	59.757	22	243	356	598
NODE_129351_length_268_cov_1.60694_ID_2234827	1	p3	(GAA)5	15	159	173	GGAGCTGAGCCCTCAAGTTAAT	60.093	22	AACATCGGTTGTGACCTCCTC	59.998	21	170	57	226	TGTTGTACCCTACTCTGGACCT	59.889	22	AACATCGGTTGTGACCTCCTC	59.998	21	143	84	226	TCCTGAGGATCTGCTTCGGATA	60.158	22	AACATCGGTTGTGACCTCCTC	59.998	21	205	22	226
NODE_129389_length_268_cov_2.05202_ID_2234903	1	p2	(CT)19	38	53	90	CTCCTTTACCGACGCTCTCTC	59.936	21	TACTTGGAAGGGACATCGACTG	59.504	22	152	5	156	CTCTCCTTTACCGACGCTCTC	59.936	21	TACTTGGAAGGGACATCGACTG	59.504	22	154	3	156	CTCTCTCCTTTACCGACGCTC	59.936	21	TACTTGGAAGGGACATCGACTG	59.504	22	156	1	156
NODE_129409_length_268_cov_1.64162_ID_2234943	1	p2	(CT)6	12	165	176	GTGTGTAAAACCACATGACCCG	60.032	22	TATGTTGGCGTTTTCCTCCTCA	59.961	22	202	7	208	GTGTGTAAAACCACATGACCCG	60.032	22	GGCGTTTTCCTCCTCATTGATG	59.902	22	196	7	202	TGTGTAAAACCACATGACCCGA	60.159	22	TATGTTGGCGTTTTCCTCCTCA	59.961	22	201	8	208
NODE_12950_length_632_cov_4.56797_ID_2002167	1	p2	(AC)21	42	205	246	AATGCTGTTCATGAGAGCACTC	58.992	22	TGTCCAAGTAGTTGTGTGGGAG	59.896	22	262	100	361	TCAAATGCTGTTCATGAGAGCAC	59.81	23	TGTCCAAGTAGTTGTGTGGGAG	59.896	22	265	97	361	CAAATGCTGTTCATGAGAGCACT	59.809	23	TGTCCAAGTAGTTGTGTGGGAG	59.896	22	264	98	361
NODE_12950_length_632_cov_4.56797_ID_2002167	2	p2	(CA)7	14	388	401	CTCCCACACAACTACTTGGACA	59.896	22	AAGCTATGTTCCTGAGGTGTGG	60.027	22	214	340	553	CTCCCACACAACTACTTGGACA	59.896	22	TACACTTGCATGAGCTCCGAAT	60.093	22	157	340	496	CTCCCACACAACTACTTGGACA	59.896	22	TTACACTTGCATGAGCTCCGAA	60.289	22	158	340	497
NODE_12953_length_632_cov_2.04097_ID_2002173	1	p2	(GA)7	14	522	535	AAGGGAGTTCCAAAACGGGATT	60.158	22	GCGCAGAAGAACTCCCTCTTTA	60.354	22	154	464	617	GACGCGGATTGCTTATATGCAG	60.16	22	GCGCAGAAGAACTCCCTCTTTA	60.354	22	214	404	617	CGCGGATTGCTTATATGCAGTT	59.776	22	GCGCAGAAGAACTCCCTCTTTA	60.354	22	212	406	617
NODE_129616_length_268_cov_1.6474_ID_2235355	1	p3	(AAT)5	15	33	47	TGGGCCCCGCTTGATAATAATA	59.355	22	AGCCACTAAAATGAGCTGGACA	59.96	22	185	3	187	GTGGGCCCCGCTTGATAATAAT	60.818	22	AGCCACTAAAATGAGCTGGACA	59.96	22	186	2	187	TGGGCCCCGCTTGATAATAATA	59.355	22	GTGCAATGGTCCACTTGACAAT	59.703	22	231	3	233
NODE_129624_length_268_cov_1.88439_ID_2235371	1	p2	(TC)9	18	62	79	GGGGGATGTACGTTTCAAACCC	61.461	22	TTGGCCGGAGAGATCTTGAAAA	59.96	22	205	37	241	GGGGGATGTACGTTTCAAACCC	61.461	22	TTTGGCCGGAGAGATCTTGAAA	59.96	22	206	37	242	GGGGGATGTACGTTTCAAACCC	61.461	22	TTTTGGCCGGAGAGATCTTGAA	59.96	22	207	37	243
NODE_129642_length_268_cov_2.84971_ID_2235407	1	p3	(CTT)5	15	152	166	CCCCTTGAGACTTGGATCTGAC	60.093	22	AACCTGATGAACGGAGTGGATC	60.093	22	242	3	244	CCCCTTGAGACTTGGATCTGAC	60.093	22	GAACCTGATGAACGGAGTGGAT	60.093	22	243	3	245	AACGGATGGATGGTGTGGATAC	60.159	22	AACCTGATGAACGGAGTGGATC	60.093	22	184	61	244
NODE_129674_length_268_cov_0.965318_ID_2235471	1	p2	(CA)21	42	109	150	TTCAGTCTTGGGCCTAACTTGG	60.225	22	TAAACCGTTTTCAACCGAACCG	59.969	22	158	20	177	CTAACTTGGGGTGGCAACCTTA	60.225	22	TAAACCGTTTTCAACCGAACCG	59.969	22	145	33	177	TATTGAAGTGGGGCCAACTTCA	59.891	22	AGATGATATTTCGGGTCGGGTC	59.701	22	177	80	256
NODE_12974_length_632_cov_2.59404_ID_2002215	1	p3	(GCT)5	15	282	296	TGAGCTATGCATGCAGAGACAA	60.093	22	GTTTGCAGGTGTTTGTTACGGA	59.902	22	276	85	360	TGAGCTATGCATGCAGAGACAA	60.093	22	AGTTTGCAGGTGTTTGTTACGG	59.902	22	277	85	361	AGTGTACCATCAACGACTCGTC	60.095	22	GTTTGCAGGTGTTTGTTACGGA	59.902	22	252	109	360
NODE_12976_length_632_cov_2.0838_ID_2002219	1	p2	(TC)6	12	177	188	CGAACCAGAGTCAACCCATACA	60.028	22	CCCATGTTGGTCGCAATACTTC	59.903	22	260	101	360	TAGGAGCAGTGGGTAGAATGGA	60.023	22	ATTGTCAGTCTCACCTACCAGC	59.765	22	157	74	230	CGAACCAGAGTCAACCCATACA	60.028	22	CAAACCCATGTTGGTCGCAATA	59.77	22	264	101	364
NODE_12977_length_632_cov_3.82123_ID_2002221	2	p2	(CT)8	16	550	565	GCGAGAAGATGGGGAGAAGAAT	59.896	22	GCTCCCTACAACTGTTGCAGTA	60.289	22	159	439	597	TTGCGGCCATGAAAAAGGAAAA	60.159	22	GCTCCCTACAACTGTTGCAGTA	60.289	22	127	471	597	ATGGGGAGAAGAATCGGAAAGG	59.826	22	GCTCCCTACAACTGTTGCAGTA	60.289	22	151	447	597
NODE_12977_length_632_cov_3.82123_ID_2002221	1	p3	(GGA)7	21	181	201	TCATAATCGTCCTGCTCTCTGC	59.965	22	AGAAGATCGGGAAATCCATCCG	59.962	22	235	101	335	TCATAATCGTCCTGCTCTCTGC	59.965	22	AGGACTACTGGGACTACGAGTC	60.093	22	154	101	254	AGGATCTTAATGATGCACCGCT	59.895	22	AGGACTACTGGGACTACGAGTC	60.093	22	244	11	254
NODE_12980_length_632_cov_1.75605_ID_2002227	1	p2	(GA)6	12	35	46	TGCATGGTATGGGCTTAAGTTG	58.977	22	TTGAAAGATGCGTACATGTGCG	60.16	22	197	3	199	GCATGGTATGGGCTTAAGTTGAC	59.933	23	TTGAAAGATGCGTACATGTGCG	60.16	22	196	4	199	TGCATGGTATGGGCTTAAGTTG	58.977	22	CGCTCCGTTTCGATACCTAGTT	60.223	22	218	3	220
NODE_129828_length_267_cov_3.19767_ID_2235779	1	p4	(CCGG)5	20	149	168	CGCAAGGAAACCACACAAATCT	59.965	22	TGTCTCAACTCTTCACGCATGA	59.964	22	187	9	195	ATGGGCAAAAATTAACACGGCA	59.962	22	TGTCTCAACTCTTCACGCATGA	59.964	22	101	95	195	CGGTCGGATGGGCAAAAATTAA	59.835	22	TGTCTCAACTCTTCACGCATGA	59.964	22	108	88	195
NODE_129965_length_267_cov_1.27907_ID_2236053	1	p2	(AG)6	12	185	196	CCATACCTTCACCACTCACCAA	59.96	22	ATAACATGAGGCACCCTTAGCC	60.159	22	181	52	232	TACCTTCACCACTCACCAAAGG	59.894	22	ATAACATGAGGCACCCTTAGCC	60.159	22	178	55	232	AAGGAAAAGAGAAGTGGGCCAT	59.889	22	ATAACATGAGGCACCCTTAGCC	60.159	22	199	34	232
NODE_129980_length_267_cov_1.27907_ID_2236083	1	p3	(AAC)6	18	71	88	AGCCTATTTTCAGTTAGTGGCT	57.424	22	AGTGTCAGAGAAAACCACAACT	57.778	22	188	39	226	GCCTATTTTCAGTTAGTGGCTTGC	60.675	24	AGTGTCAGAGAAAACCACAACT	57.778	22	187	40	226	CCTATTTTCAGTTAGTGGCTTGCT	59.298	24	AGTGTCAGAGAAAACCACAACT	57.778	22	186	41	226
NODE_129994_length_267_cov_1.27907_ID_2236111	1	p2	(GA)19	38	117	154	AGAGAATTGCAGAAAAGAAGAATGA	57.244	25	GCAACTTGCAAGAGCTAGATTCT	59.311	23	165	87	251	AGAGAATTGCAGAAAAGAAGAATGA	57.244	25	GCAACTTGCAAGAGCTAGATTC	57.986	22	165	87	251	AGAGAATTGCAGAAAAGAAGAATGA	57.244	25	GCAACTTGCAAGAGCTAGATTCTT	59.844	24	165	87	251
NODE_130155_length_267_cov_2.01744_ID_2236433	1	p2	(CT)13	26	213	238	TCTTTCATCTTCCCAGTCCAGC	60.027	22	AGCCTTACACATGTGTTGGGAA	60.159	22	143	124	266	GCTCTTTCATCTTCCCAGTCCA	60.027	22	AGCCTTACACATGTGTTGGGAA	60.159	22	145	122	266	AAATTCACAGCAATCGTCCAGC	60.095	22	AGCCTTACACATGTGTTGGGAA	60.159	22	175	92	266
NODE_130185_length_267_cov_2.10465_ID_2236493	1	p5	(CCAGC)6	30	170	199	ACGGTCTCGCTTCTACGAAATT	60.095	22	TTTTCGCATTCGGTCGAAAGAG	59.843	22	254	4	257	CTGGATAAGACGTTCATGGGCT	60.159	22	TTTTCGCATTCGGTCGAAAGAG	59.843	22	156	102	257	CGGTCTCGCTTCTACGAAATTG	59.721	22	TTTTCGCATTCGGTCGAAAGAG	59.843	22	253	5	257
NODE_130196_length_267_cov_1.48837_ID_2236515	1	p2	(TC)6	12	195	206	AAATGGATGGACAGGGTGATCC	60.092	22	AGGGGAGAAGAAGATGATGGAGA	60.051	23	161	100	260	AAATGGATGGACAGGGTGATCC	60.092	22	GGGGAGAAGAAGATGATGGAGA	58.687	22	160	100	259	AAATGGATGGACAGGGTGATCC	60.092	22	AGGGGAGAAGAAGATGATGGAG	58.683	22	161	100	260
NODE_130197_length_267_cov_2.72674_ID_2236517	1	p2	(AT)7	14	105	118	TGTGTTTTCAAGCAAGGTTTGGT	59.993	23	CCATTCAAGCGTTGTCCAATGT	60.03	22	124	25	148	TGTGTTTTCAAGCAAGGTTTGGT	59.993	23	ACCATTCAAGCGTTGTCCAATG	60.03	22	125	25	149	TGTGTTTTCAAGCAAGGTTTGGT	59.993	23	ATTCAAGCGTTGTCCAATGTCG	60.096	22	122	25	146
NODE_13029_length_632_cov_2.91993_ID_2002325	1	p2	(GA)8	16	473	488	AGAGGGATCCTAAGGTGTCCAA	59.954	22	CATTCACCACAAGAGACTCCGA	60.029	22	218	412	629	AGAGAGGGATCCTAAGGTGTCC	60.091	22	CATTCACCACAAGAGACTCCGA	60.029	22	220	410	629	AGAGGGATCCTAAGGTGTCCAA	59.954	22	AGCATTCACCACAAGAGACTCC	60.29	22	220	412	631
NODE_130315_length_267_cov_1.74419_ID_2236753	1	p3	(AAT)6	18	87	104	CCATTTGCAGTGGACGGTTTAG	60.095	22	TTGATGGACGGCATGGATTTCT	60.357	22	227	37	263	CGGTTTAGATTATGGCCCCACT	60.159	22	TTGATGGACGGCATGGATTTCT	60.357	22	213	51	263	GACGGTTTAGATTATGGCCCCA	60.159	22	TTGATGGACGGCATGGATTTCT	60.357	22	215	49	263
NODE_13038_length_631_cov_2.03731_ID_2002343	1	c	(GA)8gc(GA)9	36	515	550	CACGTTTTTCTTGTGCAACACG	59.974	22	AGAGATTGACAGCCCATAAGCA	59.493	22	231	366	596	GCGGTAGTGCGTAAGATGTTTC	59.971	22	AGAGATTGACAGCCCATAAGCA	59.493	22	210	387	596	ATTGGGAAGAGGGGAGAGTGAT	60.294	22	AGAGATTGACAGCCCATAAGCA	59.493	22	107	490	596
NODE_130381_length_267_cov_1.59302_ID_2236883	1	p2	(GA)13	26	188	213	GCGCAGACTGGTTATAGCAGTA	60.224	22	AGCTTCCTCTCCCTCTTTCTCT	59.956	22	179	73	251	GCGCAGACTGGTTATAGCAGTA	60.224	22	ACAAGCTTCCTCTCCCTCTTTC	59.696	22	182	73	254	TTTTGTGTATGGCCAACCGATC	59.51	22	AGCTTCCTCTCCCTCTTTCTCT	59.956	22	230	22	251
NODE_130396_length_267_cov_1.38953_ID_2236913	1	p2	(TC)6	12	137	148	TTCTTCTTCCTTCTTTGGCCCA	59.823	22	GGTTTGCATGCTTAAAAGACCCA	60.244	23	143	57	199	TTCTTCTTCCTTCTTTGGCCCA	59.823	22	TGGTTTGCATGCTTAAAAGACCC	60.244	23	144	57	200	TTCTTCTTCCTTCTTTGGCCCA	59.823	22	GGTTTGCATGCTTAAAAGACCC	58.674	22	143	57	199
NODE_13040_length_631_cov_2.50373_ID_2002347	1	p2	(GA)11	22	562	583	ACAGGTCTGGTGTTGTGTTCTT	60.026	22	GAGCAATGCCTCCTTTACCAAC	59.836	22	266	353	618	ACAGGTCTGGTGTTGTGTTCTT	60.026	22	ATGCCTCCTTTACCAACAAGCT	60.225	22	261	353	613	ACAGGTCTGGTGTTGTGTTCTT	60.026	22	GCCTCCTTTACCAACAAGCTTC	59.771	22	259	353	611
NODE_13041_length_631_cov_3.19216_ID_2002349	1	p2	(TC)25	50	197	246	GCATCTCTCTTTGCACCTCTCT	60.094	22	GGGGTTACTGTGTCTCCTTAGC	60.094	22	211	167	377	GCATCTCTCTTTGCACCTCTCT	60.094	22	GCAACATACACACACGGTTTGT	60.223	22	263	167	429	GCATCTCTCTTTGCACCTCTCT	60.094	22	TAGGCAACATACACACACGGTT	60.224	22	266	167	432
NODE_130505_length_267_cov_3.61628_ID_2237131	1	p2	(AG)6	12	31	42	CCACCACCTCATTTGCATCATT	59.502	22	CTTAGCCATTCCTCCAGACCTG	60.159	22	150	3	152	CCACCACCTCATTTGCATCATT	59.502	22	GACTTAGCCATTCCTCCAGACC	60.159	22	152	3	154	CCACCACCTCATTTGCATCATT	59.502	22	GCGCATCGGAAAAAGATGACTT	60.16	22	169	3	171
NODE_130520_length_267_cov_2.69767_ID_2237161	1	p2	(GA)6	12	99	110	ATCCGGAGTTGATTGGAGCTTT	60.026	22	CAGTACAAAGAAGGTGGGGACA	59.894	22	232	0	231	ATCCGGAGTTGATTGGAGCTTT	60.026	22	AAAAGAGGGAATGTCCGAACCA	59.892	22	200	0	199	ATCCGGAGTTGATTGGAGCTTT	60.026	22	AGCAGTGGAAAAGAGGGAATGT	59.891	22	208	0	207
NODE_130537_length_267_cov_1.63372_ID_2237195	1	p2	(AG)7	14	220	233	ATAGTGGACAGCTAACGTGGAC	59.834	22	TCTCCCTTCCTTCTTCCTCCAT	59.954	22	146	118	263	ATAGTGGACAGCTAACGTGGAC	59.834	22	TCTCTCCCTTCCTTCTTCCTCC	60.293	22	148	118	265	TTTACTAAATCAGTGGGCCCCA	59.35	22	TCTCCCTTCCTTCTTCCTCCAT	59.954	22	172	92	263
NODE_130598_length_267_cov_2.01744_ID_2237317	1	p2	(GA)17	34	42	75	TTAGATTTTGACAGTGGGCCCC	60.557	22	CCTCCGATAACTCTCTCTCCCT	59.892	22	112	4	115	TTAGATTTTGACAGTGGGCCCC	60.557	22	TAACCGTCAAGCCTCCGATAAC	60.159	22	123	4	126	TTAGATTTTGACAGTGGGCCCC	60.557	22	GTAACCGTCAAGCCTCCGATAA	60.159	22	124	4	127
NODE_130615_length_267_cov_1.30233_ID_2237349	2	p2	(AG)6	12	225	236	GCGTTCCAGGCTAAGAGAAAGA	60.354	22	ACACATTTTCTCTCTCTCCCTCT	58.575	23	119	148	266	AGCGTTCCAGGCTAAGAGAAAG	60.354	22	ACACATTTTCTCTCTCTCCCTCT	58.575	23	120	147	266	GCGTTCCAGGCTAAGAGAAAGA	60.354	22	ACACATTTTCTCTCTCTCCCTCTC	59.534	24	119	148	266
NODE_130626_length_267_cov_2.03488_ID_2237371	1	c	(TG)8c(GT)12	41	46	86	CTCCAATGTCAGTGCGGTCATA	60.419	22	TATGCAAGCGGACTGAGTGTTT	60.55	22	183	2	184	TCAGTGCGGTCATACCACATTC	60.677	22	TATGCAAGCGGACTGAGTGTTT	60.55	22	175	10	184	TCCAATGTCAGTGCGGTCATAC	60.677	22	TATGCAAGCGGACTGAGTGTTT	60.55	22	182	3	184
NODE_130677_length_267_cov_3.0814_ID_2237473	1	p2	(CT)9	18	89	106	CTCTATCACTCACGGACAGACC	59.644	22	TACCTGGTGGAGGAAGTAGAGG	60.024	22	103	64	166	CTCTATCACTCACGGACAGACC	59.644	22	CTGGTGGAGGAAGTAGAGGAGA	60.025	22	100	64	163	CCTCTCTATCACTCACGGACAG	59.384	22	TACCTGGTGGAGGAAGTAGAGG	60.024	22	106	61	166
NODE_130708_length_267_cov_1.55814_ID_2237535	1	c	(TG)7(AG)12	38	187	224	TCGTTGTCTGGGGAAATACCTG	60.028	22	TTTTTGCTTGTGCTCTCACG	57.526	20	200	48	247	TTGTCTGGGGAAATACCTGTGG	59.959	22	TTTTTGCTTGTGCTCTCACG	57.526	20	197	51	247	GTCTGGGGAAATACCTGTGGTT	59.959	22	TTTTTGCTTGTGCTCTCACG	57.526	20	195	53	247
NODE_13072_length_631_cov_2.34888_ID_2002411	1	p2	(GA)15	30	297	326	TCAGAGAAGGAAGAGAGAGCGA	60.027	22	CCAATAGGACCTATGCCGACTC	60.029	22	275	272	546	TCAGAGAAGGAAGAGAGAGCGA	60.027	22	AAACCCAATAGGACCTATGCCG	60.159	22	279	272	550	TGGTCAGACCTAGACCATCCAT	60.023	22	TTGCTAATCTGCCAGGTGAACA	60.225	22	264	88	351
NODE_130730_length_267_cov_1.5_ID_2237579	1	p4	(AAAT)5	20	61	80	TTTCCAGTCCAAAAGAAGCTGC	59.638	22	ATGATCACAACTGTAGTGGGGC	60.356	22	256	2	257	TCCAGTCCAAAAGAAGCTGCTA	59.628	22	ATGATCACAACTGTAGTGGGGC	60.356	22	254	4	257	TTCCAGTCCAAAAGAAGCTGCT	60.423	22	ATGATCACAACTGTAGTGGGGC	60.356	22	255	3	257
NODE_130739_length_267_cov_1.5_ID_2237597	1	p2	(CT)7	14	137	150	CACTTGACGCTTTGCTCAGAAG	60.349	22	GCCATCCATCATGTAGGGCTAA	59.96	22	130	91	220	CCTGGGCCTAACATGGTATGAT	59.623	22	GCCATCCATCATGTAGGGCTAA	59.96	22	205	16	220	TGACGCTTTGCTCAGAAGATTG	59.518	22	GCCATCCATCATGTAGGGCTAA	59.96	22	126	95	220
NODE_13080_length_631_cov_4.66231_ID_2002427	1	p3	(CAC)8	24	398	421	CTCCGACAAAGAGCAAGAAGC	59.537	21	GGAGCCAGTGTATCATCTGAGG	59.963	22	136	368	503	CTCCGACAAAGAGCAAGAAGC	59.537	21	ATCTGAGGTTATAGGGGCAGGT	60.09	22	122	368	489	CTCCGACAAAGAGCAAGAAGC	59.537	21	TGTACCGTTCACCAGTAGCAAA	59.897	22	240	368	607
NODE_130827_length_266_cov_2.89474_ID_2237773	1	p2	(GA)6	12	207	218	CTAAATTCGAGCCGAGCTTTCG	60.035	22	ATGGTTGTCTGACCGTCGTC	60.039	20	260	2	261	GTCGAATTGAGGTTGGGCTTTC	60.095	22	ATGGTTGTCTGACCGTCGTC	60.039	20	219	43	261	GGGCATTTGAGTCGAATTGAGG	59.902	22	ATGGTTGTCTGACCGTCGTC	60.039	20	229	33	261
NODE_130831_length_266_cov_1.92982_ID_2237781	1	p2	(CT)6	12	79	90	CTCTGATCTCTCCCCTCATTGC	59.962	22	TCAGTCTAATCGTCTGGGGACT	60.025	22	148	2	149	TGCTCTGCTCTCTCTCATCTCT	60.092	22	TCAGTCTAATCGTCTGGGGACT	60.025	22	100	50	149	CTCTGATCTCTCCCCTCATTGC	59.962	22	GTCAGTCTAATCGTCTGGGGAC	59.901	22	149	2	150
NODE_130910_length_266_cov_1.28655_ID_2237939	1	p2	(GT)7	14	47	60	AGAAAGAGAGTTGCAGAATAGAGA	57.151	24	GCCCAACTTTAGAGTTCAACCC	59.443	22	235	9	243	AGAAAGAGAGTTGCAGAATAGAGA	57.151	24	AGGTTTCCCCTTTTCCTTCTCA	59.211	22	121	9	129	AGAAAGAGAGTTGCAGAATAGAGA	57.151	24	TCAGGTTTCCCCTTTTCCTTCT	59.211	22	123	9	131
NODE_130927_length_266_cov_1.60819_ID_2237973	1	p6	(TAGGGT)5	30	32	61	CAGATAGGGTTCGGGTTGACC	60.134	21	ACTCAGTATGGACGCAAAGTGT	59.963	22	212	0	211	CAGATAGGGTTCGGGTTGACC	60.134	21	GCCCAATCTTAGACCGAACTGA	60.094	22	140	0	139	CAGATAGGGTTCGGGTTGACC	60.134	21	GTTCGGGTTTCGGTCTGAATTG	60.096	22	104	0	103
NODE_130988_length_266_cov_1.28655_ID_2238095	1	p2	(CG)6	12	65	76	AGAAGCTGAACTTTTTGGCCAC	59.899	22	GTGATTTCGCCATATTCGACCG	60.097	22	171	17	187	AGAAGCTGAACTTTTTGGCCAC	59.899	22	CGTGATTTCGCCATATTCGACC	60.097	22	172	17	188	AGAAGCTGAACTTTTTGGCCAC	59.899	22	TTTCGGGAGGTCTTCATTGGTC	60.29	22	244	17	260
NODE_130995_length_266_cov_1.28655_ID_2238109	1	p2	(TG)13	26	186	211	GTTTAAAGTTAGGCCCTGGGGA	59.958	22	AGGATGCAAACATGAAAATACTCA	57.161	24	218	42	259	AGGTTTAAAGTTAGGCCCTGGG	59.957	22	AGGATGCAAACATGAAAATACTCA	57.161	24	220	40	259	GTTTAAAGTTAGGCCCTGGGGA	59.958	22	GAGGATGCAAACATGAAAATACTCA	58.144	25	219	42	260
NODE_131010_length_266_cov_1.28655_ID_2238139	1	p2	(TC)29	58	92	149	CACTCGTTCCCTTCTTCTCTCC	60.094	22	TCAAAGGAGAGCTGGCAGAAAA	60.159	22	127	49	175	CCTTCATATTTGCCACCGTCAC	59.903	22	TCAAAGGAGAGCTGGCAGAAAA	60.159	22	146	30	175	CACTCGTTCCCTTCTTCTCTCC	60.094	22	GGTTGCACGCGTATGAAATCAT	60.223	22	174	49	222
NODE_131025_length_266_cov_1.2807_ID_2238169	1	p5	(TCGGC)5	25	212	236	ATAAGTGGATGGTGGAGGAACG	59.829	22	GCTCGAACATTTCAGTTCAGCT	59.518	22	169	94	262	ATAAGTGGATGGTGGAGGAACG	59.829	22	AGCTCGAACATTTCAGTTCAGC	59.518	22	170	94	263	AAATGCAATCCCGTCCCACTTA	60.291	22	GCTCGAACATTTCAGTTCAGCT	59.518	22	142	121	262
NODE_131294_length_266_cov_2.63743_ID_2238701	1	c	(GA)6at(GA)8	30	36	65	GGAGAGGAAAAAGACGAGAGGG	60.094	22	GGATTTCGGCACCTGTAGAAGA	60.094	22	249	7	255	GGGAGAGGAAAAAGACGAGAGG	60.094	22	GGATTTCGGCACCTGTAGAAGA	60.094	22	250	6	255	GGAGAGGAAAAAGACGAGAGGG	60.094	22	GGGGATTTCGACACCTGTAGAA	59.765	22	139	7	145
NODE_13130_length_631_cov_2.09328_ID_2002527	1	p6	(AACCCT)5	30	29	58	CCGTCCAAGTACCCCCATTTT	60.272	21	TCAAGCGGGCAGAGTAAAGATT	60.027	22	126	5	130	CCGTCCAAGTACCCCCATTTT	60.272	21	GGTGATTGAAAACAGTGGGTGG	59.964	22	252	5	256	CCGTCCAAGTACCCCCATTTT	60.272	21	GGGTGATTGAAAACAGTGGGTG	59.964	22	253	5	257
NODE_1314_length_1062_cov_5.89866_ID_1978603	1	p3	(TGA)5	15	215	229	GAAGGTGATGGTGGTAGGGATG	60.159	22	CCACCACAAACGACAAGAAGAC	59.968	22	218	98	315	CTCTGGTGGTGATGATGGTGAT	59.828	22	CCACCACAAACGACAAGAAGAC	59.968	22	132	184	315	CTGGCGGAGGTGATAATGATGT	60.224	22	CCACCACAAACGACAAGAAGAC	59.968	22	175	141	315
NODE_131407_length_266_cov_1.62573_ID_2238927	1	p2	(GA)9	18	149	166	GCCCATAAAATGTGGACGCTAC	59.967	22	AAGCTTCCACCAACAATTGAGC	59.964	22	160	97	256	TGTGAGATGCAAAAGAGGGGAA	59.892	22	AAGCTTCCACCAACAATTGAGC	59.964	22	135	122	256	TTGTGAGATGCAAAAGAGGGGA	59.892	22	AAGCTTCCACCAACAATTGAGC	59.964	22	136	121	256
NODE_131441_length_266_cov_1.21053_ID_2238995	1	p3	(TTA)7	21	67	87	GCCAACCTCTCCTTCTCCTTTT	60.225	22	GTCCAACCATCATTGTGAGTGC	60.095	22	202	36	237	GCCAACCTCTCCTTCTCCTTTT	60.225	22	CGTCCAACCATCATTGTGAGTG	59.84	22	203	36	238	GCCAACCTCTCCTTCTCCTTTT	60.225	22	TAGCTCACCTTGTGATGGACAG	59.765	22	122	36	157
NODE_131498_length_266_cov_1.76608_ID_2239109	1	p2	(TC)15	30	200	229	TCGCTCTCTTTCTCTCGTTCTC	59.583	22	AGACAGACACAGGGAGAGAGAA	59.891	22	228	28	255	TCGCTCTCTTTCTCTCGTTCTC	59.583	22	AAGACAGACACAGGGAGAGAGA	59.891	22	229	28	256	TCGCTCTCTTTCTCTCGTTCTC	59.583	22	AGAAGACAGACACAGGGAGAGA	59.891	22	231	28	258
NODE_131513_length_266_cov_1.35673_ID_2239139	1	p2	(CA)8	16	75	90	ATTACAACCGCCATGCTCTACA	60.093	22	TCCTGACCATATGCCTCAATCG	59.962	22	120	50	169	TCTTGACCCTATTACAACCGCC	60.093	22	TCCTGACCATATGCCTCAATCG	59.962	22	130	40	169	TTGACCCTATTACAACCGCCAT	59.76	22	TCCTGACCATATGCCTCAATCG	59.962	22	128	42	169
NODE_13155_length_630_cov_2.53645_ID_2002577	1	p2	(GA)6	12	241	252	TAACTTGGACTGTCAGCCTCAC	59.963	22	AATGTGGGGACAAGAGCAGTAG	60.027	22	179	189	367	TAACTTGGACTGTCAGCCTCAC	59.963	22	GAATGTGGGGACAAGAGCAGTA	60.027	22	180	189	368	CCTCACCTACCAACGACTATGG	59.899	22	AATGTGGGGACAAGAGCAGTAG	60.027	22	163	205	367
NODE_131557_length_266_cov_0.80117_ID_2239227	1	p4	(AACA)6	24	210	233	TTTGTGTGATGCATGCGACTTT	59.966	22	TTTGAACAGGTGGTGGCTCTTT	60.623	22	243	16	258	TGTGTGGTTTGTGTGATGCATG	60.224	22	TTTGAACAGGTGGTGGCTCTTT	60.623	22	250	9	258	CATGTGTGGTTTGTGTGATGCA	60.224	22	TTTGAACAGGTGGTGGCTCTTT	60.623	22	252	7	258
NODE_1316_length_1062_cov_2.40951_ID_1978607	1	p2	(TC)15	30	658	687	TACAATAGTTACTGCCACCGCC	60.419	22	GCCATAGTTTCCATTGCAGTGG	60.159	22	251	562	812	TACAATAGTTACTGCCACCGCC	60.419	22	GTTTCCATTGCAGTGGTCATGG	60.353	22	245	562	806	TACAATAGTTACTGCCACCGCC	60.419	22	CGCCATAGTTTCCATTGCAGTG	60.478	22	252	562	813
NODE_13162_length_630_cov_1.93458_ID_2002591	1	p2	(GA)13	26	307	332	GGCATTGCTTGGAGGAGATAGA	59.895	22	CTTCTCCTCGTGCCATCTCTC	59.933	21	184	175	358	GGCATTGCTTGGAGGAGATAGA	59.895	22	GTTTAATGCTGCGCCTTCTCC	60.202	21	198	175	372	GGCATTGCTTGGAGGAGATAGA	59.895	22	TTTAATGCTGCGCCTTCTCCTC	61.258	22	197	175	371
NODE_131712_length_266_cov_1.19298_ID_2239535	1	p2	(AG)11	22	30	51	TGACGAAGAAGGAAGAAGGTCG	60.03	22	ATGTAACGCGAGGAAAAGCTTC	59.584	22	165	3	167	TGACGAAGAAGGAAGAAGGTCG	60.03	22	GAATGTAACGCGAGGAAAAGCT	59.584	22	167	3	169	TGACGAAGAAGGAAGAAGGTCG	60.03	22	ATAAGTACGTCAATGTGGGCCC	60.421	22	220	3	222
NODE_131751_length_266_cov_1.5614_ID_2239613	1	p2	(TC)7	14	182	195	CGTCATTAGAGGCTAACGGACA	59.901	22	ACATGGGTGTGAAGCCCTTATT	59.957	22	120	139	258	CGTCATTAGAGGCTAACGGACA	59.901	22	AACATGGGTGTGAAGCCCTTAT	59.957	22	121	139	259	CGTCATTAGAGGCTAACGGACA	59.901	22	ATAACATGGGTGTGAAGCCCTT	59.957	22	123	139	261
NODE_131787_length_266_cov_1.36257_ID_2239685	1	c	(AG)19aacagttgatc(AG)16	81	117	197	CCAAAGCCAGCTGTTTAACTCC	60.03	22	TGGTGTGACTTGACACTGAGTC	60.159	22	195	42	236	CCCAAAGCCAGCTGTTTAACTC	60.03	22	TGGTGTGACTTGACACTGAGTC	60.159	22	196	41	236	CCAAAGCCAGCTGTTTAACTCC	60.03	22	TTGGTGTGACTTGACACTGAGT	59.764	22	196	42	237
NODE_131804_length_265_cov_1.29412_ID_2239719	1	p2	(CT)10	20	118	137	CTGGCCCCCTTTTCCATTTCTA	60.292	22	AGTGGGCTGAGATTAGAGAGAGA	59.796	23	172	72	243	CCCCCTTTTCCATTTCTACCCT	59.685	22	AGTGGGCTGAGATTAGAGAGAGA	59.796	23	168	76	243	CTGGCCCCCTTTTCCATTTCTA	60.292	22	CCACTAGTGGGCTGAGATTAGA	58.7	22	177	72	248
NODE_13185_length_630_cov_2.5514_ID_2002637	1	p2	(AG)10	20	490	509	CGACGTGTAGTAGACAGGGAAG	59.904	22	ACCCTAACCCTAACCCTAACCC	60.565	22	100	442	541	CTAGAGCGGTTAGGCTGAGATC	59.772	22	CTAACCCTAACCCTAACCCACC	59.493	22	242	297	538	CTAGAGCGGTTAGGCTGAGATC	59.772	22	CCTAACCCTAACCCTAACCCAC	59.493	22	243	297	539
NODE_131920_length_265_cov_1.61765_ID_2239947	1	c	(GCA)6gtaactgcagcacg(GCA)5	47	115	161	TGTTAATGATGGAGCTCTACTGC	58.302	23	CTACTGCTGTCACCATTCCTGT	60.028	22	216	3	218	TGTTAATGATGGAGCTCTACTGC	58.302	23	CATCGCTACTACTCCCGTTACC	60.031	22	191	3	193	TGTTAATGATGGAGCTCTACTGC	58.302	23	CCATCGCTACTACTCCCGTTAC	60.031	22	192	3	194
NODE_132023_length_265_cov_1.29412_ID_2240153	1	c	(GT)15t(TG)6	43	178	220	TCCTCATAGCTTAGCTCCCACT	60.091	22	AAAAGCCCATCAAATGAGTGGA	58.491	22	241	15	255	TCCTCATAGCTTAGCTCCCACT	60.091	22	AAAGCCCATCAAATGAGTGGAT	58.284	22	240	15	254	CAGGTTGCTGCAAATGCCATTA	60.354	22	AAAAGCCCATCAAATGAGTGGA	58.491	22	136	120	255
NODE_132036_length_265_cov_1.29412_ID_2240179	1	p3	(CTG)6	18	116	133	GCGATCAATCTCGTTCGATTGG	60.097	22	AACCCAACAACAACACTCCTCT	60.025	22	135	68	202	GCGATCAATCTCGTTCGATTGG	60.097	22	ACCCTAAACCCGAATTCCGAAA	59.96	22	186	68	253	GCGATCAATCTCGTTCGATTGG	60.097	22	AACCCTAAACCCGAATTCCGAA	59.96	22	187	68	254
NODE_132151_length_265_cov_2.08824_ID_2240409	1	p3	(TGG)5	15	67	81	TAGAACCGACATTGGCTGGAAA	59.961	22	GCGGAGTGAAATGACCAAAACA	59.966	22	162	42	203	TAGAACCGACATTGGCTGGAAA	59.961	22	TGCGGAGTGAAATGACCAAAAC	59.966	22	163	42	204	TAGAACCGACATTGGCTGGAAA	59.961	22	CCTTCGTCGTGACAACCATTTC	60.096	22	208	42	249
NODE_132260_length_265_cov_0.870588_ID_2240627	1	p2	(TG)14	28	119	146	AAAGCGTACATGGGCCATAAGA	60.093	22	GTAATTGAACACCCCGCCATTG	60.417	22	168	78	245	AAAGCGTACATGGGCCATAAGA	60.093	22	ACAGGTGGTAATTGAACACCCC	60.49	22	175	78	252	AAAGCGTACATGGGCCATAAGA	60.093	22	TAATTGAACACCCCGCCATTGA	60.555	22	167	78	244
NODE_13227_length_630_cov_2.77757_ID_2002721	1	p3	(TTC)5	15	509	523	CTATCAGAGTGGTCAGGGCTTC	59.898	22	GCAAGTGGTAATGGTCCAAGTG	59.771	22	161	390	550	ATTCTGCGCTATCAGAGTGGTC	60.224	22	GCAAGTGGTAATGGTCCAAGTG	59.771	22	169	382	550	TATTGGTGCGACTCTGAGTTGG	60.354	22	GCAAGTGGTAATGGTCCAAGTG	59.771	22	280	271	550
NODE_132280_length_265_cov_2.47647_ID_2240667	1	p2	(GA)9	18	45	62	GTATTGGATTTTGGCAGTGGGC	60.419	22	CTTCACCGTCTGTCTCTCTCG	59.87	21	261	4	264	GTATTGGATTTTGGCAGTGGGC	60.419	22	CCGCCACGTCCTGTAAAAATC	59.87	21	105	4	108	GTATTGGATTTTGGCAGTGGGC	60.419	22	CCGCCACGTCCTGTAAAAATCT	61.191	22	105	4	108
NODE_132296_length_265_cov_1.16471_ID_2240699	1	p3	(TGG)5	15	60	74	GGGTTTGGATGGAGCAGTAACT	60.291	22	GTCCTTGGATTCGGCCTAGTAG	59.964	22	155	30	184	GGGTTTGGATGGAGCAGTAACT	60.291	22	CCTAGTAGATCCTCCACCACCA	60.091	22	141	30	170	GGGTTTGGATGGAGCAGTAACT	60.291	22	TCCTTGGATTCGGCCTAGTAGA	60.091	22	154	30	183
NODE_132411_length_265_cov_1.1_ID_2240929	1	p2	(CT)14	28	75	102	CCCTTTTCATTCCCTCTCCCAT	59.754	22	GAGAGGGATTTGTGGGGCTTTA	60.025	22	158	21	178	TTTCATTCCCTCTCCCATGCTT	59.687	22	GAGAGGGATTTGTGGGGCTTTA	60.025	22	154	25	178	TTTTCATTCCCTCTCCCATGCT	59.687	22	GAGAGGGATTTGTGGGGCTTTA	60.025	22	155	24	178
NODE_13245_length_630_cov_2.56075_ID_2002757	1	p2	(TG)8	16	251	266	TGATCGGGGTCAGGGTTTTAAG	60.027	22	AAGTGGAACAACTCTCATGGCA	60.159	22	270	112	381	TGATCGGGGTCAGGGTTTTAAG	60.027	22	GAAGTCGCGAAATTGTGAGGTC	60.16	22	205	112	316	GATGCGGCGTTTATCGGATATG	59.971	22	GAAGTCGCGAAATTGTGAGGTC	60.16	22	258	59	316
NODE_132457_length_265_cov_1.4_ID_2241019	1	p2	(CT)6	12	119	130	CTCTCTAAGCTCAACCTCCAGC	60.159	22	TAAGCAGACAGAGCAAGTCGAG	60.095	22	157	51	207	CCCTGACCCTCTCTTTCTCTCT	60.292	22	TAAGCAGACAGAGCAAGTCGAG	60.095	22	177	31	207	CTCTCTAAGCTCAACCTCCAGC	60.159	22	GTAAGCAGACAGAGCAAGTCGA	60.352	22	158	51	208
NODE_132480_length_265_cov_1.20588_ID_2241065	1	p2	(GT)13	26	53	78	ATGGGGGACTGATCGCATAATG	60.291	22	TCAAGGAGGCTATACAAGGGGA	60.022	22	222	17	238	CATGGGGGACTGATCGCATAAT	60.291	22	TCAAGGAGGCTATACAAGGGGA	60.022	22	223	16	238	ATGGGGGACTGATCGCATAATG	60.291	22	TTGGGCTGTATGGTAAACACGA	59.961	22	114	17	130
NODE_132522_length_265_cov_2.17647_ID_2241149	1	p2	(GA)18	36	206	241	CCAAAGGCAATGGATTTCAGCA	60.028	22	TCTCTTCCCCCTTCCTCCCT	61.163	20	107	158	264	GGACCCAAAGGCAATGGATTTC	60.093	22	TCTCTTCCCCCTTCCTCCCT	61.163	20	111	154	264	CAATGGATTTCAGCAGTGGGAC	59.835	22	TCTCTTCCCCCTTCCTCCCT	61.163	20	100	165	264
NODE_132575_length_265_cov_2.06471_ID_2241253	1	p3	(TGA)6	18	46	63	GAACGAAGGTGATGATGGCGAA	61.25	22	CCTCATCACTATCCTCACCAGC	59.963	22	218	18	235	AACGAAGGTGATGATGGCGAAG	61.252	22	CCTCATCACTATCCTCACCAGC	59.963	22	217	19	235	AACGAAGGTGATGATGGCGAA	60.339	21	CCTCATCACTATCCTCACCAGC	59.963	22	217	19	235
NODE_13258_length_629_cov_2.5618_ID_2002787	1	p2	(GT)21	42	206	247	GCTCGACTCGTTTGTTAGCTTG	60.16	22	AGGGTTTGAAAAGGCCAAAAGG	59.827	22	197	139	335	TGTTAGCTTGAACTTGGCTCGA	60.224	22	AGGGTTTGAAAAGGCCAAAAGG	59.827	22	185	151	335	GCTTGAACTTGGCTCGATTTGA	59.774	22	AGGGTTTGAAAAGGCCAAAAGG	59.827	22	180	156	335
NODE_132582_length_265_cov_2.98824_ID_2241267	1	p2	(GA)14	28	197	224	GGACTCACATGCATTGGACAAC	60.095	22	TCTCCCTTCCTTCTTCCTCCTT	59.885	22	133	117	249	TAATGGACGATGGATAGCGACG	60.095	22	TCTCCCTTCCTTCTTCCTCCTT	59.885	22	187	63	249	TCACATGCATTGGACAACGATG	59.838	22	TCTCCCTTCCTTCTTCCTCCTT	59.885	22	129	121	249
NODE_132639_length_265_cov_2.01765_ID_2241379	1	p2	(AG)7	14	132	145	GATGGGACCCACATGCATTAGA	60.159	22	TCTCCCTTCCTTCTGATGTCGA	60.292	22	102	74	175	TGGGACCCACATGCATTAGATT	59.755	22	TCTCCCTTCCTTCTGATGTCGA	60.292	22	100	76	175	GATGGGACCCACATGCATTAGA	60.159	22	CTCCCTTCCTTCTGATGTCGAA	59.502	22	101	74	174
NODE_132640_length_265_cov_3.81765_ID_2241381	1	p2	(CT)20	40	40	79	CTCTCCCTCTCTCGCTCCTTC	61.085	21	AAATCCTACCTGGTGGATGCTC	59.826	22	166	15	180	CTCTCCCTCTCTCGCTCCTT	60.107	20	AAATCCTACCTGGTGGATGCTC	59.826	22	166	15	180	TCTCCCTCTCTCGCTCCTTC	60.107	20	AAATCCTACCTGGTGGATGCTC	59.826	22	165	16	180
NODE_132688_length_265_cov_1.14706_ID_2020119	1	p2	(GA)6	12	201	212	GGCAAGGGCATTTTACACCAAT	60.027	22	TCTGACAGCCACATCACATTGA	59.961	22	133	115	247	TGAGGTACTACCCTAGCAGGAC	60.092	22	TCTGACAGCCACATCACATTGA	59.961	22	112	136	247	GTTAATCTTGGGCTTGGGCAAG	60.094	22	TCTGACAGCCACATCACATTGA	59.961	22	149	99	247
NODE_132775_length_265_cov_2.52941_ID_2241645	1	p2	(TC)6	12	159	170	TTCTCTCTTGCTGGAGAAGAGC	59.767	22	GATAGAGGGTGAGAGAGGGAGG	60.225	22	175	55	229	TTCTCTCTTGCTGGAGAAGAGC	59.767	22	CGCAAGAGATAGAGGGTGAGAG	59.707	22	182	55	236	TTCTCTCTTGCTGGAGAAGAGC	59.767	22	CCAAGAGAGCGCAAGAGATAGA	59.64	22	191	55	245
NODE_13278_length_629_cov_1.71348_ID_2002827	1	p2	(TA)10	20	549	568	GGTTAGGGTTTGAAAATGGGGC	60.028	22	GGCTCGAACTCGACTCGATTTA	60.223	22	164	465	628	GGTTAGGGTTTGAAAATGGGGC	60.028	22	CGATTTAACTTGACTCGGCTCG	59.721	22	149	465	613	CGGCCAAGTAGGTTAGGGTTAG	60.159	22	GGCTCGAACTCGACTCGATTTA	60.223	22	180	449	628
NODE_13281_length_629_cov_5.28652_ID_2002833	1	p2	(AG)10	20	554	573	GCGAGTATGGATCCTGCCAATA	60.028	22	CCTCTTTCTTTGCTTGCGAGTG	60.35	22	124	475	598	TGGATCCTGCCAATAATCCCAG	59.891	22	CCTCTTTCTTTGCTTGCGAGTG	60.35	22	117	482	598	ATCCTGCCAATAATCCCAGCAT	59.889	22	CCTCTTTCTTTGCTTGCGAGTG	60.35	22	114	485	598
NODE_13286_length_629_cov_3.01124_ID_2002843	2	c	(TC)6ct(TC)7taacgcccacaccctttctctcctttctcacaact(TC)8	79	454	532	CAGTACGAGCAGCTTCTTCTCT	59.837	22	TTTTTGAAGTCCGCGTCTTCAC	59.969	22	195	428	622	CAGTACGAGCAGCTTCTTCTCT	59.837	22	GTTTTTGAAGTCCGCGTCTTCA	59.969	22	196	428	623	CAGTACGAGCAGCTTCTTCTCT	59.837	22	TGTTTTTGAAGTCCGCGTCTTC	59.969	22	197	428	624
NODE_13286_length_629_cov_3.01124_ID_2002843	1	c	(TTC)6ttttcttttcttcctattctacctttttgctggagcaatacccagccgaagtgcagtgctgtcacagtaagacagctgcacgcaccccccactctcgg(TC)7taatcgct(TC)19	176	139	314	TCTCTTTCTTCCTTCTTCCTTTCT	57.244	24	CTCGTACCCCTGCTACTGTTG	60.135	21	277	112	388	TCTCTTTCTTCCTTCTTCCTTTCT	57.244	24	GCAGAGGGGCGAGAATGAAAAA	61.458	22	232	112	343	TCCTTCTTCCTTTCTCTTTCTTCT	57.244	24	GCAGAGGGGCGAGAATGAAAAA	61.458	22	267	77	343
NODE_132862_length_265_cov_1.02941_ID_2241819	1	p3	(TTA)5	15	202	216	GTTAGTCACACAATGCACCCAC	60.031	22	TTACCAAGCCTAGGTGTGACTG	59.698	22	123	127	249	CACAATGCACCCACCCATTATC	59.899	22	TTACCAAGCCTAGGTGTGACTG	59.698	22	115	135	249	AAGAAACCCTACTCATCCCAGC	59.76	22	TTACCAAGCCTAGGTGTGACTG	59.698	22	249	1	249
NODE_13290_length_629_cov_3.80524_ID_2002851	1	p2	(CT)9	18	74	91	GCCCCCTCTTTTCAAACCCTAA	60.492	22	CAAGCTGATATCAGGCAGGGTA	59.63	22	156	27	182	GCCCCCTCTTTTCAAACCCTAA	60.492	22	AAGCTGATATCAGGCAGGGTAG	59.363	22	155	27	181	ATACTTTTTACCTGCCCGAGCG	60.999	22	CAAGCTGATATCAGGCAGGGTA	59.63	22	177	6	182
NODE_13291_length_629_cov_2.76592_ID_2002853	1	p3	(TCA)6	18	137	154	TAGCCTCTGAGACTGACTTCCA	59.958	22	CCCATGTACAGGAGCAGAGATC	59.963	22	255	35	289	CCCCTGTGAATGGGCTAAGTAG	60.159	22	CCCATGTACAGGAGCAGAGATC	59.963	22	274	16	289	TAGCCTCTGAGACTGACTTCCA	59.958	22	GCATTGATGTTGATGCCCATGT	60.159	22	270	35	304
NODE_133_length_2103_cov_15.0339_ID_1976215	1	p3	(TTA)5	15	1835	1849	GCGGCCTACTTTCCTTCTTTTC	59.838	22	ACCTTGTGATGGGCAATGAGAT	60.025	22	110	1798	1907	GCGGCCTACTTTCCTTCTTTTC	59.838	22	TTGTGATGGGCAATGAGATGGA	60.025	22	107	1798	1904	AGCGGCCTACTTTCCTTCTTTT	60.225	22	ACCTTGTGATGGGCAATGAGAT	60.025	22	111	1797	1907
NODE_13300_length_629_cov_3.09176_ID_2002871	1	p3	(ATA)11	33	62	94	CATGAATGGGCCCCACCTAC	60.468	20	CGGCCTACTTTCCTTCCTTTCT	60.027	22	101	39	139	ACCTTGTGATGGACAGTTAGATGA	59.468	24	CGGCCTACTTTCCTTCCTTTCT	60.027	22	140	0	139	CATGAATGGGCCCCACCTAC	60.468	20	ACAGCGTGGATCAAATTCATGC	60.159	22	224	39	262
NODE_13300_length_629_cov_3.09176_ID_2002871	2	p4	(AAAT)5	20	493	512	ATGATGAATGGGGTGGATCGTC	60.225	22	ACAAACATTAAGGTGGGTCCCA	59.822	22	189	433	621	CACCGTGATGTTTGTGAACCTT	59.642	22	ACAAACATTAAGGTGGGTCCCA	59.822	22	260	362	621	GGAACATGATGAATGGGGTGGA	60.358	22	ACAAACATTAAGGTGGGTCCCA	59.822	22	194	428	621
NODE_133031_length_264_cov_1.30178_ID_2242157	1	c	(TG)13ta(TG)6	40	111	150	ACCAAATCAAAGTTAAGCCTCAGA	58.615	24	TGACCAAAAAGCTAATGCAAATGC	59.548	24	212	47	258	TGAACCAAATCAAAGTTAAGCCTCA	59.404	25	TGACCAAAAAGCTAATGCAAATGC	59.548	24	215	44	258	ACCAAATCAAAGTTAAGCCTCAG	57.288	23	TGACCAAAAAGCTAATGCAAATGC	59.548	24	212	47	258
NODE_13309_length_629_cov_5.50187_ID_2002889	1	c	(TG)9tatgtgggtgtgcgtgcgtgcgtgcatgcaggtgtgtgcgcgcagt(TG)10ggtgtgtgggtgtgcgcgcgtgcatgcatgcaggg(GT)6(TG)8	147	335	481	TGGATCTCTATGTGTGCGTGTG	60.417	22	CCATGCATTTGCGTATCTATGAA	57.639	23	280	240	519	TTGGATCTCTATGTGTGCGTGT	59.766	22	TGCATTTGCGTATCTATGAATCAGA	59.009	25	278	239	516	GATCTCTATGTGTGCGTGTGC	59.41	21	TCCATGCATTTGCGTATCTATGA	58.36	23	279	242	520
NODE_133090_length_264_cov_1.30178_ID_2242275	1	p3	(ATA)14	42	33	74	ATGAATGGGCCCCACCTTCTTA	61.447	22	TGGACGACGTGGATCAATTCAT	60.094	22	202	8	209	ATGAATGGGCCCCACCTTCTTA	61.447	22	TTCATACATCAAGGTGGGTCCC	59.759	22	185	8	192	ATGAATGGGCCCCACCTTCTTA	61.447	22	AATGGGATGGAGAAACAGCTGG	60.622	22	221	8	228
NODE_133113_length_264_cov_1.30178_ID_2242321	1	p2	(GT)10	20	119	138	TAGAAGCCCTTGGGTTTCACAG	60.225	22	GGACCGCTAGGAAGACTCAAAT	59.831	22	171	80	250	TAGAAGCCCTTGGGTTTCACAG	60.225	22	ATTTGGACCGCTAGGAAGACTC	59.831	22	175	80	254	CAGTAGAAGCCCTTGGGTTTCA	60.225	22	GGACCGCTAGGAAGACTCAAAT	59.831	22	174	77	250
NODE_133139_length_264_cov_3.24852_ID_2242373	1	p3	(CTT)5	15	90	104	ACCGGTCAGACCTCTTTTTCTC	59.963	22	TGTAGGAATGAGAGCGACTTCG	59.902	22	159	33	191	GACCGGTCAGACCTCTTTTTCT	59.963	22	TGTAGGAATGAGAGCGACTTCG	59.902	22	160	32	191	CCGGTCAGACCTCTTTTTCTCT	59.7	22	TGTAGGAATGAGAGCGACTTCG	59.902	22	158	34	191
NODE_13314_length_629_cov_45.9401_ID_2002899	1	p2	(TC)16	32	47	78	GCCTCCCTCATTTCTCTGTCTC	60.159	22	AGAGGGGAAATGGAGCAAGAAG	60.026	22	279	0	278	GCCTCCCTCATTTCTCTGTCTC	60.159	22	GAGAGGGGAAATGGAGCAAGAA	60.026	22	280	0	279	TCTCACTCTCGCTCTGTCTCTC	60.677	22	AGAGGGGAAATGGAGCAAGAAG	60.026	22	257	22	278
NODE_13315_length_629_cov_40.4757_ID_2002901	1	p2	(GA)16	32	552	583	AGAGGGGAAATGGAGCAAGAAG	60.026	22	GCCTCCCTCATTTCTCTGTCTC	60.159	22	279	350	628	GAGAGGGGAAATGGAGCAAGAA	60.026	22	GCCTCCCTCATTTCTCTGTCTC	60.159	22	280	349	628	AGAGGGGAAATGGAGCAAGAAG	60.026	22	TCTCTCACTCTCGCTCTGTCTC	60.677	22	259	350	608
NODE_13325_length_629_cov_2.49625_ID_2002921	1	p2	(TC)11	22	437	458	TCCGACGGAAATCCCAAATACT	59.497	22	GACTATTTTAAGGGTGCGTGGC	59.903	22	156	404	559	TCCGACGGAAATCCCAAATACT	59.497	22	CTAAAATCCATTTCCGGGTGCG	60.223	22	181	404	584	TCCGACGGAAATCCCAAATACT	59.497	22	CCACGCACCCATAAATTCAACA	59.77	22	207	404	610
NODE_13326_length_629_cov_2.48689_ID_2002923	1	p3	(AAT)11	33	530	562	GAGGGAAGAGAGACCGCAATAG	59.965	22	GAGAGGGCGTTAGAAATACCCC	60.224	22	262	339	600	GAGGGAAGAGAGACCGCAATAG	59.965	22	GGAGAGGGCGTTAGAAATACCC	60.224	22	263	339	601	CTTCGGATGGCTAGGATGATCC	60.094	22	GAGAGGGCGTTAGAAATACCCC	60.224	22	178	423	600
NODE_133318_length_264_cov_1.78698_ID_2242731	1	p3	(GGC)5	15	32	46	CAGAATGGCGTGAAACGGATC	59.937	21	CACCCCTGCACCTTTCTTAGAT	60.026	22	145	5	149	CAGAATGGCGTGAAACGGATC	59.937	21	ATCACCCCTGCACCTTTCTTAG	60.026	22	147	5	151	CAGAATGGCGTGAAACGGATC	59.937	21	CTATCACCCCTGCACCTTTCTT	60.026	22	149	5	153
NODE_133344_length_264_cov_0.863905_ID_2242781	1	p4	(TTTA)5	20	164	183	CTCACCAAATTTCACCACACCC	59.964	22	TGGGTGTACTAACAATGGGGTG	59.959	22	166	57	222	CTCACCAAATTTCACCACACCC	59.964	22	TGGGTGGGTGTACTAACAATGG	59.959	22	170	57	226	CTCACCAAATTTCACCACACCC	59.964	22	GGGTGTACTAACAATGGGGTGT	59.959	22	165	57	221
NODE_133370_length_264_cov_1.81065_ID_2242833	1	p2	(AG)12	24	30	53	AGGGGAAAAGAGAAGGAAGAAGG	59.668	23	CCTTCAAGTCCATTCAGTCCGA	60.028	22	178	4	181	AGGGGAAAAGAGAAGGAAGAAGG	59.668	23	ATTTACACCAAATGCCACTGCC	60.028	22	241	4	244	AGGGGAAAAGAGAAGGAAGAAGG	59.668	23	CCCTCCCCTTCTCATTTCAACA	59.958	22	202	4	205
NODE_133402_length_264_cov_1.22485_ID_2242897	1	p5	(AAGAA)5	25	127	151	CGGGGGAAGCAAGAAAAAGAAG	60.03	22	GAGAGAGTTGGCTCAGTGAGTC	60.095	22	250	11	260	CGGGGGAAGCAAGAAAAAGAAG	60.03	22	GTCGACTCGGTTTGGATGTCTA	59.837	22	219	11	229	CGGGGGAAGCAAGAAAAAGAAG	60.03	22	GAGAGAGAGTTGGCTCAGTGAG	59.836	22	252	11	262
NODE_133504_length_264_cov_3.27219_ID_2243101	1	p3	(TAA)6	18	25	42	TCAAGAATGGGCCCCAAATACT	59.685	22	TGCAAACCATGTCATGTAATGGG	59.805	23	211	0	210	TCAAGAATGGGCCCCAAATACT	59.685	22	ACAAAACATGTGTTAGATGGGCC	59.742	23	252	0	251	TCAAGAATGGGCCCCAAATACT	59.685	22	GCAAACCATGTCATGTAATGGGA	59.553	23	210	0	209
NODE_133528_length_264_cov_1.72189_ID_2243149	1	p2	(TC)17	34	49	82	CCCTCAATGCTTCTCGATGGTA	59.897	22	TCTTGATGGCTTCCTCTATCGC	59.964	22	186	16	201	CCCTCAATGCTTCTCGATGGTA	59.897	22	AGCCTTGATTCCAGCTTCTTGA	59.959	22	202	16	217	CCCTCAATGCTTCTCGATGGTA	59.897	22	TCAGCCTTGATTCCAGCTTCTT	59.959	22	204	16	219
NODE_133543_length_264_cov_1.68639_ID_2243179	1	p2	(GA)7	14	38	51	TTAGATTGTGGTAGTGGGCCC	59.438	21	CTCCATCTCGATCTTCCTCGC	60.069	21	254	0	253	TTAGATTGTGGTAGTGGGCCC	59.438	21	ATCTCCATCTCGATCTTCCTCG	58.919	22	256	0	255	TTAGATTGTGGTAGTGGGCCCC	61.76	22	CTCCATCTCGATCTTCCTCGC	60.069	21	254	0	253
NODE_133551_length_264_cov_1.40237_ID_2243195	1	p2	(GA)7	14	56	69	CCAGAGAGAGGGAGAGCGAG	60.819	20	CCCCAAGAAGTGAGAAGGACTT	59.626	22	158	26	183	TTCGTGCCAGAGAGAGGGAG	60.968	20	CCCCAAGAAGTGAGAAGGACTT	59.626	22	164	20	183	CCAGAGAGAGGGAGAGCGAG	60.819	20	TGTCGTCGGTAAAAGTCTCACT	59.38	22	228	26	253
NODE_13356_length_628_cov_1.99625_ID_2002983	1	p3	(GAA)5	15	383	397	CATTGCACGTATAAGACAGCCG	60.034	22	ATGTGGCCTACCTGATGATTGG	60.159	22	252	263	514	TTGCACGTATAAGACAGCCGTA	59.836	22	ATGTGGCCTACCTGATGATTGG	60.159	22	250	265	514	CATTGCACGTATAAGACAGCCG	60.034	22	GCCTACCTGATGATTGGAGTGG	60.486	22	247	263	509
NODE_133566_length_264_cov_1.04734_ID_2243223	1	p2	(AG)17	34	130	163	AGGGTATTTTAAGGGTGCAGGG	60.024	22	GGGAAGGGTTTTTGGAGATCGA	60.291	22	214	27	240	AGGGTATTTTAAGGGTGCAGGG	60.024	22	GTCAGAAGGAATTTCGACGACC	59.333	22	236	27	262	AGGGTATTTTAAGGGTGCAGGG	60.024	22	GGTCAGAAGGAATTTCGACGAC	59.333	22	237	27	263
NODE_133586_length_264_cov_0.739645_ID_2243263	1	p2	(TG)7	14	67	80	ACTCCCGTGCAGCATTGTATAT	59.895	22	GGTCCCAACAATCGTAAGCTCT	60.355	22	214	30	243	ACTCCCGTGCAGCATTGTATAT	59.895	22	AGGTCCCAACAATCGTAAGCTC	60.355	22	215	30	244	ACTCCCGTGCAGCATTGTATAT	59.895	22	CGTAGGTTGTGATTAGGTCCCA	59.502	22	229	30	258
NODE_13359_length_628_cov_3.45403_ID_2002989	1	p3	(AGA)5	15	255	269	ACCCCAAAAATAGGTCCAAGCT	59.888	22	GGCTTCTTGGATAGCCCTCATT	60.159	22	218	154	371	ACCCCAAAAATAGGTCCAAGCT	59.888	22	TCAGAGTGGTCAAGGCTTCTTG	60.224	22	231	154	384	ACCCCAAAAATAGGTCCAAGCT	59.888	22	GTCAGAGTGGTCAAGGCTTCTT	60.224	22	232	154	385
NODE_133591_length_264_cov_1.71598_ID_2243273	1	p6	(TCACGG)10	60	155	214	AAAATGCATGAGGGACACAAGC	60.029	22	GAACCATATCCACACTCAGGCA	60.093	22	156	99	254	AAAATGCATGAGGGACACAAGC	60.029	22	TGAACCATATCCACACTCAGGC	60.093	22	157	99	255	TGAGGGACACAAGCATTCATGA	59.96	22	GAACCATATCCACACTCAGGCA	60.093	22	148	107	254
NODE_13362_length_628_cov_2.40525_ID_2002995	1	p2	(GA)15	30	269	298	GCGGAGAGAGGAAATGAAGAGA	59.571	22	CGATTCGACTCGGCTTTTGTAC	59.972	22	204	244	447	GAGCGGAGAGAGGAAATGAAGA	59.571	22	CGATTCGACTCGGCTTTTGTAC	59.972	22	206	242	447	AGCGGAGAGAGGAAATGAAGAG	59.57	22	CGATTCGACTCGGCTTTTGTAC	59.972	22	205	243	447
NODE_13362_length_628_cov_2.40525_ID_2002995	2	p5	(CGAGC)5	25	479	503	GTACAAAAGCCGAGTCGAATCG	59.972	22	ATTCAAACCAAGCTCGAGCCTA	60.027	22	105	426	530	GTACAAAAGCCGAGTCGAATCG	59.972	22	CAAGCCAAGCCAAGCCTATTTT	60.028	22	142	426	567	GTACAAAAGCCGAGTCGAATCG	59.972	22	AAATTCAAACCAAGCTCGAGCC	60.03	22	107	426	532
NODE_13373_length_628_cov_2.85741_ID_2003017	1	p2	(CG)7	14	324	337	TCTTAACCCATTACCACCCTGC	60.026	22	ACCTATTGGAAGCGTTGGATGT	60.026	22	245	202	446	TCTTAACCCATTACCACCCTGC	60.026	22	TTTGCACCTATTGGAAGCGTTG	60.03	22	250	202	451	TCTTAACCCATTACCACCCTGC	60.026	22	GGCTGACTTTTGCACCTATTGG	60.095	22	258	202	459
NODE_133734_length_264_cov_1.72781_ID_2243559	1	p2	(AG)7	14	52	65	AGCGCACGGAATATTCTAATGC	59.52	22	CTGTCATCTCTGTCTCAGCTGG	60.159	22	242	15	256	AGCGCACGGAATATTCTAATGC	59.52	22	CCTTGCTGTCATCTCTGTCTCA	59.767	22	247	15	261	AGCGCACGGAATATTCTAATGC	59.52	22	CTGCCAGATGGGGGAAGTAAAA	60.292	22	146	15	160
NODE_133761_length_264_cov_1.29586_ID_2243613	1	p2	(GA)8	16	76	91	TTGGAGGGGCACAAGAAGAAAA	60.359	22	AAAGAGCAAACCATTGGTTGCC	60.485	22	101	19	119	TTGGAGGGGCACAAGAAGAAAA	60.359	22	CGTGATGATGATGTGATCGGAC	59.272	22	245	19	263	TTACCTGGAAGAAGTTGGAGGG	59.357	22	AAAGAGCAAACCATTGGTTGCC	60.485	22	115	5	119
NODE_133810_length_264_cov_1.29586_ID_2243711	1	c*	(TTTA)7(TTA)6*	43	175	217	GACGGCGTGGATCGAATACATA	60.351	22	TGGACTGGATCACCCATGAATG	60.092	22	228	26	253	GACGGCGTGGATCGAATACATA	60.351	22	GATGGACTGGATCACCCATGAA	59.827	22	230	26	255	CGGCGTGGATCGAATACATACA	60.606	22	TGGACTGGATCACCCATGAATG	60.092	22	226	28	253
NODE_133832_length_264_cov_1.79882_ID_2243755	1	p3	(ATT)5	15	176	190	GACGGCGTGGATCAAATACATG	60.033	22	GAATGGGCCCCACAACTTAGAT	60.358	22	193	25	217	GACGGCGTGGATCAAATACATG	60.033	22	ATGAATGGGCCCCACAACTTAG	60.624	22	195	25	219	CGTGGATCAAATACATGCAGCA	59.645	22	GAATGGGCCCCACAACTTAGAT	60.358	22	188	30	217
NODE_133851_length_264_cov_1.92899_ID_2243793	1	p4	(AAGA)6	24	164	187	TCCTTACAAGCATTGACGACCA	59.962	22	GCCAACCGGTCTAGCTTCTT	60.036	20	127	84	210	GCTCCTTACAAGCATTGACGAC	59.906	22	GCCAACCGGTCTAGCTTCTT	60.036	20	129	82	210	ACAAGCATTGACGACCATAGGA	59.764	22	GCCAACCGGTCTAGCTTCTT	60.036	20	122	89	210
NODE_133887_length_264_cov_2.07101_ID_2243865	1	p2	(CA)10	20	82	101	AGGAATGTATGCTAGACACTTGA	57.06	23	GCAATTAACACTTCGGCTTCCA	59.772	22	200	54	253	AGGAATGTATGCTAGACACTTGA	57.06	23	AAGTGGGTCCAAGCAAAAGACT	60.358	22	173	54	226	AGGAATGTATGCTAGACACTTGA	57.06	23	TGGGTCCAAGCAAAAGACTAGT	59.558	22	170	54	223
NODE_133893_length_264_cov_1.22485_ID_2243877	1	p2	(TC)9	18	63	80	CCAAGGTCTACAAGGGCATGT	59.995	21	GAATCAATGGGGATTGATGCCG	60.03	22	134	39	172	CCAAGGTCTACAAGGGCATGT	59.995	21	GAAAACTCAAGTGGGCCACATC	60.03	22	160	39	198	CCAAGGTCTACAAGGGCATGT	59.995	21	CAGCACATGGATTTGGCATGAT	59.898	22	192	39	230
NODE_13394_length_628_cov_2.35835_ID_2003059	1	p2	(TC)10	20	507	526	CGCACTTTTGTTAGTTACGCGT	60.348	22	ATTGGAGGGGCATAAGAAGCAA	60.024	22	233	355	587	CGCACTTTTGTTAGTTACGCGT	60.348	22	AATTGGAGGGGCATAAGAAGCA	60.024	22	234	355	588	CGAACTTTCCCGCACTTTTGTT	60.479	22	ATTGGAGGGGCATAAGAAGCAA	60.024	22	243	345	587
NODE_133970_length_263_cov_1.6369_ID_2244031	1	p3	(ATA)9	27	183	209	TCCAACCATCCATCAAGGTGAG	60.026	22	CGGCACTCTCTCCCTCTTTATT	59.567	22	210	36	245	GTGGACAACCTGATGGATGGAT	60.092	22	CGGCACTCTCTCCCTCTTTATT	59.567	22	117	129	245	TCCTTTTCTTTTGGTCCCACCT	59.754	22	CGGCACTCTCTCCCTCTTTATT	59.567	22	143	103	245
NODE_13399_length_628_cov_2.92495_ID_2003069	1	p3	(AGA)5	15	127	141	GGCTGGCTCGAAAAATTCCATT	60.094	22	GGATAGCCCTCATTCGATCGTT	60.029	22	162	74	235	GGCTGGCTCGAAAAATTCCATT	60.094	22	CTCATTCGATCGTTTGTCTCGC	60.035	22	154	74	227	GGCTGGCTCGAAAAATTCCATT	60.094	22	CCTGGATAGCCCTCATTCGATC	60.094	22	165	74	238
NODE_1340_length_1057_cov_5.09979_ID_1978659	1	p2	(AG)7	14	294	307	TTTTGAACAAATTGGTGGCCCA	59.76	22	GTTCCTGCTGGTCATCTCTCTC	60.159	22	273	94	366	AACAAATTGGTGGCCCATAACC	59.696	22	GTTCCTGCTGGTCATCTCTCTC	60.159	22	268	99	366	TTTTGAACAAATTGGTGGCCCA	59.76	22	TTCCTGCTGGTCATCTCTCTCT	60.292	22	272	94	365
NODE_134054_length_263_cov_1.30952_ID_2244199	1	p3	(AAT)6	18	124	141	AAAAACATTGGGACGACACCAC	59.9	22	TGGTTTGGAACTTCACCGAAGA	60.093	22	116	54	169	AAAAACATTGGGACGACACCAC	59.9	22	GCCAACATGGTTTGGAACTTCA	59.898	22	123	54	176	AAAAACATTGGGACGACACCAC	59.9	22	TGCCAACATGGTTTGGAACTTC	59.898	22	124	54	177
NODE_134232_length_263_cov_1.95238_ID_2244555	1	p3	(GGA)5	15	81	95	AAGCATATTCTAGGGCAGGCAG	60.225	22	TGTTGTTGCCGATCTACCCTAC	60.094	22	140	29	168	AAGCATATTCTAGGGCAGGCAG	60.225	22	TGTTGTTGCCGATCTACCCTAC	60.094	22	190	29	218	AAGCATATTCTAGGGCAGGCAG	60.225	22	CTGTTGTTGCCGATCTACCCTA	59.832	22	141	29	169
NODE_134239_length_263_cov_1.94048_ID_2244569	1	p2	(AG)15	30	55	84	ACAACGCTCAATACCTCTCTCC	59.833	22	GCTCTCCCTCTTCTCCATCAAC	60.159	22	184	3	186	ACAACGCTCAATACCTCTCTCC	59.833	22	TTCTCCATCAACTGCTACCGAG	59.834	22	174	3	176	ACAACGCTCAATACCTCTCTCC	59.833	22	CTTCTCCATCAACTGCTACCGA	59.834	22	175	3	177
NODE_13424_length_628_cov_3.76173_ID_2003119	1	p3	(CAT)5	15	535	549	CACACCATACCTACCCCATCAC	60.159	22	TCTTGTATGGGTAGAGAGGGGG	60.091	22	119	464	582	CACACACCATACCTACCCCATC	60.159	22	TCTTGTATGGGTAGAGAGGGGG	60.091	22	121	462	582	CACCTCCAAAGTCAACACAACC	59.901	22	AAAAATGAAAAGGCCACACCCC	60.159	22	127	491	617
NODE_134284_length_263_cov_3.23214_ID_2244659	1	p2	(TC)7	14	191	204	GATCATCTCTCTCACTGCCGAC	60.288	22	ACCCACATGCTTTGGATTTTGG	59.961	22	241	11	251	CTGATCATCTCTCTCACTGCCG	60.288	22	ACCCACATGCTTTGGATTTTGG	59.961	22	243	9	251	CCCACCCTTCTGATCATCTCTC	59.632	22	ACCCACATGCTTTGGATTTTGG	59.961	22	252	0	251
NODE_134291_length_263_cov_1.59524_ID_2244673	1	p3	(TTA)12	36	191	226	TACATGCATTAAGGTGGGTCCC	60.092	22	GATTGATGGGCTGGATCGTCC	60.88	21	199	64	262	ATTAAGGTGGGTCCCATGAGTG	59.758	22	GATTGATGGGCTGGATCGTCC	60.88	21	192	71	262	CATTAAGGTGGGTCCCATGAGT	59.758	22	GATTGATGGGCTGGATCGTCC	60.88	21	193	70	262
NODE_1343_length_1056_cov_4.48491_ID_1978665	1	p4	(AAAT)7	28	126	153	ACGCATCAGATCCCTAAACCTC	59.897	22	CGACCCTGATAATCTGCTCCTC	60.029	22	154	26	179	TTGCTGGTTGTTGTACCTAGCA	60.159	22	CGACCCTGATAATCTGCTCCTC	60.029	22	112	68	179	GGCCCGACAATCACAAAACTTT	60.224	22	CGACCCTGATAATCTGCTCCTC	60.029	22	178	2	179
NODE_134336_length_263_cov_1.25_ID_2244761	1	p3	(TTA)5	15	135	149	TTGCAGCTACAAAAGTTTCAGAT	57.227	23	CGCATCTAACAAGGTGTGTGTG	60.096	22	103	87	189	ATTGCAGCTACAAAAGTTTCAGA	57.227	23	CGCATCTAACAAGGTGTGTGTG	60.096	22	104	86	189	ATTGCAGCTACAAAAGTTTCAGAT	57.663	24	CGCATCTAACAAGGTGTGTGTG	60.096	22	104	86	189
NODE_134413_length_263_cov_1.78571_ID_2244915	1	p2	(CT)6	12	216	227	GAAAGGGGATTCCGATGATCGA	59.963	22	CCCTCTCATCCCACTCAGTAGA	60.092	22	110	151	260	TAGATGCGTGGGGTCCTTTTAC	60.093	22	CCCTCTCATCCCACTCAGTAGA	60.092	22	186	75	260	TCTGTGATCGGAAAGGGGATTC	59.829	22	CCCTCTCATCCCACTCAGTAGA	60.092	22	120	141	260
NODE_134456_length_263_cov_2.66667_ID_2245001	1	c	(CT)6cg(CT)10	34	36	69	GATCGACCCTCATTTCTCCCTC	59.963	22	TAAATTCTTACCGGACGTGGCA	60.028	22	260	2	261	GATCGACCCTCATTTCTCCCTC	59.963	22	CGAGAGAGAAGGACGATGAAGG	59.967	22	106	2	107	GATCGACCCTCATTTCTCCCTC	59.963	22	GAGAGAGAAGGACGATGAAGGC	60.224	22	105	2	106
NODE_13448_length_628_cov_3.98124_ID_2003167	1	p2	(CT)6	12	100	111	ATGAGGATTTTTGGTTTCCGGC	59.766	22	TCGAGTGAAGTCAGAAAAGCGA	59.966	22	160	69	228	ATGAGGATTTTTGGTTTCCGGC	59.766	22	TAAGGGAAGCACGAGTTACGAC	60.095	22	260	69	328	ATGAGGATTTTTGGTTTCCGGC	59.766	22	CCATTGGCCGACTTCACCTATA	59.896	22	102	69	170
NODE_134523_length_263_cov_2.56548_ID_2245135	1	c	(TTA)6(GTA)5	33	191	223	GAGAAACAAATGGACGGTGTGG	60.031	22	TGAGATGGATGGATTGGATCATCC	60.019	24	236	27	262	GGAGAAACAAATGGACGGTGTG	60.031	22	TGAGATGGATGGATTGGATCATCC	60.019	24	237	26	262	ATGGGCTGGAGAAACAAATGGA	60.225	22	TGAGATGGATGGATTGGATCATCC	60.019	24	244	19	262
NODE_13465_length_627_cov_2.53759_ID_2003201	1	p3	(TTA)5	15	107	121	GGAAACAGTGGAGATTGAACGC	60.096	22	GGCGTCCATTTCCAACACTAAC	60.095	22	202	39	240	GGAAACAGTGGAGATTGAACGC	60.096	22	GAGGCCACCATGATGTTCCTAT	59.893	22	146	39	184	GGAAACAGTGGAGATTGAACGC	60.096	22	AGGCCACCATGATGTTCCTATG	60.159	22	145	39	183
NODE_134678_length_263_cov_2.16071_ID_2245445	1	c	(CT)6tcttctctctctatcgttcctctccctctctctctttctcacagctctctttttctctctcgtt(TC)9	94	87	180	TTCCTCCTTCTTTCTCCTTGGC	59.96	22	GGAGAGGGCAGATCTTCGTAAG	59.965	22	217	2	218	CCTTCTTTCTCCTTGGCTGGAA	60.225	22	GGAGAGGGCAGATCTTCGTAAG	59.965	22	212	7	218	TTCCTCCTTCTTTCTCCTTGGC	59.96	22	TATAAAAACCCCTCTCCCTGGC	59.488	22	241	2	242
NODE_134691_length_263_cov_1.08333_ID_2245471	1	p2	(GA)21	42	102	143	GATCCTTGCAAGACATCGCAAC	60.477	22	CGGTCATGGATGCTCTCATGTA	59.964	22	165	77	241	CTCCATCACCTCCTTCCATTCG	60.484	22	CGGTCATGGATGCTCTCATGTA	59.964	22	239	3	241	CATCCGATCCTTGCAAGACATC	59.453	22	CGGTCATGGATGCTCTCATGTA	59.964	22	170	72	241
NODE_1347_length_1056_cov_3.43392_ID_1978673	1	p2	(CT)16	32	143	174	GTGTGTAGAGGAAGGAACGGAG	60.095	22	GGTGTGAAAATGACCCTGCATT	59.7	22	254	67	320	ACGGAGGCAAGAACTTTGTGTA	60.159	22	GGTGTGAAAATGACCCTGCATT	59.7	22	238	83	320	GTGTGTAGAGGAAGGAACGGAG	60.095	22	CCCCACAGAGCTTTTTGTTTCA	59.57	22	173	67	239
NODE_134749_length_263_cov_2.29762_ID_2245587	1	p3	(AGG)5	15	90	104	GATGACGATGCCAGAGAGGATG	60.61	22	CTGCAATAGCCCTGTCCTTGTC	61.261	22	175	19	193	GATGACGATGCCAGAGAGGATG	60.61	22	TGCAATAGCCCTGTCCTTGTC	60.34	21	174	19	192	GATGACGATGCCAGAGAGGATG	60.61	22	CTGCAATAGCCCTGTCCTTGT	60.34	21	175	19	193
NODE_134777_length_263_cov_1.375_ID_2245641	1	c	(CT)7gtctctccgtctctgtctc(TG)10	53	23	75	CCCCTCTCTGTCTCTGTCTC	58.237	20	CTTTGAGTAGACAGGGCAGCTT	60.29	22	215	0	214	CCCCTCTCTGTCTCTGTCTC	58.237	20	TGACTTTGAGTAGACAGGGCAG	59.7	22	218	0	217	CCCCTCTCTGTCTCTGTCTC	58.237	20	CTGACTTTGAGTAGACAGGGCA	59.7	22	219	0	218
NODE_134809_length_263_cov_1.83929_ID_2245705	1	c	(CT)18a(TG)8cgtgtgcgtgtgcgcgc(GT)7	84	32	115	AGAACAGGTGTGTAAGTGAGCA	59.566	22	CGCATTACGCCTTATATGCAGG	59.906	22	170	6	175	AGAACAGGTGTGTAAGTGAGCA	59.566	22	AAAATTGTACACCCGGTGTTCG	59.709	22	142	6	147	GAGAACAGGTGTGTAAGTGAGC	58.939	22	CGCATTACGCCTTATATGCAGG	59.906	22	171	5	175
NODE_134885_length_263_cov_2.2381_ID_2245857	1	p2	(AG)7	14	35	48	AGGACACCTTGGATTTGACAGA	59.289	22	CGGTGATATTGGTCGGAGTGAT	59.964	22	184	1	184	CAGGACACCTTGGATTTGACAG	59.184	22	CGGTGATATTGGTCGGAGTGAT	59.964	22	185	0	184	AGGACACCTTGGATTTGACAGA	59.289	22	GCGGATGATCGGAAATGGATTC	59.84	22	156	1	156
NODE_134900_length_263_cov_2.76786_ID_2245887	1	p2	(GA)6	12	124	135	GGAGGGGCTCAAGAAGAAATCA	60.026	22	GCAAGGCCCTAAACACGAAATT	60.029	22	142	65	206	TGGAGGGGCTCAAGAAGAAATC	60.026	22	GCAAGGCCCTAAACACGAAATT	60.029	22	143	64	206	GGAGGGGCTCAAGAAGAAATCA	60.026	22	TGAAAGCCTCTTTGAGCTTCCT	59.893	22	101	65	165
NODE_134909_length_263_cov_1.63095_ID_2245905	1	c	(CG)6ccc(GT)14(GA)12	67	139	205	AGCTTTTAGACATGGAGGGTCG	60.093	22	CTTGTCTCGCTCTCATCTCTCC	59.967	22	187	49	235	CGAGCTTTTAGACATGGAGGGT	60.093	22	CTTGTCTCGCTCTCATCTCTCC	59.967	22	189	47	235	GCTTTTAGACATGGAGGGTCGA	60.094	22	CTTGTCTCGCTCTCATCTCTCC	59.967	22	186	50	235
NODE_135017_length_263_cov_2.03571_ID_2246121	1	c*	(AAGA)5(AG)7*aa(AG)6	45	73	117	AACAGAGAGAAAGAAGAAGAAGGA	57.261	24	CTTCTCCTTTGCTCACTGGGAT	60.026	22	150	46	195	AACAGAGAGAAAGAAGAAGAAGGA	57.261	24	ATCCTTCTCCTTTGCTCACTGG	60.026	22	153	46	198	AACAGAGAGAAAGAAGAAGAAGGA	57.261	24	TTCTCAAACCTCCTTCCTTCCG	59.961	22	197	46	242
NODE_135043_length_263_cov_1.58929_ID_2246173	1	c	(AG)9aa(AG)14	48	151	198	AACCGCCGAATATCCATCACTT	60.159	22	TATGCACACGTCAAATGGGATG	59.318	22	195	63	257	ACATGAGATAAGGTGCATCGCA	60.159	22	TATGCACACGTCAAATGGGATG	59.318	22	236	22	257	AACCGCCGAATATCCATCACTT	60.159	22	TGGGATGAGTTCTCAAAGGGTT	59.284	22	180	63	242
NODE_13507_length_627_cov_2.47932_ID_2003285	1	c	(AG)12cgagagagtgcaagagaaagagagaggtggatgggcggctgctgctgctaccggcggcggcggtggccatggttgcc(GCT)5	116	273	388	AAAAGGAAACGGGAGAGAGAGC	60.29	22	CTGCATGAAGTGGCAGCCAT	61.32	20	182	239	420	AAAAGGAAACGGGAGAGAGAGC	60.29	22	CTGCATGAAGTGGCAGCCATG	62.48	21	182	239	420	AAAAGGAAACGGGAGAGAGAGC	60.29	22	TGCATGAAGTGGCAGCCATG	61.601	20	181	239	419
NODE_135122_length_262_cov_1.64671_ID_2246329	1	p3	(GAA)5	15	28	42	TAAGTGGTAATGGTCCAAGTGC	58.318	22	CGTTTGTCTCGCGATTAACCTC	59.972	22	118	3	120	TAAGTGGTAATGGTCCAAGTGC	58.318	22	TCTCGCGATTAACCTCAACCAA	60.029	22	112	3	114	TAAGTGGTAATGGTCCAAGTGC	58.318	22	TAGCCCTTATGCGATCGTTTGT	60.159	22	133	3	135
NODE_135401_length_262_cov_2.2994_ID_2246887	1	p3	(AGA)5	15	151	165	TATGTCAGAGCCTGGATCTCAC	59.038	22	CGATCTGAACTTCCAGAGCCTT	60.094	22	150	75	224	CCTTTTTACCCATCTCTCCGTGA	60.055	23	CGATCTGAACTTCCAGAGCCTT	60.094	22	214	11	224	TCCTTTTTACCCATCTCTCCGTG	60.055	23	CGATCTGAACTTCCAGAGCCTT	60.094	22	215	10	224
NODE_13548_length_626_cov_2.43691_ID_2003367	1	p2	(GA)7	14	180	193	TTGTTGAGCTCTGAATTGTGCA	59.049	22	TCTTGCTTCCTTCTTCCACCTC	59.961	22	208	72	279	TTGTTGAGCTCTGAATTGTGCA	59.049	22	TCTCTTGCTTCCTTCTTCCACC	59.961	22	210	72	281	TTGTTGAGCTCTGAATTGTGCA	59.049	22	CTTGCTTCCTTCTTCCACCTCT	59.96	22	207	72	278
NODE_13554_length_626_cov_2.33898_ID_2003379	1	c	(AG)9ggt(GGGTTA)6	57	428	484	CAAGGTGAGAACAAGGGGTGG	60.819	21	TATGTTTTTCACCTGCTCGAGC	59.258	22	251	275	525	GAGCAAGGTGAGAACAAGGGG	60.884	21	TATGTTTTTCACCTGCTCGAGC	59.258	22	254	272	525	GGAGCAAGGTGAGAACAAGGG	60.884	21	TATGTTTTTCACCTGCTCGAGC	59.258	22	255	271	525
NODE_135565_length_262_cov_2.21557_ID_2247215	1	p2	(TC)8	16	71	86	TTAAATCGAAACGACTCCAGCG	59.335	22	AGAGAGAGAGAGGAGGTTACCG	59.828	22	169	40	208	TTAAATCGAAACGACTCCAGCG	59.335	22	CCCCACAAGCAATGGATAGAGA	59.827	22	214	40	253	TTAAATCGAAACGACTCCAGCG	59.335	22	GGTGATGCCAGAGATCAACCTT	60.357	22	145	40	184
NODE_135622_length_262_cov_1.17964_ID_2247329	1	c	(CT)15cctcacggcctctctttctctctctctgacggct(TC)6	76	103	178	TTCTTCTCCTTTCCTCCGTCAC	59.701	22	TAGAAGCTTCCTCCGAACCCTA	60.025	22	242	10	251	CTTCTCCTTTCCTCCGTCACTG	60.353	22	TAGAAGCTTCCTCCGAACCCTA	60.025	22	240	12	251	TTCTTCTCCTTTCCTCCGTCAC	59.701	22	CCGAACCCTAATCCGAGCTTTA	59.898	22	230	10	239
NODE_135653_length_262_cov_2.17964_ID_2247391	1	p2	(TG)6	12	48	59	GCCCTTTTGCTGTGTGTAACAT	59.964	22	CATGAAGTTCTGCTTTGGCCTC	60.095	22	243	19	261	GCCCTTTTGCTGTGTGTAACAT	59.964	22	GTCACGTCCTGGTGTACTGTAG	60.095	22	216	19	234	GCCCTTTTGCTGTGTGTAACAT	59.964	22	CAATAGAAATCGGGTGGGCCTA	59.894	22	131	19	149
NODE_135654_length_262_cov_2.50299_ID_2247393	1	p2	(AT)8	16	40	55	GAGTGGATCGCATTCATGTGG	59.399	21	CCCACTCACATCGTCCATGTAA	60.094	22	148	8	155	GGAGTGGATCGCATTCATGTG	59.399	21	CCCACTCACATCGTCCATGTAA	60.094	22	149	7	155	GAGTGGATCGCATTCATGTGG	59.399	21	TAATCTGACGCTGGACTGTTCC	60.094	22	129	8	136
NODE_135756_length_262_cov_1.96407_ID_2247597	1	p3	(TTA)5	15	93	107	GGCAACACTCTCCTTCCTTTTC	59.446	22	ACCTTGTGATGGGCAATGAGAT	60.025	22	112	63	174	GGCAACACTCTCCTTCCTTTTC	59.446	22	TTGTGATGGGCAATGAGATGGA	60.025	22	109	63	171	GGCAACACTCTCCTTCCTTTTC	59.446	22	GTGAGTGCAAGGGAGGACATAA	60.027	22	177	63	239
NODE_13578_length_626_cov_1.89077_ID_2003427	1	p3	(CTT)5	15	510	524	GCTATCAGAGTGGTCAAGGCTT	60.093	22	TCCTTGAACCGAAACAGAGACC	60.224	22	205	388	592	GCTATCAGAGTGGTCAAGGCTT	60.093	22	GCACAAGTGGTAATGGTCCAAG	59.771	22	164	388	551	ACGCGATACTTCTAGTGGCATT	59.899	22	TCCTTGAACCGAAACAGAGACC	60.224	22	231	362	592
NODE_135822_length_262_cov_1.44311_ID_2247727	1	p2	(GT)18	36	44	79	AGGTTCTAAAAGACATCCAAACCA	58.299	24	TGTCTACACATGTTTTGGCCCT	60.159	22	159	12	170	TCTAAAAGACATCCAAACCATCGA	58.2	24	TGTCTACACATGTTTTGGCCCT	60.159	22	155	16	170	AGGTTCTAAAAGACATCCAAACCA	58.299	24	ACACATGTTTTGGCCCTTCATC	59.7	22	154	12	165
NODE_135839_length_262_cov_0.97006_ID_2247761	1	p2	(CT)12	24	52	75	TGACTCGCTGTTTGTCCCATTA	59.962	22	GCATTAGATTGGGTTGTCGTGG	59.903	22	109	26	134	TGACTCGCTGTTTGTCCCATTA	59.962	22	GGCAGCATTAGATTGGGTTGTC	59.9	22	113	26	138	TGACTCGCTGTTTGTCCCATTA	59.962	22	GCAGCATTAGATTGGGTTGTCG	60.223	22	112	26	137
NODE_135844_length_262_cov_0.898204_ID_2247771	1	p2	(AC)20	40	40	79	ACTCAGATGTCCTCAATTCCTCA	58.9	23	TAAGAAGAATTGACGACGGGCA	60.029	22	139	3	141	ACTCAGATGTCCTCAATTCCTCA	58.9	23	TTTTGGTTGTTGGGCTGTCATC	59.898	22	231	3	233	ACTCAGATGTCCTCAATTCCTCA	58.9	23	ACCATGTTGCCGGATTCTGATA	59.827	22	190	3	192
NODE_135879_length_262_cov_3.1018_ID_2247839	1	p3	(TAA)14	42	55	96	GTGGACAACCTGATGGATGGAT	60.092	22	TAAAATGGGATGGCGAAACAGC	59.835	22	250	3	252	GTGGACAACCTGATGGATGGAT	60.092	22	ATGCATACATCAAGGTGGGTCC	60.423	22	211	3	213	GTGGACAACCTGATGGATGGAT	60.092	22	TTGCATGCATACATCAAGGTGG	59.572	22	215	3	217
NODE_135896_length_262_cov_1.60479_ID_2247873	1	p2	(GA)18	36	67	102	CACTAACTGCCACTAGAGGGTG	60.094	22	CATCCGACCCTACCTCATTTCC	60.224	22	173	30	202	CACTAACTGCCACTAGAGGGTG	60.094	22	ACCCTACCTCATTTCCCTCTCT	59.681	22	167	30	196	TCACTAACTGCCACTAGAGGGT	60.225	22	CATCCGACCCTACCTCATTTCC	60.224	22	174	29	202
NODE_135979_length_262_cov_2.71257_ID_2248037	1	p2	(GT)9	18	48	65	CTGTGGTTGGGTGTGGATGT	60.179	20	TCTCGTCTCCAATCTCCCATTC	59.304	22	192	13	204	CTGTGGTTGGGTGTGGATGT	60.179	20	CTCGTCTCCAATCTCCCATTCT	59.302	22	191	13	203	GAGTGCATGGACCTGTGGTT	60.251	20	TCTCGTCTCCAATCTCCCATTC	59.304	22	204	1	204
NODE_136002_length_262_cov_1.36527_ID_2248083	1	p2	(TC)6	12	134	145	TCACTCTCTCCAGGTACGTCAT	60.026	22	GGACCAACTTTAGATCTTCGCC	59.063	22	219	2	220	TCACTCTCTCCAGGTACGTCAT	60.026	22	GGGACCAACTTTAGATCTTCGC	59.063	22	220	2	221	GCTGACTTAAGCATCAGAGGGT	60.093	22	GGACCAACTTTAGATCTTCGCC	59.063	22	144	77	220
NODE_136114_length_262_cov_1.2994_ID_2248307	1	p2	(TC)17	34	40	73	GTCTCTCGCTCTTGCTCTCTTC	60.478	22	AGAGGAGTTGGAGAGAATGGGA	59.955	22	176	9	184	GTCTCTCGCTCTTGCTCTCTTC	60.478	22	GAATGAGAAGGGATTGCCTCCT	59.826	22	148	9	156	GTCTCTCGCTCTTGCTCTCTTC	60.478	22	AGAATGAGAAGGGATTGCCTCC	59.826	22	149	9	157
NODE_136212_length_262_cov_1.06587_ID_2248503	1	p2	(AG)6	12	142	153	TCCAAAACGAACTAGGAGTCCG	60.03	22	TCGGCTCCGACTCAATCTTTTC	60.674	22	178	10	187	TCCAAAACGAACTAGGAGTCCG	60.03	22	CGGCTCCGACTCAATCTTTTCT	60.675	22	177	10	186	CCAAAACGAACTAGGAGTCCGT	60.289	22	TCGGCTCCGACTCAATCTTTTC	60.674	22	177	11	187
NODE_136223_length_262_cov_1.28743_ID_2248525	1	p3	(GAT)5	15	67	81	GGATTCATGTAGCTGACCCCAA	60.092	22	AGGGTTGGATGTCGCATTTACT	60.026	22	144	25	168	GGATTCATGTAGCTGACCCCAA	60.092	22	TTTTTCACCAGGTGATCCTCGT	59.894	22	186	25	210	GGATTCATGTAGCTGACCCCAA	60.092	22	TATTGGAAGGGTTGGATGTCGC	60.683	22	151	25	175
NODE_13624_length_626_cov_3.14689_ID_2003519	1	p2	(AG)6	12	69	80	GCATTTCACTTCAGGAACACCA	59.377	22	TGAGATTGGTGATGAGGTTGGG	60.026	22	181	27	207	GCATTTCACTTCAGGAACACCA	59.377	22	AGGTTTAAGAAAGGCGAGCTCA	59.961	22	129	27	155	TTTCACTTCAGGAACACCAACG	59.319	22	TGAGATTGGTGATGAGGTTGGG	60.026	22	178	30	207
NODE_13628_length_626_cov_2.72505_ID_2003527	1	p2	(GA)10	20	580	599	CTGGACAGTTTTTGTGTGTGGC	60.735	22	AACAAGCTTCCTCTCCCTCTCT	60.494	22	214	412	625	TCTGGACAGTTTTTGTGTGTGG	59.248	22	AACAAGCTTCCTCTCCCTCTCT	60.494	22	215	411	625	CTGGACAGTTTTTGTGTGTGGC	60.735	22	ACAAGCTTCCTCTCCCTCTCTC	60.888	22	213	412	624
NODE_136287_length_261_cov_2.31928_ID_2248653	1	p3	(TGA)6	18	59	76	GCCTATCGATGAGTTACCCGTT	59.964	22	ACCCATATCCTCATCACCTCCA	60.09	22	185	0	184	GATGAGTTACCCGTTGAGAGGG	60.159	22	ACCCATATCCTCATCACCTCCA	60.09	22	178	7	184	GCCTATCGATGAGTTACCCGTT	59.964	22	CATCATCACCATCCCTACCACC	60.225	22	147	0	146
NODE_13629_length_626_cov_2.20527_ID_2003529	1	p3	(TTA)13	39	85	123	TTGTACAGCATCGGCCTAAGAG	60.159	22	CAATAACCCCTGGGCAGTTTTG	60.028	22	135	27	161	CTTGTACAGCATCGGCCTAAGA	60.159	22	CAATAACCCCTGGGCAGTTTTG	60.028	22	136	26	161	TTGTACAGCATCGGCCTAAGAG	60.159	22	GGGCAGTTTTGGAATCAGCTTT	59.962	22	124	27	150
NODE_136313_length_261_cov_2.31928_ID_2248705	1	p2	(CT)6	12	45	56	ACCTCCTCTCTCTTTCTCTCTCA	59.408	23	TTGAATTGAGCTTGGCCTTTCG	60.03	22	174	2	175	TCACCTCCTCTCTCTTTCTCTCT	59.408	23	TTGAATTGAGCTTGGCCTTTCG	60.03	22	176	0	175	ACCTCCTCTCTCTTTCTCTCTCA	59.408	23	GAGCCACTATTGAGCTTAGGCA	60.159	22	202	2	203
NODE_136396_length_261_cov_1.3253_ID_2248871	1	p2	(TC)15	30	166	195	GCTCCTCTCTCTCTTTCAACGT	59.77	22	AAAATCAGAGCTTCGAACAGCG	59.842	22	108	139	246	TCTGACAAAGGAGGGAGAGAGA	59.62	22	AAAATCAGAGCTTCGAACAGCG	59.842	22	211	36	246	GGCTCCTCTCTCTCTTTCAACG	60.417	22	AAAATCAGAGCTTCGAACAGCG	59.842	22	109	138	246
NODE_13643_length_626_cov_2.07721_ID_2003557	1	p2	(TC)11	22	99	120	TGAATCACTTTCGCGAGCAAAG	60.096	22	GACAGTTTTTGTGAATGGCCGA	59.966	22	247	44	290	TGAATCACTTTCGCGAGCAAAG	60.096	22	TGGACAGTTTTTGTGAATGGCC	59.898	22	249	44	292	TGAATCACTTTCGCGAGCAAAG	60.096	22	TCTCACAGTGACTCTCTGGACA	60.159	22	265	44	308
NODE_136597_length_261_cov_2.22892_ID_2249273	1	p2	(AG)6	12	129	140	CCGATGGGTCTCTGAATGTTGT	60.355	22	CGTCTAACTAGCAGCTCCTCTG	59.967	22	203	46	248	AGGGAGCCTCCTTGAATATGTG	59.559	22	CGTCTAACTAGCAGCTCCTCTG	59.967	22	248	1	248	CCGATGGGTCTCTGAATGTTGT	60.355	22	ACAAGCTCTGTCCGACCATATG	60.159	22	153	46	198
NODE_136621_length_261_cov_1.92169_ID_2249319	1	p2	(AT)6	12	145	156	TGTGTAGGGTCTTCAATGCTCC	60.027	22	GCCTTACCTCCTCGATTGGTTA	59.567	22	240	18	257	AGCCACAAGGAAGATGCTTGTA	59.96	22	GCCTTACCTCCTCGATTGGTTA	59.567	22	204	54	257	TCAATGCTCCTTCAATGGTTGC	59.768	22	GCCTTACCTCCTCGATTGGTTA	59.567	22	228	30	257
NODE_136787_length_261_cov_3.37349_ID_2249651	1	p2	(CT)7	14	203	216	CCTGATGCGCTGGATCATTTTT	59.9	22	ATAAATACCCCTCCCACCACCT	60.295	22	227	25	251	GACGATCAGAAGAGGGTTCCAG	60.159	22	ATAAATACCCCTCCCACCACCT	60.295	22	107	145	251	AGACTTGTTATGGTCGGAGGTG	59.766	22	ATAAATACCCCTCCCACCACCT	60.295	22	150	102	251
NODE_136812_length_261_cov_0.825301_ID_2249701	1	p2	(CT)7	14	212	225	CTTCAGAGGTTGCTGCAAGATG	59.838	22	TGCACGGAATATTCTAATGCATGT	59.179	24	181	78	258	CGGTCTTCTTGACTATCCTGCA	59.834	22	TGCACGGAATATTCTAATGCATGT	59.179	24	226	33	258	TCCTGCACTTCTACACAACCTG	60.224	22	TGCACGGAATATTCTAATGCATGT	59.179	24	211	48	258
NODE_136818_length_261_cov_2.29518_ID_2249713	1	p2	(TC)24	48	178	225	TTTAAGCAAGTACCCCGACTCC	60.028	22	GTGGGAGGATGGCAGAGAGA	60.689	20	104	145	248	CGCCCTTTGTAGAAATCGCTTT	59.838	22	GTGGGAGGATGGCAGAGAGA	60.689	20	249	0	248	TTAAGCAAGTACCCCGACTCCA	61.088	22	GTGGGAGGATGGCAGAGAGA	60.689	20	103	146	248
NODE_136840_length_261_cov_2.78916_ID_2249757	1	p3	(ATT)5	15	208	222	CTTCTTTCTTCGTACCCAGCCT	60.028	22	GGATCATCCATGTATAGGCCCC	59.826	22	251	3	253	TCTTCTTTCTTCGTACCCAGCC	60.028	22	GGATCATCCATGTATAGGCCCC	59.826	22	252	2	253	CTGGAGAAACAGGTGGACATCA	59.961	22	GGATCATCCATGTATAGGCCCC	59.826	22	220	34	253
NODE_136887_length_261_cov_1.88554_ID_2249851	1	p2	(AT)8	16	201	216	ACGAGCCTTAACCCCTGAAATT	59.959	22	CCGACACTGAAGAAAGAACCGA	60.545	22	156	96	251	TGTATGCCTTCCTCCACCAAAA	59.891	22	CCGACACTGAAGAAAGAACCGA	60.545	22	229	23	251	GGATGAACTCCCGACCTAACTG	60.159	22	CCGACACTGAAGAAAGAACCGA	60.545	22	102	150	251
NODE_136924_length_261_cov_3.00602_ID_2249925	1	p2	(AG)9	18	196	213	TCGACGCAACCATAAAATCAGC	59.905	22	GTGTCCGGCGTAAATCTCAGAT	60.481	22	242	9	250	CGACGCAACCATAAAATCAGCA	60.16	22	GTGTCCGGCGTAAATCTCAGAT	60.481	22	241	10	250	ACGCAACCATAAAATCAGCACA	59.444	22	GTGTCCGGCGTAAATCTCAGAT	60.481	22	239	12	250
NODE_13693_length_625_cov_2.89623_ID_2003657	1	p2	(GA)11	22	149	170	GGATTAGAGGGGCATAAGAAGCA	59.927	23	TCCCGCACTTTTGTTAATTGCA	59.638	22	144	82	225	AGGGGCATAAGAAGCAAGTAGA	58.885	22	TCCCGCACTTTTGTTAATTGCA	59.638	22	137	89	225	AGAGGGGCATAAGAAGCAAGTA	58.885	22	TCCCGCACTTTTGTTAATTGCA	59.638	22	139	87	225
NODE_136974_length_261_cov_5.14458_ID_2250025	1	p3	(GAA)5	15	211	225	CGTCCGCTATTTCTACGAGTGA	59.969	22	GTTGACCGCGAGTTTGAAGAA	59.404	21	226	24	249	CGTCCGCTATTTCTACGAGTGA	59.969	22	CGTTGACCGCGAGTTTGAAGAA	61.924	22	227	24	250	CGTCCGCTATTTCTACGAGTGA	59.969	22	CGTTGACCGCGAGTTTGAAG	60.111	20	227	24	250
NODE_137000_length_261_cov_1.19277_ID_2250077	1	p3	(TAA)6	18	26	43	TGGGCCCCACATACCGATATAT	60.563	22	CGAATACATGCATCAAGGTGGG	59.709	22	192	1	192	ATGGGCCCCACATACCGATATA	60.563	22	CGAATACATGCATCAAGGTGGG	59.709	22	193	0	192	TGGGCCCCACATACCGATATAT	60.563	22	TGGACTGGAGAAACAGATGGAC	59.697	22	223	1	223
NODE_137066_length_261_cov_1.96386_ID_2250207	1	p2	(AG)6	12	31	42	CCCCCTCCCACTGTTTATTTGT	60.225	22	ATCGGAAAGGGATTCTGGTGAC	60.093	22	144	0	143	CCCCCTCCCACTGTTTATTTGT	60.225	22	GTGATCGGAAAGGGATTCTGGT	60.093	22	147	0	146	CCCCCTCCCACTGTTTATTTGT	60.225	22	TGATCGGAAAGGGATTCTGGTG	60.093	22	146	0	145
NODE_137123_length_261_cov_2.70482_ID_2250321	1	c	(ATT)5atc(ATT)6	36	155	190	GGTTTTCCCCCTCCCTTTTCTT	60.427	22	CTTGTGATGGGCAAAGCGATG	60.469	21	139	106	244	TCCCCCTCCCTTTTCTTTCTTT	59.205	22	CTTGTGATGGGCAAAGCGATG	60.469	21	134	111	244	TTCCCCCTCCCTTTTCTTTCTT	59.205	22	CTTGTGATGGGCAAAGCGATG	60.469	21	135	110	244
NODE_13715_length_625_cov_4.25472_ID_2003701	1	p2	(GA)6	12	49	60	AGAAGATTGGAGAAGAAGATGAAGT	57.744	25	GCAATCTCGACAGTTTTGGACC	60.096	22	255	18	272	AGAAGATTGGAGAAGAAGATGAAGT	57.744	25	GGCAATCTCGACAGTTTTGGAC	60.096	22	256	18	273	AGAAGATTGGAGAAGAAGATGAAGT	57.744	25	CAATCTCGACAGTTTTGGACCG	59.842	22	254	18	271
NODE_137231_length_261_cov_1.93373_ID_2250537	1	p2	(CT)6	12	124	135	AGTCCACTGAACAATTCGTCCA	59.896	22	TCACCATATTGCCGATGTCCAA	60.093	22	216	19	234	AGTCCACTGAACAATTCGTCCA	59.896	22	GCGGCTAGGGTTTATTTTTCCC	59.9	22	162	19	180	AGTCCACTGAACAATTCGTCCA	59.896	22	GGCGGCTAGGGTTTATTTTTCC	59.9	22	163	19	181
NODE_137283_length_261_cov_1.40361_ID_2250641	1	p2	(CT)7	14	185	198	TCCTTCTCCTATGCTGACTGGG	60.957	22	AGAGAGAGAAGGAAGAAGAAGGA	57.73	23	166	86	251	ATCCTTCTCCTATGCTGACTGG	59.029	22	AGAGAGAGAAGGAAGAAGAAGGA	57.73	23	167	85	251	CAATAGCCGCAACATCAGTGG	59.935	21	AGAGAGAGAAGGAAGAAGAAGGA	57.73	23	132	120	251
NODE_137314_length_261_cov_1.01205_ID_2250703	1	p4	(AAAT)5	20	208	227	CCACTTAGACCATCCCCAAACA	59.959	22	TTTTATGGCCTCTAATGGTGGG	58.09	22	123	134	256	CCATCCCCAAACAACCAAAACA	59.829	22	TTTTATGGCCTCTAATGGTGGG	58.09	22	114	143	256	ACCATCCCCAAACAACCAAAAC	59.828	22	TTTTATGGCCTCTAATGGTGGG	58.09	22	115	142	256
NODE_13736_length_625_cov_4.32075_ID_2003743	1	p2	(TC)8	16	458	473	TCCTTCTCCTCTTTCCGGATCT	60.024	22	GGAGGGGAGAAGATGGGTTTTT	59.957	22	177	408	584	TTCGTTCCTTCTCCTCTTTCCG	60.029	22	GGAGGGGAGAAGATGGGTTTTT	59.957	22	182	403	584	CCCTCAATCGTCATTCGTCTCT	59.9	22	GGAGGGGAGAAGATGGGTTTTT	59.957	22	204	381	584
NODE_137384_length_260_cov_1.33333_ID_2250843	1	p2	(GA)14	28	193	220	CCATGGTTGGAGGAGGATTTGA	60.025	22	TGGCTAGACGGATTTACAAGGG	59.83	22	188	70	257	AGCAAAGGGGAGAAGAAGATGG	60.026	22	TGGCTAGACGGATTTACAAGGG	59.83	22	117	141	257	GCAAAGGGGAGAAGAAGATGGA	60.026	22	TGGCTAGACGGATTTACAAGGG	59.83	22	116	142	257
NODE_137431_length_260_cov_2.32727_ID_2250937	1	p3	(TCG)6	18	142	159	TCTCCCGCGTTGTAACATAGTC	60.159	22	TGCAACAGAAGGATTGGGAGAA	59.892	22	144	100	243	TCCCGCGTTGTAACATAGTCAT	59.833	22	TGCAACAGAAGGATTGGGAGAA	59.892	22	142	102	243	CGCGTTGTAACATAGTCATCGG	59.784	22	TGCAACAGAAGGATTGGGAGAA	59.892	22	139	105	243
NODE_137441_length_260_cov_1.33333_ID_2250957	1	p2	(TG)6	12	198	209	AGTCGTGACTTCCTAACAAGGC	60.289	22	ATGGTGATGGTCTTGGATGGTC	60.092	22	112	137	248	AGTCGTGACTTCCTAACAAGGC	60.289	22	GATGGTGATGGTCTTGGATGGT	60.092	22	113	137	249	AGTCGTGACTTCCTAACAAGGC	60.289	22	TGATGGTGATGGTCTTGGATGG	60.092	22	114	137	250
NODE_13759_length_624_cov_4.21739_ID_2003789	1	c	(CT)7ccggccctcttttcctctcccactaacctctacaagcagaaatctcccttccacaagcttcctctcta(TC)20	122	30	151	CGTTAGCAAGCTCCCTCTCAT	59.862	21	GCAATTCAGGGTACGGGTCTTA	60.093	22	217	6	222	CGTTAGCAAGCTCCCTCTCAT	59.862	21	TACGAAGGGCAATTCAGGGTAC	60.093	22	225	6	230	CGTTAGCAAGCTCCCTCTCAT	59.862	21	ACGTACCAGCACCGAAAACTAA	60.224	22	250	6	255
NODE_137749_length_260_cov_2.26061_ID_2251573	1	p5	(TTCTT)5	25	41	65	GCTACGCCTCTCCTTCTTCTT	59.521	21	TTAGACTCGTTAGGTCCCCCAT	60.024	22	153	17	169	GCTACGCCTCTCCTTCTTCTT	59.521	21	ATTAGACTCGTTAGGTCCCCCA	60.024	22	154	17	170	GGCTACGCCTCTCCTTCTTCTT	61.794	22	TTAGACTCGTTAGGTCCCCCAT	60.024	22	154	16	169
NODE_13775_length_624_cov_2.81096_ID_2003821	1	c	(GA)6ggcagcgggagagagt(GA)7gt(GA)9ggcaggagg(GA)15	101	168	268	TGGAGAAGAGGGAGAGTGGTAG	60.025	22	GGTGAGTTCCGAACCACTCTTT	60.485	22	221	76	296	CGGTAGCAGTTGATGGAGAAGA	59.834	22	GGTGAGTTCCGAACCACTCTTT	60.485	22	234	63	296	TCGGTAGCAGTTGATGGAGAAG	59.834	22	GGTGAGTTCCGAACCACTCTTT	60.485	22	235	62	296
NODE_137753_length_260_cov_1.26061_ID_2251581	1	p2	(AG)8	16	55	70	GTCTCTTTTTGCTGGCGGTTG	60.6	21	AAATTTGGGAGGGCAAAATCGG	60.027	22	234	3	236	GTCTCTTTTTGCTGGCGGTTG	60.6	21	GGAGGGCAAAATCGGATCTACA	60.159	22	227	3	229	GTCTCTTTTTGCTGGCGGTTG	60.6	21	GATCTACAAAACTGGCAGCCAC	59.838	22	213	3	215
NODE_1378_length_1051_cov_3.54393_ID_1978743	1	c	(CTG)6ggcctatgctgtcgcctctgctgctgtggccgctgctgcctgtgttgttgtg(GCT)5	85	318	402	CCATCAACGACTCCTCTAGGTG	59.9	22	GTCACAGAGACAGTTTGGAGGT	59.897	22	260	219	478	TGAGTGTACCATCAACGACTCC	59.769	22	GTCACAGAGACAGTTTGGAGGT	59.897	22	268	211	478	CCATCAACGACTCCTCTAGGTG	59.9	22	TTTGTTACGGATGTGGAGGGAC	60.29	22	237	219	455
NODE_13780_length_624_cov_2.85255_ID_2003831	1	p3	(TGA)5	15	88	102	GATCTTGTATGGGTGGAGAGGG	59.63	22	ATCATTTGCGCAATCCGAGATG	60.031	22	252	53	304	GGATCTTGTATGGGTGGAGAGG	59.63	22	ATCATTTGCGCAATCCGAGATG	60.031	22	253	52	304	GATCTTGTATGGGTGGAGAGGG	59.63	22	ATCAATCACCATCACCCTCACC	60.092	22	171	53	223
NODE_13781_length_624_cov_3.86767_ID_2003833	1	p2	(TC)8	16	513	528	TTGAAAGATGCGTACTTGTGCG	60.096	22	GAGTGGATGGCTTAGGTATGGG	59.961	22	207	361	567	TTGAAAGATGCGTACTTGTGCG	60.096	22	GGGATGGGGCAATTATGAGAGT	59.891	22	225	361	585	TTGAAAGATGCGTACTTGTGCG	60.096	22	AAGGGGATGGGGCAATTATGAG	60.158	22	228	361	588
NODE_13783_length_624_cov_2.41588_ID_2003837	1	c	(TC)22(AC)16cctctctctctcactctctcc(CT)7	111	186	296	ATTTAGTTAAGAGAGCGCCCCC	60.159	22	CAAGCTTGTTCGAGCCTATTCG	59.97	22	223	103	325	ATTTAGTTAAGAGAGCGCCCCC	60.159	22	AAGCTTGTTCGAGCCTATTCGA	60.094	22	222	103	324	ATTTAGTTAAGAGAGCGCCCCC	60.159	22	TTTCGAGCCGAATTCAAGCTTG	60.096	22	237	103	339
NODE_137886_length_260_cov_3.18788_ID_2251845	1	p2	(CT)15	30	44	73	AAAACAGGCGCTGTGGACTATT	60.814	22	TCAGGTTTGGGATCGGGTTTAG	60.027	22	252	0	251	AAAACAGGCGCTGTGGACTATT	60.814	22	AGGCGTAGGTTTAGGAAATCGG	60.159	22	131	0	130	AAAACAGGCGCTGTGGACTATT	60.814	22	CGTAGGTTTAGGAAATCGGGGT	59.831	22	128	0	127
NODE_137887_length_260_cov_1.41818_ID_2251847	1	p2	(CT)16	32	24	55	ACGACGACCCTTAGCTACTGA	60.339	21	TCAGTGGAGTGAGCCAGAAATC	60.028	22	211	0	210	ACGACGACCCTTAGCTACTGA	60.339	21	GATGGTAGTCAGTGGAGTGAGC	60.159	22	219	0	218	ACGACGACCCTTAGCTACTGA	60.339	21	CCACTCTGATGGTAGTCAGTGG	59.833	22	226	0	225
NODE_137888_length_260_cov_2.72121_ID_2251849	1	p2	(CT)6	12	113	124	AGAGCAAAGAGGGTAGGAGGAT	60.023	22	GGCCATCATTTGGGGCTCTATA	59.958	22	120	79	198	GGGAACAAGAGCAAAGAGGGTA	59.96	22	GGCCATCATTTGGGGCTCTATA	59.958	22	127	72	198	AGGGTAGGAGGATGTGAGTCAA	59.956	22	GGCCATCATTTGGGGCTCTATA	59.958	22	111	88	198
NODE_137891_length_260_cov_1.95758_ID_2251855	1	p5	(AAAAC)5	25	75	99	GTCCACGTCTAGAAAAAGTGCAC	60.06	23	ACATGCAATCCCACGTTTTCTG	60.03	22	180	34	213	TCCACGTCTAGAAAAAGTGCAC	58.872	22	ACATGCAATCCCACGTTTTCTG	60.03	22	179	35	213	GTCCACGTCTAGAAAAAGTGCA	58.872	22	ACATGCAATCCCACGTTTTCTG	60.03	22	180	34	213
NODE_137894_length_260_cov_1.98182_ID_2251861	1	c	(TC)7tttctctcccttcttagtctct(TC)6	48	122	169	GACGGTTGGATCGAGTCAGATA	59.383	22	CCATGTCCCAAAGTCCCTACAA	59.959	22	225	13	237	CGGTTGGATCGAGTCAGATAGT	59.381	22	CCATGTCCCAAAGTCCCTACAA	59.959	22	223	15	237	ACGGTTGGATCGAGTCAGATAG	59.381	22	CCATGTCCCAAAGTCCCTACAA	59.959	22	224	14	237
NODE_137910_length_260_cov_1.27273_ID_2251893	1	p2	(TA)6	12	157	168	AGGGGATCCTTGTTATGAGGGA	60.021	22	AGGCAAGCTACTGGAATCAGAA	59.427	22	227	21	247	TCCTTGTTATGAGGGATAGCGC	59.963	22	AGGCAAGCTACTGGAATCAGAA	59.427	22	221	27	247	AGGGTGATAGGGGATCCTTGTT	60.295	22	AGGCAAGCTACTGGAATCAGAA	59.427	22	235	13	247
NODE_137915_length_260_cov_1.78182_ID_2251903	1	p2	(AG)6	12	70	81	ATGTCGGAAGGGCAAAAGAAGA	60.225	22	TGAAAAGCCTTTTGGTTGCCTC	60.159	22	103	5	107	AGAATGTCGGAAGGGCAAAAGA	60.225	22	TGAAAAGCCTTTTGGTTGCCTC	60.159	22	106	2	107	GTCGGAAGGGCAAAAGAAGAAG	59.773	22	TGAAAAGCCTTTTGGTTGCCTC	60.159	22	101	7	107
NODE_13792_length_624_cov_3.08129_ID_2003855	1	p2	(GA)6	12	355	366	CTGATCGTGATTGTGTCCCGAT	60.482	22	CAGGATATCCACGCCCTCTTC	59.999	21	263	141	403	TGATCGTGATTGTGTCCCGATA	59.309	22	CAGGATATCCACGCCCTCTTC	59.999	21	262	142	403	ATCGTGATTGTGTCCCGATAGT	59.306	22	CAGGATATCCACGCCCTCTTC	59.999	21	260	144	403
NODE_13799_length_624_cov_2.78828_ID_2003869	1	p2	(GA)12	24	502	525	ATATCTGACGCCCTCATTTGCT	59.895	22	TGGAGGATTAGGTTTTGGGACC	59.689	22	245	312	556	CATATCTGACGCCCTCATTTGC	59.775	22	TGGAGGATTAGGTTTTGGGACC	59.689	22	246	311	556	CTCCTTGGCTCTGACACCATAA	59.763	22	TGGAGGATTAGGTTTTGGGACC	59.689	22	110	447	556
NODE_137993_length_260_cov_1.39394_ID_2252059	1	p2	(CT)12	24	81	104	GCGAGCAAAGCCTTCTCTACTA	60.159	22	TATTTTATACGTCCGGCTGGCC	60.548	22	199	53	251	GCGAGCAAAGCCTTCTCTACTA	60.159	22	TGGGGCTCTAATACATGCAAGA	59.223	22	138	53	190	GCGAGCAAAGCCTTCTCTACTA	60.159	22	AGGAGCTCCAATTCGGGATTTA	59.222	22	107	53	159
NODE_138034_length_260_cov_1.40606_ID_2252141	1	p5	(GACCC)7	35	185	219	ATTTTTGGTTTGACCCAACCCG	60.159	22	AATAGTCTACTTAGCCCCCATATG	57.124	24	121	126	246	ACCCGACCCGAATTTTTCTAGT	59.696	22	AATAGTCTACTTAGCCCCCATATG	57.124	24	172	75	246	GGGTTGGAAAATTTGACCCGAA	59.634	22	AATAGTCTACTTAGCCCCCATATG	57.124	24	147	100	246
NODE_138211_length_260_cov_2.27273_ID_2252491	1	p2	(TC)6	12	164	175	GACTGATCAGCTGGTTCTCCAA	60.028	22	GCCAAGAGAAGGAAAGAAGAAGC	59.81	23	133	75	207	TTTCCTGAAGTTTGCACATGGC	60.224	22	GCCAAGAGAAGGAAAGAAGAAGC	59.81	23	197	11	207	GTCAGACTGATCAGCTGGTTCT	59.767	22	GCCAAGAGAAGGAAAGAAGAAGC	59.81	23	137	71	207
NODE_13822_length_624_cov_45.3932_ID_2003915	1	p5	(AATAA)5	25	279	303	GATTGATCGAAAGCTTGTGGGC	60.479	22	AGAGCGCATACATTCTAGGTGG	59.964	22	199	241	439	GATTGATCGAAAGCTTGTGGGC	60.479	22	GCTGGAAAAACATATGGACGGG	59.901	22	227	241	467	GATTGATCGAAAGCTTGTGGGC	60.479	22	CATACATTCTAGGTGGGCCCAA	59.825	22	193	241	433
NODE_138241_length_260_cov_1.71515_ID_2252551	1	p2	(CT)7	14	107	120	GCTTATTCAAGTGGGCTAAGCC	59.641	22	CTTAGAAGAAGTTGGAGGGGCA	59.694	22	165	24	188	GCTTATTCAAGTGGGCTAAGCC	59.641	22	CCTTAGAAGAAGTTGGAGGGGC	60.356	22	166	24	189	GCTTATTCAAGTGGGCTAAGCC	59.641	22	GGGGCATAAGAAGCAAGGAGAA	60.357	22	149	24	172
NODE_138271_length_260_cov_1.92121_ID_2252609	1	p3	(CCA)5	15	150	164	ACCCCTCTCATTACCCCTACTC	60.091	22	TCCCCCTACGTATGGACTTGTA	59.755	22	171	46	216	AGCCAACTAAAGCCCATACCTC	60.092	22	TCCCCCTACGTATGGACTTGTA	59.755	22	112	105	216	ATCACATCCATCACCATCACCC	60.159	22	TCCCCCTACGTATGGACTTGTA	59.755	22	201	16	216
NODE_138315_length_260_cov_1.86667_ID_2252695	1	p2	(AG)7	14	36	49	CTCCCGACGATTCATTTTCACG	59.971	22	TTTAATTTATGGACGCGTGGGC	59.902	22	250	9	258	CTCCCGACGATTCATTTTCACG	59.971	22	TGGCCACACTTAGGGATTTTCA	59.891	22	193	9	201	CTCCCGACGATTCATTTTCACG	59.971	22	TATTTGGGTGTGTGGGACCATT	59.889	22	225	9	233
NODE_13832_length_624_cov_2.57656_ID_2003935	1	p2	(CT)6	12	68	79	ACGGTTGCGTAGAAGAATCCTT	60.028	22	TACGCAGTTTCCTATTTGGGCT	60.027	22	197	14	210	AACGGTTGCGTAGAAGAATCCT	60.028	22	TACGCAGTTTCCTATTTGGGCT	60.027	22	198	13	210	ACGGTTGCGTAGAAGAATCCTT	60.028	22	CACGTCCAAGGTGAGAAAGAGA	59.964	22	109	14	122
NODE_138338_length_260_cov_2.54545_ID_2252741	1	p2	(CT)10	20	161	180	CAAAAAGCAGGGGAGGAATGTC	59.768	22	ATCTGCTGATGTGGACTGTCAG	60.094	22	174	64	237	GCAGGGAATGAGTAGACAGCAA	60.355	22	ATCTGCTGATGTGGACTGTCAG	60.094	22	196	42	237	GGTGCAGGGAATGAGTAGACAG	60.419	22	ATCTGCTGATGTGGACTGTCAG	60.094	22	199	39	237
NODE_138442_length_260_cov_1.25455_ID_2252949	1	p2	(TA)6	12	202	213	GCTTGTATTTGGAGGGCATTGG	60.159	22	TGGGCTTATTACAGCTATTCTATCA	57.446	25	134	113	246	TTGTGTTTGGCTGAAATGCACT	59.832	22	TGGGCTTATTACAGCTATTCTATCA	57.446	25	180	67	246	GTGTTTGGCTGAAATGCACTGA	60.224	22	TGGGCTTATTACAGCTATTCTATCA	57.446	25	178	69	246
NODE_138449_length_260_cov_1.06667_ID_2252963	1	p2	(CT)18	36	70	105	TGGATCCTTTTCCTCGTTCGAG	60.094	22	AGAGAGAGAGGAATGCTCACCT	60.024	22	232	27	258	TGGATCCTTTTCCTCGTTCGAG	60.094	22	AAATCTGAGCAGTCCACGTGAT	60.028	22	178	27	204	TGGATCCTTTTCCTCGTTCGAG	60.094	22	TTTTAGGGCTCATCACACGTGA	59.962	22	210	27	236
NODE_13849_length_624_cov_2.16824_ID_2003969	1	p2	(TC)6	12	518	529	TGCGCGTTTTTGGTTAGGTTAG	60.032	22	AGGGGCACAAGAAGCAATTAGA	59.958	22	207	380	586	CGCGTTTTTGGTTAGGTTAGGG	60.096	22	AGGGGCACAAGAAGCAATTAGA	59.958	22	205	382	586	ATTTGCGCGTTTTTGGTTAGGT	60.224	22	AGGGGCACAAGAAGCAATTAGA	59.958	22	210	377	586
NODE_13852_length_624_cov_1.99055_ID_2003975	1	p2	(CT)7	14	192	205	CTGCCTGATCAGTGATCACCTT	60.093	22	TTGAGCCTAAATTCGAGCCACT	60.027	22	257	137	393	TGCCTGATCAGTGATCACCTTC	60.093	22	TTGAGCCTAAATTCGAGCCACT	60.027	22	256	138	393	TGACTGCCTGATCAGTGATCAC	60.094	22	TTGAGCCTAAATTCGAGCCACT	60.027	22	260	134	393
NODE_138529_length_259_cov_1.67683_ID_2253123	1	c	(AAG)5attagggaagaaaagatgaagttccac(AG)8	58	72	129	ATGTTGGAGGGAAAAGGAAGAA	57.531	22	GTGAAAAGCCTATTGGTTGCCT	59.437	22	111	47	157	ATGTTGGAGGGAAAAGGAAGAA	57.531	22	AGTGAAAAGCCTATTGGTTGCC	59.437	22	112	47	158	AATGTTGGAGGGAAAAGGAAGA	57.531	22	GTGAAAAGCCTATTGGTTGCCT	59.437	22	112	46	157
NODE_138580_length_259_cov_1.34146_ID_2253225	1	p3	(GGA)5	15	194	208	AGAGAGAGAGGTTCAGCAGCTA	60.025	22	AACTCCTCGATCCTCCTCTCC	60.134	21	141	106	246	GAGAGAGAGGTTCAGCAGCTAC	59.901	22	AACTCCTCGATCCTCCTCTCC	60.134	21	140	107	246	ATTAGAGAGCAGCTGAAGAGGC	59.897	22	AACTCCTCGATCCTCCTCTCC	60.134	21	101	146	246
NODE_1386_length_1050_cov_3.07539_ID_1978759	1	p3	(CAA)5	15	223	237	GAAGATGCTAACACACCGCAAG	60.16	22	GTGGTGTCACTTGTGCATCATC	60.096	22	237	94	330	TTGCAAAACCAGGATGTGATGC	60.289	22	AAGATGCCCTCCCTGTGAATTT	59.956	22	203	180	382	TATCCGCTAAGCTCTCACCATG	59.703	22	AAGATGCCCTCCCTGTGAATTT	59.956	22	263	120	382
NODE_138643_length_259_cov_1.34146_ID_2253349	1	p2	(TG)21	42	101	142	TGGGCTCATATCACGTGAGATG	59.964	22	GATGAGTCGTACGTCCCACATA	59.385	22	231	6	236	TGGGCTCATATCACGTGAGATG	59.964	22	TAATGGATGAGTCGTACGTCCC	59.38	22	236	6	241	ATTGGTGCACATGTGAGCATTC	60.094	22	GATGAGTCGTACGTCCCACATA	59.385	22	175	62	236
NODE_138665_length_259_cov_1.34146_ID_2253393	1	p2	(TA)6	12	214	225	GCCCACTTGAGTTCCAGATACA	60.027	22	CCTGTTCATCACACAGATCTGA	57.802	22	205	54	258	TCAATTGGTATGGCCCACTTGA	59.958	22	CCTGTTCATCACACAGATCTGA	57.802	22	217	42	258	ATTGGTATGGCCCACTTGAGTT	59.957	22	CCTGTTCATCACACAGATCTGA	57.802	22	214	45	258
NODE_13868_length_623_cov_2.3125_ID_2004007	1	p2	(CT)6	12	167	178	GCGCGTCAAAAAGGATGACTTA	59.841	22	CCACCACCTCATTTGCAACATT	59.962	22	176	29	204	AAAAGGTTTTCCAACGACGAGG	59.643	22	CTGGACTCCAACCATTTCGAGA	60.028	22	184	139	322	AAAAGGTTTTCCAACGACGAGG	59.643	22	TCTGGACTCCAACCATTTCGAG	60.028	22	185	139	323
NODE_13872_length_623_cov_2.74621_ID_2004015	1	p2	(CT)6	12	266	277	TAGACTGAGCTCGATTTGGCTC	59.9	22	GTCCGTTCGACTATGAGTTGGT	60.095	22	261	62	322	CTAGACTGAGCTCGATTTGGCT	59.899	22	GTCCGTTCGACTATGAGTTGGT	60.095	22	262	61	322	AGGCTTGGATCGGCTCAATTAT	59.893	22	GTCCGTTCGACTATGAGTTGGT	60.095	22	228	95	322
NODE_1388_length_1050_cov_5.77696_ID_1978763	1	c	(GA)8ggagtgttttccccaaaaaggggcgagggcacgggcgagagagagga(AG)7	77	543	619	AAGACACTCAAATCTGGCTCGT	59.962	22	TACGCCATATACATCACGGTGG	60.03	22	275	461	735	GCGAGATTGAGAGAGATCGAGG	60.096	22	TACGCCATATACATCACGGTGG	60.03	22	247	489	735	GATTGAGAGAGATCGAGGGTCG	59.775	22	TACGCCATATACATCACGGTGG	60.03	22	243	493	735
NODE_138843_length_259_cov_1.93902_ID_2253749	1	p5	(GACCC)5	25	107	131	AGCTTTCCTCTTAATGCATACGT	58.229	23	GGTCAGGTTTGGGAATAGGGTT	59.957	22	201	25	225	AGCTTTCCTCTTAATGCATACGT	58.229	23	TCGGGTACTCAGCTAGGATCAA	60.092	22	140	25	164	AGCTTTCCTCTTAATGCATACGT	58.229	23	ATCGGGTACTCAGCTAGGATCA	59.892	22	141	25	165
NODE_138963_length_259_cov_1.10976_ID_2253987	1	p3	(CCT)7	21	82	102	ATCTAATCTTTGCCAGCCCCAG	60.424	22	AGGATTTGTACAACGATGGCCT	60.026	22	163	29	191	ATCTAATCTTTGCCAGCCCCAG	60.424	22	AAGGCCGAGTACGAGAAATTGT	60.028	22	197	29	225	ATCTAATCTTTGCCAGCCCCAG	60.424	22	CACTTCCCAACCCTTGATCTCA	59.96	22	113	29	141
NODE_13900_length_623_cov_1.97159_ID_2004071	1	p3	(GAA)5	15	456	470	CGTGGATGAAAACCAACGAACA	59.968	22	ATGTGGCCTACCTGATGATTGG	60.159	22	184	405	588	TGGATGAAAACCAACGAACAGC	59.966	22	ATGTGGCCTACCTGATGATTGG	60.159	22	182	407	588	CGTGGATGAAAACCAACGAACA	59.968	22	GCCTACCTGATGATTGGAGTGG	60.486	22	179	405	583
NODE_139060_length_259_cov_2.09146_ID_2254181	1	p3	(TGA)6	18	43	60	GCGGGAAGTTGATGATGATGTC	59.711	22	GAGGCGGATAGAGAAATGGGAG	60.029	22	216	10	225	GCGGGAAGTTGATGATGATGTC	59.711	22	GAGAGGCGGATAGAGAAATGGG	60.029	22	218	10	227	GCGGGAAGTTGATGATGATGTC	59.711	22	GCACAGATAGAGAGGCGGATAG	59.837	22	227	10	236
NODE_139067_length_259_cov_1.07927_ID_2254195	1	p3	(GCC)5	15	94	108	CTGCAGGTGTAGGGCTCATTC	60.745	21	GGCATCCAAGGAGTATAGGTCG	60.029	22	205	46	250	CTGCAGGTGTAGGGCTCATTC	60.745	21	CGGCATCCAAGGAGTATAGGTC	60.029	22	206	46	251	CTGCAGGTGTAGGGCTCATTC	60.745	21	CAAGGAGTATAGGTCGCACTGG	60.224	22	199	46	244
NODE_139077_length_259_cov_1.15244_ID_2254215	1	p2	(CT)7	14	173	186	TCCACCCTCAAACCCTAGATCT	59.954	22	ATACCATACGTAGGGGGAGAGG	59.957	22	161	73	233	TCTCCACCCTCAAACCCTAGAT	59.954	22	ATACCATACGTAGGGGGAGAGG	59.957	22	163	71	233	ATCTCCACCCTCAAACCCTAGA	59.954	22	ATACCATACGTAGGGGGAGAGG	59.957	22	164	70	233
NODE_139099_length_259_cov_2.23171_ID_2254259	1	p2	(CT)8	16	158	173	TTCTCACTGTCTGAACCAGAGC	59.964	22	ACTGTTAGCCTCACCTAGCAAC	60.028	22	145	72	216	TTCTCACTGTCTGAACCAGAGC	59.964	22	TAGCCTCACCTAGCAACAACTG	60.028	22	140	72	211	TTCTCACTGTCTGAACCAGAGC	59.964	22	CTGTTAGCCTCACCTAGCAACA	60.028	22	144	72	215
NODE_1391_length_1050_cov_3.53927_ID_1978769	1	p3	(CAG)6	18	607	624	GTTTGCAGGTGTTTGTTACGGA	59.902	22	GTACCATCAACGACTCCTCCAG	60.159	22	237	542	778	AGTTTGCAGGTGTTTGTTACGG	59.902	22	GTACCATCAACGACTCCTCCAG	60.159	22	238	541	778	AGGTGTTTGTTACGGATGTGGA	59.895	22	GTACCATCAACGACTCCTCCAG	60.159	22	231	548	778
NODE_139198_length_259_cov_1.78659_ID_2254457	1	p2	(CA)29	58	51	108	ATAAAATTTTGGGTGCCCGGC	60.066	21	AGCCGAGTTTGAGTTCGATTCT	60.029	22	188	1	188	CATTGTCCAGTCCCTCTCACC	60.066	21	AGCCGAGTTTGAGTTCGATTCT	60.029	22	163	26	188	ATAAAATTTTGGGTGCCCGGC	60.066	21	TCCAACCATCCACATCACACAT	59.959	22	138	1	138
NODE_139226_length_259_cov_1.18902_ID_2254513	1	p2	(GA)7	14	121	134	TGGAGGGGCATAAGAAGCAAAT	60.024	22	TGAAAAGCCTCTTGGAGCTTCT	59.893	22	103	60	162	ATTGGAGGGGCATAAGAAGCAA	60.024	22	TGAAAAGCCTCTTGGAGCTTCT	59.893	22	105	58	162	TTGGAGGGGCATAAGAAGCAAA	60.225	22	TGAAAAGCCTCTTGGAGCTTCT	59.893	22	104	59	162
NODE_139229_length_259_cov_5.12805_ID_2254519	1	p3	(TTC)5	15	60	74	GCGTTGACCGTGAAATTGAAGA	60.032	22	GTTGCACGTATAAAGCAGTGCA	60.096	22	157	33	189	GCGTTGACCGTGAAATTGAAGA	60.032	22	TGCACGTATAAAGCAGTGCAAG	59.841	22	155	33	187	GCGTTGACCGTGAAATTGAAGA	60.032	22	CTGTAACAGCGTCCGAAGAAGA	60.351	22	219	33	251
NODE_139278_length_259_cov_1.93293_ID_2254617	1	p2	(GA)21	42	179	220	TGGCGTGGATCTACAATTGGAA	60.027	22	CGAAACTTTGTCTGTCTCCCCC	61.129	22	110	149	258	TACTATGGGCCCCACTGGAATA	60.09	22	CGAAACTTTGTCTGTCTCCCCC	61.129	22	251	8	258	TAACAGATGGGTGACGTGGATG	60.094	22	CGAAACTTTGTCTGTCTCCCCC	61.129	22	231	28	258
NODE_139301_length_259_cov_1.89634_ID_2254663	1	p2	(TC)6	12	41	52	CCACCCTCTCTCCCTCCCTC	62.598	20	ACTTGAGGCAGGAAAAGTGTGG	61.012	22	140	18	157	CCACCCTCTCTCCCTCCCTC	62.598	20	TACTTGAGGCAGGAAAAGTGTG	58.523	22	141	18	158	CCACCCTCTCTCCCTCCCTC	62.598	20	CAGGAAAAGTGTGGGGGAGAC	60.546	21	132	18	149
NODE_139322_length_259_cov_3.31707_ID_2254705	1	p3	(GAA)5	15	109	123	TACTTCATCTTTCACGTGGGGC	60.614	22	AAAATCGTGTGGCCTACCTGAT	60.026	22	248	1	248	TACTTCATCTTTCACGTGGGGC	60.614	22	CCTAAAATCGTGTGGCCTACCT	60.093	22	251	1	251	TACTTCATCTTTCACGTGGGGC	60.614	22	ACCCTAAAATCGTGTGGCCTAC	60.355	22	253	1	253
NODE_139381_length_259_cov_1.56098_ID_2254823	1	p2	(TC)23	46	55	100	AAGTGACTCATTAGGCATCGAA	57.528	22	GCATGGCCTGGATTTCTAAACC	59.899	22	218	23	240	AAAGTGACTCATTAGGCATCGA	57.528	22	GCATGGCCTGGATTTCTAAACC	59.899	22	219	22	240	AAGTGACTCATTAGGCATCGAA	57.528	22	GTGTTGAGCTCTGAATTGTGCA	59.709	22	184	23	206
NODE_13943_length_623_cov_7.60795_ID_2004157	1	p3	(ATT)5	15	466	480	CGACCGGGCTTTTCTTTTCTTT	59.966	22	ACCTTGTGATGGGCAATGAGAT	60.025	22	124	413	536	CGACCGGGCTTTTCTTTTCTTT	59.966	22	TTGTGATGGGCAATGAGATGGA	60.025	22	121	413	533	CGACCGGGCTTTTCTTTTCTTT	59.966	22	GTGCAAACCTCCCCATTTTCTC	60.029	22	178	413	590
NODE_139436_length_259_cov_1.39634_ID_2254933	1	p2	(AG)13	26	145	170	CAAGCCTTACACATGTGTTGGG	60.03	22	AGCACCCATCTCCATCTTCATG	60.159	22	105	113	217	CAAGCCTTACACATGTGTTGGG	60.03	22	CAGCACCCATCTCCATCTTCAT	60.159	22	106	113	218	CCAAGCCTTACACATGTGTTGG	60.03	22	AGCACCCATCTCCATCTTCATG	60.159	22	106	112	217
NODE_139479_length_259_cov_2.7378_ID_2255019	1	p2	(CT)7	14	204	217	CATGGCTGCAATCGAACCTAAG	59.967	22	ACCAACCAACGACCATGGAG	60.251	20	188	61	248	CATGGCTGCAATCGAACCTAAG	59.967	22	CCTCACCAACCAACGACCAT	60.251	20	192	61	252	AGGACCAAGCAAGAAAAGGACA	60.092	22	ACCAACCAACGACCATGGAG	60.251	20	244	5	248
NODE_139550_length_259_cov_1.32317_ID_2255161	1	p2	(CG)6	12	115	126	CCCTTTGCCATCATCTGCCTTA	60.688	22	GTTTTTCGAACCCGAGGTTAGC	60.096	22	165	80	244	TTGCCATCATCTGCCTTATCCG	60.812	22	GTTTTTCGAACCCGAGGTTAGC	60.096	22	161	84	244	CCCTTTGCCATCATCTGCCTTA	60.688	22	TTTTCGAACCCGAGGTTAGCTT	60.224	22	163	80	242
NODE_13961_length_623_cov_2.5947_ID_2004193	1	p2	(CA)15	30	135	164	AGAGGAGAGACATGAGGTTACCT	59.729	23	GACCACCGCGCGAGATTTTT	61.908	20	262	59	320	GAGGAGAGACATGAGGTTACCT	58.362	22	GACCACCGCGCGAGATTTTT	61.908	20	261	60	320	AGAGGAGAGACATGAGGTTACC	58.362	22	GACCACCGCGCGAGATTTTT	61.908	20	262	59	320
NODE_139669_length_258_cov_1.68712_ID_2255397	1	c	(CG)6(CA)7	26	112	137	CATACGAACACACACACATGCA	59.777	22	AATACACTACGCACGCCAATTG	59.905	22	110	83	192	ATACGAACACACACACATGCAC	59.777	22	AATACACTACGCACGCCAATTG	59.905	22	109	84	192	TCATACGAACACACACACATGC	59.521	22	AATACACTACGCACGCCAATTG	59.905	22	111	82	192
NODE_139675_length_258_cov_2.36196_ID_2255409	1	c	(GA)7agttgtgagaaggagagaaagggtgtgggcgttagagagagagaag(GA)8	76	27	102	CGATTCTAGGCTTCTAGGAAACAC	58.955	24	TTTCTTCTTCTTTCTTGCCGCC	59.707	22	239	0	238	CGATTCTAGGCTTCTAGGAAACAC	58.955	24	CGCTTCTCTCTCTCTCTCGTTT	59.581	22	258	0	257	CGATTCTAGGCTTCTAGGAAACA	57.736	23	TTTCTTCTTCTTTCTTGCCGCC	59.707	22	239	0	238
NODE_139677_length_258_cov_2.02454_ID_2255413	1	c	(TGC)6tgtagtccagaaactgcactttgagggcccagttgtggctgctggagtccagaaacagcactttgctggcccaa(CTG)6	110	57	166	CTGATTCGACACTCCAAGCTGG	61.248	22	GCACCAGCAACAATTATTGGGT	60.028	22	193	22	214	CTGATTCGACACTCCAAGCTGG	61.248	22	CAGCAGCACCAGCAACAATTAT	60.094	22	198	22	219	TGATTCGACACTCCAAGCTGG	60.338	21	GCACCAGCAACAATTATTGGGT	60.028	22	192	23	214
NODE_139694_length_258_cov_1.34969_ID_2255447	1	p2	(AG)7	14	42	55	CTCCCTCCCACTGTTCATTTGT	60.225	22	CGATGGTATTGGTCGGAGTGAT	59.964	22	176	3	178	ACTCCCTCCCACTGTTCATTTG	60.225	22	CGATGGTATTGGTCGGAGTGAT	59.964	22	177	2	178	CTCCCTCCCACTGTTCATTTGT	60.225	22	GTTGAATTTTCGGGTGCATCGA	60.095	22	248	3	250
NODE_13975_length_623_cov_1.60795_ID_2004221	1	p5	(CCGAC)6	30	276	305	TAATGGTGGACGTTTCATCCCA	59.694	22	GCAAGTGGAGGTCATGTGTAGA	60.028	22	265	245	509	TAATGGTGGACGTTTCATCCCA	59.694	22	AAGATGAGGATGCAAGTGGAGG	60.093	22	276	245	520	TAATGGTGGACGTTTCATCCCA	59.694	22	GTGGAGGTCATGTGTAGACCTG	60.094	22	261	245	505
NODE_13979_length_623_cov_1.63636_ID_2004229	1	p2	(AG)8	16	97	112	AGGAGAAGAAGAGGATTGGAGGA	59.987	23	TCACTGGAGGTTTTCAGCCTAC	59.961	22	277	55	331	AGGAGAAGAAGAGGATTGGAGGA	59.987	23	CACTGGAGGTTTTCAGCCTACT	59.961	22	276	55	330	ATTGGAGGGGCATAAGAAGCAA	60.024	22	CACCCACGCGAACTTCTTTTT	59.935	21	238	34	271
NODE_13981_length_623_cov_3.81818_ID_2004233	1	p2	(AG)6	12	41	52	TAGAGAAAAAGGGGTGTCGTGG	59.962	22	TGCAGCGCCTGTAATATCTGTT	60.42	22	151	16	166	TAGAGAAAAAGGGGTGTCGTGG	59.962	22	GCAGCGCCTGTAATATCTGTTT	59.386	22	150	16	165	TAGAGAAAAAGGGGTGTCGTGG	59.962	22	CTGCAGCGCCTGTAATATCTGT	60.805	22	152	16	167
NODE_139911_length_258_cov_1.67485_ID_2255881	1	p2	(CT)6	12	141	152	GGTCGGATTGCATTTTTCCTCC	60.159	22	GTTTGCATGCTTAAGAGACGCA	60.096	22	181	23	203	AGGGCTCCTAAATGTGCTCTTT	59.69	22	GTTTGCATGCTTAAGAGACGCA	60.096	22	105	99	203	AAGGGCTCCTAAATGTGCTCTT	59.69	22	GTTTGCATGCTTAAGAGACGCA	60.096	22	106	98	203
NODE_139995_length_258_cov_1.28834_ID_2256049	1	p2	(AG)8	16	214	229	GTGGGGAACATTTAACAGGTGC	60.029	22	GATTTTGGTTTCCGGCGGTG	60.388	20	152	101	252	CGTGGGGAACATTTAACAGGTG	59.772	22	GATTTTGGTTTCCGGCGGTG	60.388	20	153	100	252	GTGGGGAACATTTAACAGGTGC	60.029	22	GTGGGGATTTTGGTTTCCGG	59.394	20	157	101	257
NODE_14001_length_622_cov_1.82353_ID_2004273	1	p2	(GC)6	12	285	296	CATGCAGAAAAGGCTGACCAAA	59.964	22	TAAAAATATCACGGTGGGCCCA	60.025	22	259	235	493	CATGCAGAAAAGGCTGACCAAA	59.964	22	TTCTTTTTGTTGCACGGGTTGT	60.029	22	234	235	468	AGTGGCTGTGTATCAAGCATCA	60.027	22	TTTGTTGCACGGGTTGTAAGAC	59.902	22	279	185	463
NODE_140065_length_258_cov_2.6135_ID_2256187	1	p3	(ACG)6	18	163	180	CCCAAGTGTAACAAAGCCAGTG	59.965	22	TAGAGACTCATGGATCGCCTCT	59.893	22	250	7	256	AACAAAGCCAGTGAGAGAGGAG	59.962	22	TAGAGACTCATGGATCGCCTCT	59.893	22	241	16	256	CCCAAGTGTAACAAAGCCAGTG	59.965	22	CGTCGTAACACAGTAATCGGGA	60.16	22	208	7	214
NODE_14011_length_622_cov_2.71727_ID_2004293	1	p3	(AAG)5	15	436	450	TTTGTGTATTACGTGCGTTGCA	59.713	22	GTTGACCGCGAGTTTGAAGAAG	60.349	22	174	302	475	GACGCTGTAACAACGTTCGAAG	60.408	22	GTTGACCGCGAGTTTGAAGAAG	60.349	22	216	260	475	ACGCTGTAACAACGTTCGAAGA	60.796	22	GTTGACCGCGAGTTTGAAGAAG	60.349	22	215	261	475
NODE_140150_length_258_cov_1.22699_ID_2256355	1	p3	(CTT)6	18	207	224	GCCCTAAACTGATCTCCCCAAA	60.025	22	ACTGGACCAACACCAAGAGAAA	59.759	22	194	57	250	GATGTACGGCGTGGATATAGCA	60.095	22	ACTGGACCAACACCAAGAGAAA	59.759	22	170	81	250	AAATGGATGTACGGCGTGGATA	59.897	22	ACTGGACCAACACCAAGAGAAA	59.759	22	175	76	250
NODE_140152_length_258_cov_1.12883_ID_2256359	1	p2	(AC)8	16	84	99	TAGGTGTACAAACAGTGGGGTG	59.895	22	AGCAGGTTGGTTGGCTAAAGTA	59.892	22	113	52	164	TAGGTGTACAAACAGTGGGGTG	59.895	22	TAGCAGGTTGGTTGGCTAAAGT	59.892	22	114	52	165	TAGGTGTACAAACAGTGGGGTG	59.895	22	GCAGGTTGGTTGGCTAAAGTAG	59.512	22	112	52	163
NODE_14021_length_622_cov_3.33017_ID_2004313	1	p2	(CT)7	14	545	558	TACTCTGGACGTTTTTGGCCTT	60.159	22	GAGGGAAAAGGAAGCAGGAAGA	59.96	22	245	351	595	TTACTCTGGACGTTTTTGGCCT	60.159	22	GAGGGAAAAGGAAGCAGGAAGA	59.96	22	246	350	595	GGCTAAGCCCTAAACACGAGAT	60.159	22	GAGGGAAAAGGAAGCAGGAAGA	59.96	22	119	477	595
NODE_140242_length_258_cov_1.18405_ID_2256539	1	p2	(AG)6	12	130	141	CCATAGCAATCAGAGTGGGTGT	60.093	22	AGCTATTGATGGCTCGGATGTT	59.895	22	202	31	232	TCCATAGCAATCAGAGTGGGTG	59.829	22	AGCTATTGATGGCTCGGATGTT	59.895	22	203	30	232	TGTCCATAGCAATCAGAGTGGG	59.829	22	AGCTATTGATGGCTCGGATGTT	59.895	22	205	28	232
NODE_14032_length_622_cov_2.57685_ID_2004335	1	p2	(GA)7	14	128	141	TGTGATTAAAGGTGGGCCAAAG	59.103	22	CTCCTTGGTTGACCGATCTTGA	60.028	22	119	82	200	TGTGATTAAAGGTGGGCCAAAG	59.103	22	GTTGACCGATCTTGACCAGCTA	60.094	22	112	82	193	TGTGATTAAAGGTGGGCCAAAG	59.103	22	GATCTTGACCAGCTAGCCCATT	60.159	22	105	82	186
NODE_140331_length_258_cov_2.12883_ID_2256717	1	p3	(ATT)8	24	91	114	GCGGCCATCTCTTCATTCTTTC	59.967	22	GTCCAACCATCATTGTGAGTGC	60.095	22	200	48	247	GCGGCCATCTCTTCATTCTTTC	59.967	22	GGATGGGCTGGATCATCAAGAA	60.159	22	106	48	153	GCGGCCATCTCTTCATTCTTTC	59.967	22	CGTCCAACCATCATTGTGAGTG	59.84	22	201	48	248
NODE_14038_length_622_cov_5.1518_ID_2004347	1	p3	(ATG)5	15	66	80	TCTTGTATGGGTAGAGAGGGGG	60.091	22	CCGGTGTGAAAGTTGCAATCAT	60.03	22	254	31	284	TCTTGTATGGGTAGAGAGGGGG	60.091	22	ATCATTTGCGCAATCCGATGTT	59.9	22	237	31	267	TCTTGTATGGGTAGAGAGGGGG	60.091	22	AATCATTTGCGCAATCCGATGT	59.9	22	238	31	268
NODE_140415_length_258_cov_1.42945_ID_2256885	1	p2	(GA)20	40	33	72	CATGTGGGGCCTCCTTTGATAT	60.158	22	TGGCATGTACCCTAAACCGTAC	60.094	22	224	3	226	CATGTGGGGCCTCCTTTGATAT	60.158	22	TACCATTTTCTCTGTCGGGTCG	60.094	22	163	3	165	CATGTGGGGCCTCCTTTGATAT	60.158	22	TCCAAACAGGACCGTACCATTT	59.893	22	177	3	179
NODE_14050_length_622_cov_2.13283_ID_2004371	1	p2	(CT)6	12	72	83	AGCCCACAAGCAAAGAAAACAG	60.159	22	ATCATGGACGAGTCTGTGCTTT	60.028	22	277	37	313	GCCCACAAGCAAAGAAAACAGA	60.159	22	ATCATGGACGAGTCTGTGCTTT	60.028	22	276	38	313	GACAGCCCACAAGCAAAGAAAA	60.159	22	ATCATGGACGAGTCTGTGCTTT	60.028	22	280	34	313
NODE_140538_length_258_cov_3.12883_ID_2257131	1	p2	(GA)7	14	51	64	CCACATGGATTGGATTTTGGCA	59.763	22	CTCCGGTAATCCTCTCTCCCTT	60.425	22	100	4	103	CCCACATGGATTGGATTTTGGC	60.42	22	TCCGGTAATCCTCTCTCCCTTC	60.425	22	100	3	102	CCCACATGGATTGGATTTTGGC	60.42	22	CTCCGGTAATCCTCTCTCCCTT	60.425	22	101	3	103
NODE_140551_length_258_cov_3.52147_ID_2257155	1	p2	(GA)7	14	197	210	TGTTTAAGAGCGCTGGTGAGAT	60.028	22	TGTGCTATGTAACATGTGCCCA	60.291	22	200	42	241	TCGCCAATGTGTGTTTAAGAGC	59.775	22	TGTGCTATGTAACATGTGCCCA	60.291	22	211	31	241	AATGTGTGTTTAAGAGCGCTGG	59.774	22	TGTGCTATGTAACATGTGCCCA	60.291	22	206	36	241
NODE_140587_length_258_cov_1.56442_ID_2257227	1	p2	(TC)7	14	212	225	CTGCCCAATATCCCTTCTCCTC	59.96	22	AGAGAAGGAGAGAGAGTGGGTC	60.025	22	209	42	250	CTGCCCAATATCCCTTCTCCTC	59.96	22	GAGAGAAGGAGAGAGAGTGGGT	60.025	22	210	42	251	GATAAAGCTTTTACCGCTGCCC	60.224	22	AGAGAAGGAGAGAGAGTGGGTC	60.025	22	225	26	250
NODE_140739_length_258_cov_1.05521_ID_2257531	1	p2	(CT)26	52	108	159	TCAATTTCTAGCATCGCCCCAT	60.159	22	GCTCATGCACAGACCTCCTAAT	60.159	22	189	38	226	TCAATTTCTAGCATCGCCCCAT	60.159	22	CTCTCTAGGCTCATGCACAGAC	60.224	22	197	38	234	CAATTTCTAGCATCGCCCCATC	59.773	22	GCTCATGCACAGACCTCCTAAT	60.159	22	188	39	226
NODE_14077_length_622_cov_3.64326_ID_2004425	1	p2	(AG)8	16	513	528	TCTCACAGCGACTCTCTGGATA	60.093	22	TTACCTTCGCAAGCAAAGCTTC	60.031	22	235	332	566	TCTCACAGCGACTCTCTGGATA	60.093	22	CGTGAATTACCTTCGCAAGCAA	60.096	22	241	332	572	TCTCACAGCGACTCTCTGGATA	60.093	22	AGCAAAGCTTCCTCTACCAACA	59.893	22	224	332	555
NODE_140771_length_258_cov_1.65031_ID_2257595	1	p2	(TC)6	12	173	184	CAGTCCAGTGAATGCATGTGTG	60.095	22	AGGAAGACAAAAGAAAGCCAAGG	59.361	23	159	52	210	TCAGTCCAGTGAATGCATGTGT	60.225	22	AGGAAGACAAAAGAAAGCCAAGG	59.361	23	160	51	210	TCCATCAGTCCAGTGAATGCAT	59.76	22	AGGAAGACAAAAGAAAGCCAAGG	59.361	23	164	47	210
NODE_140858_length_257_cov_2.03704_ID_2257769	1	p2	(CT)8	16	197	212	CATTTTTGTGATAGGCTGGGGC	60.159	22	CCTATAAATACCCCCTCCCACC	59.082	22	218	34	251	GCATTTTTGTGATAGGCTGGGG	60.159	22	CCTATAAATACCCCCTCCCACC	59.082	22	219	33	251	TTCATCTCCGGACCTGTTATGG	59.566	22	CCTATAAATACCCCCTCCCACC	59.082	22	165	87	251
NODE_140937_length_257_cov_2.37654_ID_2257927	1	p5	(GCTCG)5	25	146	170	TTCTTGGTTCCAGATGCCTTCA	59.892	22	AGCTCGACCATCAACTCGAATT	60.094	22	181	72	252	TTCTTGGTTCCAGATGCCTTCA	59.892	22	AAGCTCGACCATCAACTCGAAT	60.094	22	182	72	253	TCTTGGTTCCAGATGCCTTCAT	59.69	22	AGCTCGACCATCAACTCGAATT	60.094	22	180	73	252
NODE_14096_length_622_cov_2.29791_ID_2004463	1	p2	(TC)6	12	389	400	CAGTAGCGTCCAACAATATGCG	60.034	22	ACTTATCACAGGGCTCTTTGGG	60.026	22	157	340	496	CAGTAGCGTCCAACAATATGCG	60.034	22	GGCTCTTTGGGCTTTTCATGAG	60.094	22	146	340	485	CCAACAATATGCGCTGTCTGTT	59.838	22	ACTTATCACAGGGCTCTTTGGG	60.026	22	148	349	496
NODE_14098_length_622_cov_2.41935_ID_2004467	1	p3	(TCA)6	18	82	99	AAGGATGGGCTATACAAGTGGC	60.159	22	GGGCTGGAAAACATAGAAGGGA	60.025	22	100	39	138	AAGGATGGGCTATACAAGTGGC	60.159	22	TACCCTGTTGAAGGTTATGGGC	60.026	22	166	39	204	AAGGATGGGCTATACAAGTGGC	60.159	22	TGGAAGATGTACAACTGCTGCT	59.961	22	127	39	165
NODE_14105_length_622_cov_2.79317_ID_2004479	1	p2	(TC)7	14	493	506	TACTTGTGTGCAAATCAAGGCG	60.031	22	GAGTGGATGGCTTAGGTATGGG	59.961	22	196	350	545	TACTTGTGTGCAAATCAAGGCG	60.031	22	TTGTAGGGTCTTTGGGACATGG	59.959	22	268	350	617	AGACACACTACACATGCATGGT	59.961	22	GAGTGGATGGCTTAGGTATGGG	59.961	22	174	372	545
NODE_14117_length_621_cov_3.37452_ID_2004507	1	p3	(GGT)5	15	437	451	GGGTAAGAGTTTGTTGCTGCTG	60.031	22	AAGAGGCATGACCACACTTAGG	60.027	22	203	356	558	GGGTAAGAGTTTGTTGCTGCTG	60.031	22	CCTAAGAGGCATGACCACACTT	60.027	22	206	356	561	GGGTAAGAGTTTGTTGCTGCTG	60.031	22	GGTATACTCTCGAGCCAACAGG	59.965	22	228	356	583
NODE_141194_length_257_cov_1.6358_ID_2258441	1	c	(TC)18(GC)8	52	108	159	TCCGTATCTTTGGTCACCAACA	59.631	22	CTCATTGTCGTGCGTCAAATGT	60.096	22	158	32	189	TCCGTATCTTTGGTCACCAACA	59.631	22	ATTGTCGTGCGTCAAATGTAGC	60.16	22	155	32	186	CCGTATCTTTGGTCACCAACAC	59.517	22	CTCATTGTCGTGCGTCAAATGT	60.096	22	157	33	189
NODE_14123_length_621_cov_2.77376_ID_2004519	1	p2	(GA)6	12	563	574	AGTACTGCGCTAGGTGTTTCAA	59.963	22	CAGCCCACTAGCAAGGAAAAAC	60.03	22	168	437	604	AGTACTGCGCTAGGTGTTTCAA	59.963	22	AAAGATGACAGCCCACTAGCAA	59.96	22	176	437	612	AGTACTGCGCTAGGTGTTTCAA	59.963	22	AAGATGACAGCCCACTAGCAAG	60.356	22	175	437	611
NODE_141258_length_257_cov_1.28395_ID_2258567	1	p3	(GAG)6	18	202	219	CGAGGAGGAGAAGGTACACTTG	59.835	22	CAGCAACATCATCTCCGACCC	61.076	21	242	2	243	CGAGGAGGAGAAGGTACACTTG	59.835	22	CCAGCAACATCATCTCCGACC	61.076	21	243	2	244	CGAGGAGGAGAAGGTACACTTG	59.835	22	AGCAACATCATCTCCGACCC	59.821	20	241	2	242
NODE_14128_length_621_cov_1.62738_ID_2004533	1	p2	(CA)6	12	402	413	TTTGGATGTTCGGGTGAGCTAA	59.961	22	TAACTTTCCAACTCTCCCCTGC	59.96	22	214	241	454	CGTTTGGGTGAGTTGACAAGTG	60.223	22	TCCATGCCGTTAATAGCCCTAC	59.962	22	242	310	551	CGTTTGGGTGAGTTGACAAGTG	60.223	22	CCATGCCGTTAATAGCCCTACT	59.961	22	241	310	550
NODE_141307_length_257_cov_2.28395_ID_2258665	1	p2	(AG)6	12	30	41	GCTCACGAGTCTGAAGGAGAAG	60.415	22	TTTTACAAGGGCGACTCTCTCC	60.028	22	199	5	203	GAAGCTCACGAGTCTGAAGGAG	60.415	22	TTTTACAAGGGCGACTCTCTCC	60.028	22	202	2	203	GCTCACGAGTCTGAAGGAGAAG	60.415	22	ATGGATCGAGTCGTCCTTAAGC	59.965	22	169	5	173
NODE_141342_length_257_cov_1.77778_ID_2258735	1	c	(AG)6aa(AG)6	26	193	218	GCACATCAATAAACAGGTGCGT	60.095	22	GTATTCCGGCGAGAATTTTGGG	59.967	22	191	65	255	GCACATCAATAAACAGGTGCGT	60.095	22	GGTATTCCGGCGAGAATTTTGG	59.967	22	192	65	256	CATCAATAAACAGGTGCGTGGG	60.159	22	GTATTCCGGCGAGAATTTTGGG	59.967	22	188	68	255
NODE_14136_length_621_cov_1.65209_ID_2004549	1	p2	(GA)6	12	149	160	GGGGCACAAGAAGAAGTTAGGA	59.96	22	GGCTAAGCCCTAAAAACGAGAT	58.457	22	136	94	229	AGGGGCACAAGAAGAAGTTAGG	59.96	22	GGCTAAGCCCTAAAAACGAGAT	58.457	22	137	93	229	GGGGCACAAGAAGAAGTTAGGA	59.96	22	GGCTAAGCCCTAAAAACGAGATT	59.054	23	136	94	229
NODE_14139_length_621_cov_2.73194_ID_2004555	1	p2	(GA)18	36	399	434	GCTTCAAGCTTTCGAGCTCAAA	60.032	22	ATCTCTCTCCACTCTAGCCAGG	60.158	22	160	313	472	GCTTCAAGCTTTCGAGCTCAAA	60.032	22	CTCTCTCCACTCTAGCCAGGTA	59.826	22	158	313	470	GGCTTGGTTTGGACGAGATTTC	60.095	22	ATCTCTCTCCACTCTAGCCAGG	60.158	22	203	270	472
NODE_141393_length_257_cov_2.23457_ID_2258837	1	p3	(TTG)13	39	47	85	ATTGCCGCTTGATGCATCTGTT	61.786	22	GCCACAGACGACAAGTGTAAAC	60.033	22	207	17	223	ATTGCCGCTTGATGCATCTGTT	61.786	22	ACTAGGCCTGAAGTGTTGACTG	59.962	22	230	17	246	ATTGCCGCTTGATGCATCTGTT	61.786	22	ACGCTGATACATTGGGCCATAT	59.96	22	103	17	119
NODE_14144_length_621_cov_2.58365_ID_2004565	1	p2	(AG)13	26	115	140	GCATGTGTGGCGTAGGATAGAA	60.483	22	GTGTTGATTGGCACTGTTTGGT	60.159	22	222	9	230	GCATGTGTGGCGTAGGATAGAA	60.483	22	TGTTGATTGGCACTGTTTGGTG	60.159	22	221	9	229	GCATGTGTGGCGTAGGATAGAA	60.483	22	GGGATCGAAATCAACGGTGTTG	60.16	22	238	9	246
NODE_141454_length_257_cov_2.17284_ID_2258957	1	p2	(AG)12	24	27	50	TTTCTCCAATGCTCCACACGTC	61.128	22	CCTCCCTTTTTGGCCTTTTCTG	59.962	22	223	0	222	TTTCTCCAATGCTCCACACGTC	61.128	22	GGCCTTTTCTGCTTTTGGTTCT	59.897	22	212	0	211	TTTCTCCAATGCTCCACACGT	60.203	21	CCTCCCTTTTTGGCCTTTTCTG	59.962	22	223	0	222
NODE_14148_length_621_cov_2.62738_ID_2004573	1	p2	(CT)6	12	67	78	CTAAAAACAAAACTCCCCGGCG	60.606	22	CTTCTTCCTGATGATGGCGAGA	59.898	22	211	23	233	CTAAAAACAAAACTCCCCGGCG	60.606	22	TCTTCTTCCTGATGATGGCGAG	59.898	22	212	23	234	CTAAAAACAAAACTCCCCGGCG	60.606	22	CTCTTCTTCCTGATGATGGCGA	59.898	22	213	23	235
NODE_14154_length_621_cov_2.68441_ID_2004585	1	p2	(GA)8	16	551	566	CGATTGTCGAACAAGGTTTGGG	60.35	22	CGGCTGTCTAACCTCCACAAG	60.673	21	148	455	602	TTGTCGAACAAGGTTTGGGACT	60.356	22	CGGCTGTCTAACCTCCACAAG	60.673	21	145	458	602	AGGTCAGCTATTAGACAAGGGC	59.564	22	CGGCTGTCTAACCTCCACAAG	60.673	21	261	342	602
NODE_141569_length_257_cov_1.37654_ID_2259185	1	p3	(AAG)6	18	115	132	AAGCCGTTAGAGAGAGAGGAGT	60.026	22	TCTCCTCTTTTTCTTCTTTCGTCT	57.837	24	244	0	243	GGGGCAGCAAGAAAAGAAGAAG	60.03	22	TCTCCTCTTTTTCTTCTTTCGTCT	57.837	24	177	67	243	TAGAGAGAGAGGAGTGAAGGGC	60.092	22	TCTCCTCTTTTTCTTCTTTCGTCT	57.837	24	237	7	243
NODE_14157_length_621_cov_3.12928_ID_2004591	1	p2	(GA)6	12	546	557	TCTCATAGCGACTCTCTGGACA	60.093	22	CGGCTTTAAAAAGGGGGTTTCA	59.634	22	252	356	607	TCTCATAGCGACTCTCTGGACA	60.093	22	ACGGCTTTAAAAAGGGGGTTTC	59.634	22	253	356	608	TCTCATAGCGACTCTCTGGACA	60.093	22	GACGGCTTTAAAAAGGGGGTTT	59.634	22	254	356	609
NODE_141602_length_257_cov_1.40123_ID_2259249	1	p3	(GAT)8	24	28	51	AGTGCGAGTTTTAGCGATACTGA	60.12	23	CTGTATCGTGACTCAGTGCACT	60.095	22	203	0	202	AGTGCGAGTTTTAGCGATACTGA	60.12	23	GTATCGTGACTCAGTGCACTCA	60.095	22	201	0	200	AGTGCGAGTTTTAGCGATACTGA	60.12	23	TGTATCGTGACTCAGTGCACTC	60.095	22	202	0	201
NODE_141620_length_257_cov_1.65432_ID_2259285	1	p2	(CT)7	14	179	192	ACCCACTCTCTCTCTCCTTCTC	60.025	22	ACAGTGGGAGAGAAAGAGAGGA	59.889	22	111	140	250	CAGCAACAGAAACAGTCGTACG	60.097	22	ACAGTGGGAGAGAAAGAGAGGA	59.889	22	142	109	250	CAGCAACAGAAACAGTCGTACG	60.097	22	AGAAAGAGAGAGAGAAGCTGCG	59.836	22	109	109	217
NODE_141632_length_257_cov_3.64815_ID_2259309	1	p2	(AG)7	14	81	94	TCACCTACCAACAACCATGGAG	59.96	22	AAGCCTGGTACAAGGAATGAGG	60.026	22	175	46	220	CTCACCTACCAACAACCATGGA	59.96	22	AAGCCTGGTACAAGGAATGAGG	60.026	22	176	45	220	TCACCTACCAACAACCATGGAG	59.96	22	AGGAATGAGGAGACAGCAACAG	60.027	22	163	46	208
NODE_141674_length_257_cov_2_ID_2259391	1	p2	(GA)17	34	173	206	TACATCACGGTAGGCCTCACTA	60.092	22	GACTCTGTCTCCCTCTCCCTC	60.41	21	143	108	250	CCCACTGGATCAACAGATGGAT	59.826	22	GACTCTGTCTCCCTCTCCCTC	60.41	21	184	67	250	TGGGTCCCACAAGAAAACAGAT	59.823	22	GACTCTGTCTCCCTCTCCCTC	60.41	21	244	7	250
NODE_141755_length_257_cov_1.14815_ID_2259553	1	c	(GA)11t(AG)9	41	52	92	GCAGAGAAAGAGAGAGAGGGGT	60.888	22	AATCTGCCGCTACATGTCTCTT	59.831	22	120	23	142	GCAGAGAAAGAGAGAGAGGGGT	60.888	22	AAATCTGCCGCTACATGTCTCT	59.831	22	121	23	143	GCAGAGAAAGAGAGAGAGGGGT	60.888	22	AGGACATGTAGCGGCAGATTTT	60.356	22	144	23	166
NODE_14176_length_621_cov_5.42395_ID_2004629	1	p2	(AG)10	20	555	574	CGGGGTCTTGATTTTGGAGAGA	60.027	22	CTGTAGACGTGCTCTTCCGATT	60.159	22	269	331	599	TCGGGGTCTTGATTTTGGAGAG	60.027	22	CTGTAGACGTGCTCTTCCGATT	60.159	22	270	330	599	ACAGGTTCGGGGTCTTGATTTT	60.159	22	CTGTAGACGTGCTCTTCCGATT	60.159	22	276	324	599
NODE_141763_length_257_cov_2.09259_ID_2259569	1	p2	(GA)6	12	37	48	ATACATGCTTTTGTGTTTGTAGGA	57.107	24	AGCGGTCCAGAGAATTTGTGAT	60.027	22	238	10	247	ATACATGCTTTTGTGTTTGTAGGA	57.107	24	CCGGTCGGACATTCTATGACTT	59.899	22	177	10	186	ATACATGCTTTTGTGTTTGTAGGA	57.107	24	AAGCGGTCCAGAGAATTTGTGA	60.225	22	239	10	248
NODE_141781_length_257_cov_2.38889_ID_2259605	1	c	(GA)12gcat(GA)17	62	25	86	GCGAGGAGTGAGGAGGGAGA	62.56	20	AGAGTGAGAAGGGCTTTTACCG	60.028	22	194	2	195	GCGAGGAGTGAGGAGGGAGA	62.56	20	GAGTGAGAAGGGCTTTTACCGA	60.028	22	193	2	194	GCGAGGAGTGAGGAGGGAGA	62.56	20	AGAAGGGCTTTTACCGACGAAA	60.224	22	188	2	189
NODE_1418_length_1043_cov_2.47679_ID_1978823	1	p3	(CAG)6	18	171	188	GGAGGTCTTCACCATCACCATT	60.026	22	TGCATTTCAAGAAAGCTGTCGG	60.031	22	201	146	346	AATGGAGGTCTTCACCATCACC	60.026	22	TGCATTTCAAGAAAGCTGTCGG	60.031	22	204	143	346	CAACCACAACGAAATGGAGGTC	60.031	22	TGCATTTCAAGAAAGCTGTCGG	60.031	22	216	131	346
NODE_141819_length_257_cov_4.2284_ID_2259681	1	c	(CCA)5(TCA)5	30	148	177	CTCTACACACACCATACCCACC	60.094	22	TATGGGTAAAGAGGAGGGAGCA	60.022	22	144	61	204	TCACCCTACTCTACACACACCA	60.158	22	TATGGGTAAAGAGGAGGGAGCA	60.022	22	152	53	204	CCTCACCCATACCCCTTTCATC	60.159	22	TATGGGTAAAGAGGAGGGAGCA	60.022	22	172	33	204
NODE_14182_length_621_cov_4.55513_ID_2004641	1	p3	(ATT)8	24	505	528	AAATGGACGGCGTGGATCAATA	60.421	22	GTGATGGGCAAAGCAATGTGAT	60.094	22	269	328	596	AAATGGACGGCGTGGATCAATA	60.421	22	TGATGGGCAAAGCAATGTGATG	60.094	22	268	328	595	GCTTCCCCTCCCTTTTCTTTTC	59.437	22	GTGATGGGCAAAGCAATGTGAT	60.094	22	139	458	596
NODE_141858_length_257_cov_1.2037_ID_2259759	1	p2	(GA)6	12	117	128	CCTAATTTGGAGTTCTGCACGT	58.926	22	GTGCACATCACATTCACAAGCA	60.288	22	125	87	211	CCTAATTTGGAGTTCTGCACGT	58.926	22	ATTGAAGAGTCAAGACGTCGGT	59.704	22	145	87	231	CCTAATTTGGAGTTCTGCACGTC	59.875	23	GTGCACATCACATTCACAAGCA	60.288	22	125	87	211
NODE_141918_length_257_cov_1.66667_ID_2259879	1	p2	(CT)14	28	75	102	AAAACCCTAAAAGTTGCCCTCG	59.374	22	GGGAGGTCAGCTTTCAGATAGG	59.896	22	197	0	196	AAAACCCTAAAAGTTGCCCTCG	59.374	22	AGCTTTCAGATAGGAGTGGTCG	59.571	22	189	0	188	AAAACCCTAAAAGTTGCCCTCG	59.374	22	CTTTCAGATAGGAGTGGTCGGC	60.482	22	187	0	186
NODE_141967_length_257_cov_1.19136_ID_2259977	1	p6	(AACCTA)5	30	98	127	GATCCCGAACCCGAATTCCTAA	59.896	22	TCGGGTTTGGGATCAGGTTTAG	60.027	22	165	1	165	GATCCCGAACCCGAATTCCTAA	59.896	22	ATTCGGGTTTGGGATCAGGTTT	60.225	22	167	1	167	TCCCGAACCCGAATTCCTAAAC	60.355	22	TCGGGTTTGGGATCAGGTTTAG	60.027	22	163	3	165
NODE_142044_length_257_cov_1.30247_ID_2260131	1	p3	(TTC)5	15	157	171	CCAGTTTCGTCCTTTCTCTTTGA	58.873	23	AGCTTTCTGTAGGAAGGTGAGC	60.028	22	172	43	214	TCCAGTTTCGTCCTTTCTCTTTG	58.873	23	AGCTTTCTGTAGGAAGGTGAGC	60.028	22	173	42	214	CCAGTTTCGTCCTTTCTCTTTGA	58.873	23	TTTCTGTAGGAAGGTGAGCCAC	59.961	22	169	43	211
NODE_142116_length_256_cov_1.02484_ID_2260275	1	p3	(TAT)5	15	44	58	TCGCCCGATTAAGTGGTTGTTA	60.028	22	CCACCACATCCTTCCTTATGGT	59.758	22	195	7	201	TCGCCCGATTAAGTGGTTGTTA	60.028	22	ACCACCACATCCTTCCTTATGG	59.758	22	196	7	202	AAGATCGCCCGATTAAGTGGTT	60.093	22	CCACCACATCCTTCCTTATGGT	59.758	22	199	3	201
NODE_14213_length_621_cov_1.95247_ID_2004703	1	p2	(CT)7	14	64	77	AGCCCACAAGCAAAGAAAACAG	60.159	22	GTTGTGAGGCAGCATTGGATTT	60.029	22	265	29	293	GCCCACAAGCAAAGAAAACAGA	60.159	22	GTTGTGAGGCAGCATTGGATTT	60.029	22	264	30	293	AGCCCACAAGCAAAGAAAACAG	60.159	22	CCGTAGTACTGCGTAAGGTGTT	60.095	22	178	29	206
NODE_142233_length_256_cov_1.36646_ID_2260509	1	p2	(CA)18	36	62	97	TCCTAATATTGGCCTTCAACTCA	57.291	23	GGGTCCTAAAAGACGCCAAAAC	60.031	22	125	4	128	TCCTAATATTGGCCTTCAACTCA	57.291	23	GCATTTTTGGTTTGGCTACCCT	59.962	22	210	4	213	TCCTAATATTGGCCTTCAACTCA	57.291	23	AGCATTTTTGGTTTGGCTACCC	59.962	22	211	4	214
NODE_14238_length_620_cov_2.18857_ID_2004753	1	p2	(GA)7	14	74	87	CCAAAGGTTAGGCTCCTACGTT	60.027	22	ATGCATCTAAGTCACACTGCCA	60.027	22	228	0	227	CCAAAGGTTAGGCTCCTACGTT	60.027	22	ATTTGAATACCCAATCTGCGCG	59.967	22	189	0	188	CCAAAGGTTAGGCTCCTACGTT	60.027	22	TAAGTCACACTGCCAAACCAGT	60.093	22	221	0	220
NODE_14239_length_620_cov_2.46857_ID_2004755	1	p2	(CT)19	38	461	498	GAATGAACGCCTTTTTGTTGCC	59.779	22	GTTACCTTGAAGAAAGTTGGGGG	59.427	23	135	436	570	GAATGAACGCCTTTTTGTTGCC	59.779	22	TTACCTTGAAGAAAGTTGGGGG	58.16	22	134	436	569	GAATGAACGCCTTTTTGTTGCC	59.779	22	GGGGGAAAGGAAGAAGAAAGAAG	58.917	23	115	436	550
NODE_142462_length_256_cov_0.975155_ID_2260967	1	p2	(GA)7	14	118	131	GTGGCACTAATATTGTCGCACC	59.968	22	GCCGCTAAGCTTTCTTGGATTC	60.223	22	101	80	180	GTGGCACTAATATTGTCGCACC	59.968	22	ATAGATGTCTTGCTCTCACCGC	60.224	22	121	80	200	GTGGCACTAATATTGTCGCACC	59.968	22	CCTGATCAAGTGCTGAATCGGA	60.419	22	145	80	224
NODE_14247_length_620_cov_1.95048_ID_2004771	1	p3	(TCG)10	30	250	279	GGGTTTGGCTTGTCAATTGTGA	59.898	22	ACGATGACGATGACAATGACGA	60.159	22	256	57	312	GGGTTTGGCTTGTCAATTGTGA	59.898	22	ACGATGACGATGACGATGACAA	60.159	22	262	57	318	AGGGTTTGGCTTGTCAATTGTG	59.897	22	ACGATGACGATGACAATGACGA	60.159	22	257	56	312
NODE_142475_length_256_cov_1.26708_ID_2260993	1	p2	(AG)6	12	42	53	AGAAAGGAGAGAAAGGGTGTGG	59.626	22	CGTTTCTTCTTCTTTCTCGCCG	60.16	22	180	14	193	AGAAAGGAGAGAAAGGGTGTGG	59.626	22	CACTCTCGGTCTCTCTCTCTCT	59.831	22	226	14	239	GAAAGGAGAGAAAGGGTGTGGG	60.553	22	CGTTTCTTCTTCTTTCTCGCCG	60.16	22	179	15	193
NODE_142539_length_256_cov_1.27329_ID_2261121	1	p3	(CAG)6	18	131	148	GCATCCCCAAAATCCCATTCTC	59.633	22	TGATGTGGGAGGAGGTGTAGAT	60.023	22	121	77	197	GCATCCCCAAAATCCCATTCTC	59.633	22	AGATTAGAAAAGCCCTGCTGCT	60.026	22	103	77	179	GCATCCCCAAAATCCCATTCTC	59.633	22	GATTAGAAAAGCCCTGCTGCTG	59.901	22	102	77	178
NODE_14255_length_620_cov_2.20762_ID_2004787	1	c	(CT)18tcctctttt(TC)6	57	132	188	ACATGCAAAACCTCCTCTTCCA	60.158	22	GCGTGCGTCCAAAATTAGGTAG	60.223	22	256	100	355	AAACCTCCTCTTCCAACAAGCT	59.824	22	GCGTGCGTCCAAAATTAGGTAG	60.223	22	249	107	355	CACATGCAAAACCTCCTCTTCC	59.77	22	GCGTGCGTCCAAAATTAGGTAG	60.223	22	257	99	355
NODE_14260_length_620_cov_2.50857_ID_2004797	1	p2	(CT)7	14	379	392	GAGTCTGCTACCTTGCTTGTCT	60.029	22	TCCTACTAGGCTTCACCGTACA	60.026	22	234	208	441	TTGAGACGTCCGTTCTCAACAT	59.965	22	TCCTACTAGGCTTCACCGTACA	60.026	22	153	289	441	GAGTCTGCTACCTTGCTTGTCT	60.029	22	ACCATGACCATCCTACTAGGCT	60.09	22	244	208	451
NODE_14262_length_620_cov_3.03048_ID_2004801	1	p2	(AG)7	14	464	477	GTTCGAGCCAGTGAGAGAGAG	59.868	21	AATTTTATTTGAGCGCCCTCCC	59.569	22	219	370	588	GAGTTCGAGCCAGTGAGAGAG	59.868	21	AATTTTATTTGAGCGCCCTCCC	59.569	22	221	368	588	GAGTTCGAGCCAGTGAGAGAGA	61.196	22	AATTTTATTTGAGCGCCCTCCC	59.569	22	221	368	588
NODE_142638_length_256_cov_2.93789_ID_2261315	1	p2	(GA)7	14	86	99	GGTGGAGAAGAAAGTAGGGTGG	60.027	22	TCCTTCTCCTCTTTCCGGATCT	60.024	22	136	12	147	GGGTGGAGAAGAAAGTAGGGTG	60.027	22	TCCTTCTCCTCTTTCCGGATCT	60.024	22	137	11	147	GGTGGAGAAGAAAGTAGGGTGG	60.027	22	TTCGTTCCTTCTCCTCTTTCCG	60.029	22	141	12	152
NODE_142654_length_256_cov_2.8323_ID_2261347	1	p2	(GA)11	22	53	74	GTGGACTGTCAGCCTTACCTAC	60.094	22	ATGTGCTCACTGTCCGAACTAG	60.094	22	158	5	162	GTGGACTGTCAGCCTTACCTAC	60.094	22	CAGCAACCAGAAGAATGTGCTC	60.095	22	172	5	176	GTGGACTGTCAGCCTTACCTAC	60.094	22	ACCAGAAGAATGTGCTCACTGT	59.895	22	167	5	171
NODE_14269_length_620_cov_2.69333_ID_2004815	1	p2	(CT)11	22	55	76	TCCGTATCCCCATATCCACTCC	60.559	22	AGGAGAGAGAGATGCATCTGGA	59.823	22	127	2	128	CCTCCGTATCCCCATATCCACT	60.56	22	AGGAGAGAGAGATGCATCTGGA	59.823	22	129	0	128	TCCGTATCCCCATATCCACTCC	60.559	22	GAGAGAGAGATGCATCTGGACC	59.703	22	125	2	126
NODE_142738_length_256_cov_0.857143_ID_2261515	1	p2	(GT)15	30	55	84	CCGTCTTAGACAGCAGATGGAA	59.834	22	TGAGTTCGACCTCAGAGTACCA	60.225	22	113	0	112	TGTAGGGAGAGGAGAAGGATCG	60.159	22	ATGTGGTCCACCTAAGTCATGG	59.76	22	196	25	220	CCGTCTTAGACAGCAGATGGAA	59.834	22	ATGTGGTCCACCTAAGTCATGG	59.76	22	221	0	220
NODE_142770_length_256_cov_1.80124_ID_2261579	1	p2	(TC)13	26	168	193	ACTCTCTGTGCAGGGAAGAAAC	60.224	22	GGGAGCAAATTGGAGAAGAGGA	60.026	22	228	1	228	AGTCATGGCTGGTCGGTTTTAA	60.225	22	GGGAGCAAATTGGAGAAGAGGA	60.026	22	106	123	228	ACTCTCTGTGCAGGGAAGAAAC	60.224	22	AAGGGAGGAAGAGAGCTAGGAG	60.091	22	255	1	255
NODE_14281_length_620_cov_2.59429_ID_2004839	1	p2	(CT)9	18	384	401	CCTCCCTTTTTGGCCTTTTCTG	59.962	22	ATGTTACCCACGTGCATACCAT	60.093	22	271	210	480	ATCAGCCATGTGATGTACGGTT	60.093	22	ATGTTACCCACGTGCATACCAT	60.093	22	137	344	480	GGCCTTTTCTGCTTTTGGTTCT	59.897	22	ATGTTACCCACGTGCATACCAT	60.093	22	260	221	480
NODE_14289_length_620_cov_2.44571_ID_2004855	1	p2	(TC)6	12	571	582	CCCCTTCCTCAGAGAGCATTTT	60.026	22	CAACTTCGCCAAGCTCGCAG	62.504	20	226	393	618	TTGAAACTCGGAGATTGCTCGA	60.029	22	CAACTTCGCCAAGCTCGCAG	62.504	20	249	370	618	AAAGCTGCGAGGTTTGAAACTC	59.967	22	CAACTTCGCCAAGCTCGCAG	62.504	20	262	357	618
NODE_1429_length_1042_cov_4.68955_ID_1978849	1	p3	(ACA)6	18	106	123	CCAAAACTCCATGTCTACCCCA	59.959	22	GGTACTGCTGCTGCTACTGTTA	60.094	22	178	27	204	ACCAAAACTCCATGTCTACCCC	59.959	22	GGTACTGCTGCTGCTACTGTTA	60.094	22	179	26	204	CCAAAACTCCATGTCTACCCCA	59.959	22	TGGACGGTGGTTTCTTTACTGT	59.829	22	206	27	232
NODE_142933_length_256_cov_1.45342_ID_2261905	1	p3	(TCT)5	15	33	47	ATCCGTCCACCACTCATTTCC	60.065	21	CTAAAGGAGAGGCCCAACACAT	60.026	22	213	9	221	ATCCGTCCACCACTCATTTCC	60.065	21	TATTTGAGAGCGGGCCTAAAGG	60.159	22	228	9	236	CATCCGTCCACCACTCATTTCC	61.258	22	CTAAAGGAGAGGCCCAACACAT	60.026	22	214	8	221
NODE_14296_length_620_cov_5.67048_ID_2004869	1	p2	(TC)6	12	542	553	AGCCCTAAACTCGAATTGGTGA	59.695	22	GGAGGGGCACAAAAAGCAAATA	59.698	22	142	475	616	AGCCTCTTGGAGCTTTTCTCTT	59.625	22	GGAGGGGCACAAAAAGCAAATA	59.698	22	100	517	616	AAGCCTCTTGGAGCTTTTCTCT	59.625	22	GGAGGGGCACAAAAAGCAAATA	59.698	22	101	516	616
NODE_142963_length_256_cov_1.75155_ID_2261965	1	p2	(GC)6	12	186	197	GCTGATGATTTCGGGCACATC	60.002	21	CCCCGGAAACAGGAAGGCAT	62.499	20	130	91	220	GTGATCGTTGGATTGATCGCG	60.071	21	CCCCGGAAACAGGAAGGCAT	62.499	20	102	119	220	CATCGCCCAAAGTGATCGTTG	60.202	21	CCCCGGAAACAGGAAGGCAT	62.499	20	113	108	220
NODE_142969_length_256_cov_3.41615_ID_2261977	1	p2	(AG)6	12	92	103	CTGGAAGAAGGATTAGAGGGGC	59.894	22	TTAATGAAAGCCTCTTGGTGCT	58.233	22	122	7	128	GGAAGAAGGATTAGAGGGGCAC	60.159	22	TTAATGAAAGCCTCTTGGTGCT	58.233	22	120	9	128	GGATTAGAGGGGCACAAAAAGC	59.834	22	TTAATGAAAGCCTCTTGGTGCT	58.233	22	113	16	128
NODE_143002_length_256_cov_1.63354_ID_2262043	1	p2	(AG)20	40	181	220	CCCAAGAAAATCCCAAAACCCC	59.96	22	GGCGAAGTCTTCCCACACTTAG	60.931	22	148	98	245	CCCCAAGAAAATCCCAAAACCC	59.96	22	GGCGAAGTCTTCCCACACTTAG	60.931	22	149	97	245	CCCCCAAGAAAATCCCAAAACC	59.96	22	GGCGAAGTCTTCCCACACTTAG	60.931	22	150	96	245
NODE_143030_length_256_cov_2.04969_ID_2262099	1	p3	(CCA)5	15	87	101	ATCCCATCATTGCCACCATCTT	60.091	22	CGGTTTAAATGCTTTGGACGGT	60.031	22	103	32	134	ATCCCATCATTGCCACCATCTT	60.091	22	TCGGGCAGATGATCGGTTTAAA	60.093	22	116	32	147	ATCCCATCATTGCCACCATCTT	60.091	22	TTCGGGCAGATGATCGGTTTAA	60.093	22	117	32	148
NODE_143051_length_256_cov_1.54658_ID_2262141	1	p2	(CT)17	34	31	64	CTCTCCCTCCCCTCTCCCTC	62.019	20	ACCCACATGCATTGGATTTTGG	60.027	22	109	4	112	CTCTCTCCCTCCCCTCTCCC	62.019	20	ACCCACATGCATTGGATTTTGG	60.027	22	111	2	112	CCTCTCTCCCTCCCCTCTCC	62.019	20	ACCCACATGCATTGGATTTTGG	60.027	22	112	1	112
NODE_143105_length_256_cov_1.55901_ID_2262249	1	p2	(CT)9	18	169	186	CCGCTTCTTCTTCCCTTCTTCT	60.028	22	CGTAAGCCGCAGAGTATTTAAAA	57.541	23	143	102	244	TTCTACTTCTTCCCTGTGGTGC	59.961	22	CGTAAGCCGCAGAGTATTTAAAA	57.541	23	122	123	244	AGGTGTAGGAGCAGAGTAGAGG	60.092	22	CGTAAGCCGCAGAGTATTTAAAA	57.541	23	245	0	244
NODE_143169_length_256_cov_3.01863_ID_2262375	1	p2	(AG)28	56	53	108	AAAAAGAGAAAGAGAGAAAAGGGG	57.032	24	TTGCAGGATTACACACCCATGT	60.225	22	112	26	137	AAAAAGAGAAAGAGAGAAAAGGGG	57.032	24	CTGATGCTTCACTTTCACAGCA	59.449	22	147	26	172	AAAAAGAGAAAGAGAGAAAAGGGG	57.032	24	GCTGATGCTTCACTTTCACAGC	60.668	22	148	26	173
NODE_14322_length_620_cov_1.86857_ID_2004921	1	p2	(CT)10	20	156	175	TTTCTCTAAGCTCGACAGTCGG	59.838	22	CAGCGGGTTAGGTCATAAGAGG	60.224	22	236	111	346	CCGTAACCCTTCCTTCCTCTTT	59.695	22	CAGCGGGTTAGGTCATAAGAGG	60.224	22	255	92	346	TTTCTCTAAGCTCGACAGTCGG	59.838	22	TTAGGTCATAAGAGGCCGATGG	59.367	22	229	111	339
NODE_14325_length_620_cov_4.49524_ID_2004927	1	p3	(TGA)5	15	67	81	ATGGGAATGAGAAGATCCACCC	59.555	22	GTCAACACAACCCATACCTCCT	59.96	22	116	0	115	ATGGGAATGAGAAGATCCACCC	59.555	22	AGTCAACACAACCCATACCTCC	59.96	22	117	0	116	ATGGGAATGAGAAGATCCACCC	59.555	22	CACCCCATCACTCTCTCACTTC	60.094	22	142	0	141
NODE_143257_length_256_cov_173.391_ID_2262547	1	p2	(CT)6	12	57	68	CGCGAATTGCTCCTCTAATGAG	59.526	22	CCTTGGAAAAGGCAGTTCAAGG	59.964	22	230	10	239	TGAGATCTTGTCCTGTCGGAAG	59.506	22	CCTTGGAAAAGGCAGTTCAAGG	59.964	22	212	28	239	CGCGAATTGCTCCTCTAATGAG	59.526	22	AGAGATCAACTGCTCAAGGCTC	60.094	22	207	10	216
NODE_143270_length_256_cov_1.34161_ID_2262573	1	p3	(ACA)7	21	70	90	AGCATTTTCAACAAGAGATCTCACA	59.233	25	TGGTTTGATGCATGCAATTGGT	59.961	22	226	18	243	GCATTTTCAACAAGAGATCTCACA	57.994	24	TGGTTTGATGCATGCAATTGGT	59.961	22	225	19	243	ACAAGAGATCTCACATGTTTCTGA	57.893	24	TGGTTTGATGCATGCAATTGGT	59.961	22	216	28	243
NODE_14328_length_620_cov_3.6419_ID_2004933	1	p2	(CA)6	12	82	93	AGAGATTAACAGCCCACAAGCA	59.96	22	TTCCCTAGACTGTTCCATGCAC	60.027	22	226	28	253	GATTAACAGCCCACAAGCAAGG	60.095	22	TTCCCTAGACTGTTCCATGCAC	60.027	22	223	31	253	AGAGATTAACAGCCCACAAGCA	59.96	22	TTTCTTGCGCAACTTGCAGTAG	60.287	22	200	28	227
NODE_143294_length_256_cov_0.695652_ID_2262621	1	p2	(TA)7	14	127	140	TGGGATTTGGATGGCTAACGTT	60.291	22	ACCTCATTTTGTCTCATGCCCT	59.958	22	123	68	190	AGGGCATGAGACAAAATGAGGT	59.958	22	AACGTTAGCCATCCAAATCCCA	60.291	22	243	8	250	TAGATTCATGGCTCAAGTGGGC	60.422	22	ACCTCATTTTGTCTCATGCCCT	59.958	22	162	29	190
NODE_14331_length_620_cov_2.81524_ID_2004939	1	p2	(GA)6	12	568	579	GCGGTAGTGCGTAAGATGTTTC	59.971	22	CGACAGTCCACAAGCAAAGAAA	59.645	22	181	438	618	GTGCACGCGGTTTCTTATGTAG	60.223	22	CGACAGTCCACAAGCAAAGAAA	59.645	22	207	412	618	CTGTTTTGTGTAAGGGCCAACC	60.224	22	CGACAGTCCACAAGCAAAGAAA	59.645	22	237	382	618
NODE_143331_length_256_cov_1.77019_ID_2262695	1	p2	(GA)9	18	160	177	ACTTTATGCACCAATCCGGACT	60.026	22	TTGGGTCCTGTTGTTGATGGAT	59.89	22	120	94	213	ACTTTATGCACCAATCCGGACT	60.026	22	ATTGGGTCCTGTTGTTGATGGA	59.89	22	121	94	214	GTAGGTCCCACTTTATGCACCA	60.027	22	TTGGGTCCTGTTGTTGATGGAT	59.89	22	129	85	213
NODE_14344_length_619_cov_3.67176_ID_2004965	1	p2	(GT)6	12	312	323	AGCAGATGTCCCAAATTTCCCT	59.956	22	GCCCTACTGTGGATGAATCACA	60.093	22	272	184	455	GCAGATGTCCCAAATTTCCCTG	59.833	22	GCCCTACTGTGGATGAATCACA	60.093	22	271	185	455	AGCAGATGTCCCAAATTTCCCT	59.956	22	TATGATGGGCCCTACTGTGGAT	60.429	22	217	184	400
NODE_14350_length_619_cov_2.33015_ID_2004977	1	p3	(CTC)10	30	488	517	TTCTCCTTCGTTCAGCCATGAA	59.962	22	AGAATGTTCACCGAAGATTCCA	57.714	22	106	457	562	TCTTGTTGGCCGAGGTATTACC	60.093	22	AGAATGTTCACCGAAGATTCCA	57.714	22	215	348	562	GGTCTTGTTGGCCGAGGTATTA	60.093	22	AGAATGTTCACCGAAGATTCCA	57.714	22	217	346	562
NODE_143546_length_255_cov_1.375_ID_2263123	1	p2	(AC)23	46	128	173	TGAGTCCCCTCCTCACTATTGT	59.956	22	ATTTTCAAGGTGAAGTGATGCAT	57.266	23	175	53	227	GTCCCCTCCTCACTATTGTGTG	60.093	22	ATTTTCAAGGTGAAGTGATGCAT	57.266	23	172	56	227	AGTCCCCTCCTCACTATTGTGT	60.226	22	ATTTTCAAGGTGAAGTGATGCAT	57.266	23	173	55	227
NODE_143609_length_255_cov_1.375_ID_2263249	1	c	(TC)8tt(TC)10	38	108	145	AAGGGATTGTGGTGGCGATTAT	60.092	22	TTTCACACCCCCTCTCTCCATA	60.226	22	191	41	231	ATAAGGGATTGTGGTGGCGATT	60.092	22	TTTCACACCCCCTCTCTCCATA	60.226	22	193	39	231	AATAAGGGATTGTGGTGGCGAT	60.092	22	TTTCACACCCCCTCTCTCCATA	60.226	22	194	38	231
NODE_14364_length_619_cov_3.57443_ID_2005005	1	p6	(CCCGCC)5	30	305	334	CGCATGCTAAACCTAAAGGACA	58.993	22	TGAGCACTTGAGCATTGGATCT	60.027	22	236	236	471	ACGCATGCTAAACCTAAAGGAC	58.992	22	TGAGCACTTGAGCATTGGATCT	60.027	22	237	235	471	CGCATGCTAAACCTAAAGGACAG	59.936	23	TGAGCACTTGAGCATTGGATCT	60.027	22	236	236	471
NODE_143753_length_255_cov_1_ID_2263537	1	c	(AG)9gcatacctgctagtggc(GA)20	75	131	205	AGAGAGAGTAGAGAGAGGGGGA	60.021	22	ATCTCTCTCGCAGCAACAGAAA	60.029	22	137	101	237	AACAGATGTAGGGTGTGCATGT	59.96	22	ATCTCTCTCGCAGCAACAGAAA	60.029	22	232	6	237	ATTGGATGAACGGATGGATGGT	59.825	22	ATCTCTCTCGCAGCAACAGAAA	60.029	22	186	52	237
NODE_143847_length_255_cov_1.64375_ID_2263725	1	p3	(ATA)5	15	50	64	CCATGAATGGGCCCTACAACTT	60.624	22	GACGGCGTGGATCAAATACATG	60.033	22	220	25	244	CCATGAATGGGCCCTACAACT	60.064	21	GACGGCGTGGATCAAATACATG	60.033	22	220	25	244	CCATGAATGGGCCCTACAACTT	60.624	22	TACATGCATCAAGGTGGGTTCC	60.62	22	204	25	228
NODE_143879_length_255_cov_2.59375_ID_2263789	1	p5	(CGAGT)5	25	154	178	CCAGTGACAGGCATCAATTGTG	60.095	22	TCCCCACTCAGCTTGAAGAATC	60.027	22	193	52	244	CCAGTGACAGGCATCAATTGTG	60.095	22	CTCGAACTCCCTCGGTTTGTTA	60.03	22	163	52	214	CCAGTGACAGGCATCAATTGTG	60.095	22	CTTCCCCACTCAGCTTGAAGAA	60.225	22	195	52	246
NODE_143892_length_255_cov_1.625_ID_2263815	1	p2	(TG)9	18	202	219	ACTTCGGCTTCCAAACCTAAGT	59.894	22	AGAATGTATGCTAGGCACTTGA	57.239	22	187	58	244	CTTCCAAACCTAAGTGGGTCCA	59.892	22	AGAATGTATGCTAGGCACTTGA	57.239	22	180	65	244	ACACTTCGGCTTCCAAACCTAA	60.159	22	AGAATGTATGCTAGGCACTTGA	57.239	22	189	56	244
NODE_14395_length_619_cov_3.50763_ID_2005067	1	p2	(GA)19	38	538	575	TCTCCCTGGACTGTTATTGTGC	60.027	22	ACAAGAGAAATCCCACGCTACC	60.355	22	276	331	606	CTTACGCAACTTGCAGTAGAGC	59.907	22	ACAAGAGAAATCCCACGCTACC	60.355	22	209	398	606	TCCCTGGACTGTTATTGTGCAA	59.893	22	ACAAGAGAAATCCCACGCTACC	60.355	22	274	333	606
NODE_143965_length_255_cov_1.18125_ID_2263961	1	p2	(GA)6	12	125	136	TAGGAAGATGGGAGAGGTGTGT	59.956	22	CGTGGAAAAACCCCTCAATGG	59.728	21	156	98	253	CGTGTTAGGAAGATGGGAGAGG	59.898	22	CGTGGAAAAACCCCTCAATGG	59.728	21	161	93	253	TAGGAAGATGGGAGAGGTGTGT	59.956	22	ACGTGGAAAAACCCCTCAATGG	61.341	22	157	98	254
NODE_143970_length_255_cov_1.45625_ID_2263969	1	p2	(AG)8	16	204	219	AAAGCCTACTTGGTAGTGGTCG	60.028	22	CCTCTTTTCCTCCCTCCCTTTT	59.62	22	168	81	248	GGTAGTGGTCGATGCTCTACTG	59.966	22	CCTCTTTTCCTCCCTCCCTTTT	59.62	22	157	92	248	AGTGGTCGATGCTCTACTGTTC	59.835	22	CCTCTTTTCCTCCCTCCCTTTT	59.62	22	154	95	248
NODE_144_length_2046_cov_26.2875_ID_1976237	1	p2	(GA)15	30	200	229	AGGTGTCACTCCAAGCCTAAAG	59.961	22	GCTTCATCAAACGTCCAGCAAT	60.095	22	245	99	343	TTGGAGTTAGGCTTGGATGGAC	60.026	22	TGGACATCTCCAATCATCAGCC	60.159	22	273	50	322	CTTGGAGTGAGGCTTGGATGAT	60.093	22	GCTTCATCAAACGTCCAGCAAT	60.095	22	200	144	343
NODE_144052_length_255_cov_3.75625_ID_2264133	1	p3	(CTC)7	21	85	105	CCCTAACCCATCTTTCCTTCCC	60.092	22	GTGAACCGTAGTGAAGAGGGAG	60.095	22	107	27	133	CCCTAACCCATCTTTCCTTCCC	60.092	22	GAGTGAACCGTAGTGAAGAGGG	60.095	22	109	27	135	CCCCTAACCCATCTTTCCTTCC	60.092	22	GTGAACCGTAGTGAAGAGGGAG	60.095	22	108	26	133
NODE_144064_length_255_cov_1.20625_ID_2264157	1	p2	(CT)10	20	160	179	AAGTCTAAACTCCAACCCGACC	59.962	22	GACTCACTCATTCGCCTGGTG	61.004	21	211	38	248	AAGTCTAAACTCCAACCCGACC	59.962	22	CTCACTCATTCGCCTGGTGT	60.037	20	209	38	246	AAGTCTAAACTCCAACCCGACC	59.962	22	ACTCACTCATTCGCCTGGTG	60.037	20	210	38	247
NODE_144096_length_255_cov_2_ID_2264221	1	p2	(CT)15	30	59	88	CCTATCTGGCCGAGCTTCCA	61.403	20	CAATCACAGTTCTCAGCCTCCT	60.027	22	212	25	236	CCTATCTGGCCGAGCTTCCA	61.403	20	CTTCCGGACAACATCAACAACC	60.031	22	192	25	216	CCTATCTGGCCGAGCTTCCA	61.403	20	CCTTCCGGACAACATCAACAAC	60.031	22	193	25	217
NODE_14413_length_619_cov_3.5687_ID_2005103	1	p2	(TA)8	16	393	408	TGACCAAAGACACCTGTAGCTC	59.963	22	TCACCCAAGCACAGCGATATAT	59.631	22	195	363	557	TGACCAAAGACACCTGTAGCTC	59.963	22	GTCACCCAAGCACAGCGATATA	60.483	22	196	363	558	GTGACCAAAGACACCTGTAGCT	60.224	22	TCACCCAAGCACAGCGATATAT	59.631	22	196	362	557
NODE_144235_length_255_cov_1.78125_ID_2264499	1	p5	(TGGGT)6	30	140	169	CATCGAGTTGGGGTAGCTGTC	60.472	21	CTACTGACTCAGCCCTACCCAA	60.888	22	140	81	220	CATCGAGTTGGGGTAGCTGTC	60.472	21	CCTACCCGACCTACTGACTCAG	61.006	22	150	81	230	GTTGGGTTGGGTAGGGATTGG	60.619	21	CTACTGACTCAGCCCTACCCAA	60.888	22	109	112	220
NODE_144345_length_255_cov_1.48125_ID_2264719	1	p2	(AG)6	12	125	136	GATTTCGCGGTCAGAGTTATGC	60.034	22	ATTCATCGTCTGGAGGAGCTTC	59.898	22	195	40	234	GATTTCGCGGTCAGAGTTATGC	60.034	22	CATTCATCGTCTGGAGGAGCTT	60.159	22	196	40	235	CGATATGAAGCGTACGTTGCTG	60.098	22	ATTCATCGTCTGGAGGAGCTTC	59.898	22	222	13	234
NODE_144355_length_255_cov_1.975_ID_2264739	1	p4	(AAGA)5	20	50	69	CCAAGGTGGACCAAAGAAGGAA	60.424	22	CAGTTGCACCAGTTGGAATGG	60	21	220	6	225	CCAAGGTGGACCAAAGAAGGAA	60.424	22	CCAGTTGCACCAGTTGGAATG	60	21	221	6	226	CCAAGGTGGACCAAAGAAGGAA	60.424	22	TCTTGACCAGTTGCACCAGTT	60.065	21	227	6	232
NODE_144358_length_255_cov_2.2125_ID_2264745	1	p3	(ATG)7	21	103	123	CACGTATGGCTCTTGTATGGGA	59.898	22	TCCAAAAGTCAACTCCAACCCA	60.025	22	106	58	163	CACGTATGGCTCTTGTATGGGA	59.898	22	CCCCATCCTCTCACTTCCAAAA	59.958	22	121	58	178	ACGTATGGCTCTTGTATGGGAG	59.634	22	TCCAAAAGTCAACTCCAACCCA	60.025	22	105	59	163
NODE_144383_length_255_cov_1.6875_ID_2264795	1	p2	(TC)10	20	61	80	CGTATGCGCCTCACATAAGAGA	60.288	22	CGGAGAAGATGATGGCTGCTAT	60.028	22	161	35	195	CGTATGCGCCTCACATAAGAGA	60.288	22	AGTTCAAGCCTAGTTCGAGTGG	60.029	22	204	35	238	CGTATGCGCCTCACATAAGAGA	60.288	22	TGATTGACTTGTGTGGGTACGT	59.897	22	115	35	149
NODE_144393_length_255_cov_2.025_ID_2264815	1	p2	(GA)7	14	42	55	TCCCTCTCACCCCTTTCTTAGA	59.614	22	ATGTGACTTGAAGCATTGTGGC	60.03	22	118	3	120	TCTCCCTCTCACCCCTTTCTTA	59.614	22	ATGTGACTTGAAGCATTGTGGC	60.03	22	120	1	120	TCCCTCTCACCCCTTTCTTAGA	59.614	22	TGGGTCCCGCATGATCAAAATA	60.092	22	160	3	162
NODE_144399_length_255_cov_1.975_ID_2264827	1	p2	(GA)10	20	107	126	TAAAGAGAGAGTAGCGAGCTGG	59.054	22	CTCCTTTTCCATCCCTCACTCC	60.093	22	212	5	216	TAAAGAGAGAGTAGCGAGCTGG	59.054	22	TCGCCCCTAGCTCTAATTTCAC	59.897	22	233	5	237	TAAAGAGAGAGTAGCGAGCTGG	59.054	22	CGCCCCTAGCTCTAATTTCACT	59.897	22	232	5	236
NODE_144434_length_255_cov_1.4_ID_2264897	1	p2	(GA)10	20	191	210	GGGAGGTGGTCAGCTTACAC	60.036	20	CCCTCTTTTCTCTCTGTCGCTC	60.417	22	123	115	237	GGGAGGTGGTCAGCTTACAC	60.036	20	GATCGGCCCTCTTTTCTCTCTG	60.483	22	129	115	243	GGGAGGTGGTCAGCTTACAC	60.036	20	CCTCTTTTCTCTCTGTCGCTCT	59.508	22	122	115	236
NODE_144459_length_255_cov_1.9375_ID_2264945	1	p2	(CT)10	20	209	228	TATTCCCGCCAAGAGTGAGAAG	59.831	22	GAGAGAGAGCGAGCGAGAGAG	61.459	21	167	88	254	CTTATTCCCGCCAAGAGTGAGA	59.831	22	GAGAGAGAGCGAGCGAGAGAG	61.459	21	169	86	254	TATTCCCGCCAAGAGTGAGAAG	59.831	22	GAGAGAGAGCGAGCGAGAGA	60.53	20	167	88	254
NODE_144474_length_255_cov_3.66875_ID_2264975	1	c	(GC)7(AC)9	32	107	138	CCATGTTAGATGTGCATCCCCT	60.159	22	AATGCATGAGCTCCACACAATT	59.17	22	162	52	213	TGTTAGATGTGCATCCCCTGAA	59.424	22	AATGCATGAGCTCCACACAATT	59.17	22	159	55	213	CCATGTTAGATGTGCATCCCCT	60.159	22	TGCATGAGCTCCACACAATTAA	58.58	22	160	52	211
NODE_144509_length_255_cov_1.7875_ID_2265045	1	p2	(GA)17	34	177	210	GTCCATTTCAGGGTGCGTTAAG	59.838	22	CGGCGGCAAAATTCAGATACTC	60.286	22	187	54	240	GTTGTCCGGTATTCTCGGGTAT	59.637	22	CGGCGGCAAAATTCAGATACTC	60.286	22	123	118	240	TCAAAATCTCATTTCGGGGTGC	59.508	22	CGGCGGCAAAATTCAGATACTC	60.286	22	225	16	240
NODE_144525_length_255_cov_2.2125_ID_2265077	1	p2	(AG)15	30	177	206	CTATACATCGACAGTGGGCCTC	60.03	22	CTCTCCTCCTTCCCCCTCTC	60.106	20	189	44	232	CTATACATCGACAGTGGGCCTC	60.03	22	CTCTCTCCTCCTTCCCCCTC	60.106	20	191	44	234	CTATACATCGACAGTGGGCCTC	60.03	22	CTCTCTCTCCTCCTTCCCCC	60.106	20	193	44	236
NODE_144571_length_255_cov_3.375_ID_2265169	1	p2	(GA)6	12	147	158	CTTGCAAAATGGGAAGGTGAGG	60.029	22	ACTATAGCCCATACCTCCCACA	59.819	22	132	86	217	CCTCTCCCCCTACGTATGGTAT	59.957	22	ACTATAGCCCATACCTCCCACA	59.819	22	104	114	217	CTTGCAAAATGGGAAGGTGAGG	60.029	22	ATCCCTCTCTCTCCTCCCAAAG	60.36	22	157	86	242
NODE_144596_length_255_cov_1.13125_ID_2265219	1	p3	(GAA)5	15	44	58	CTTAGATTGGCCACCACCTTCT	60.026	22	GCTTGGCAAGGAAAGAAAGGAG	60.03	22	121	5	125	TTAGATTGGCCACCACCTTCTC	60.026	22	GCTTGGCAAGGAAAGAAAGGAG	60.03	22	120	6	125	CTTAGATTGGCCACCACCTTCT	60.026	22	TGTGCTTGGCAAGGAAAGAAAG	59.899	22	124	5	128
NODE_144627_length_255_cov_1.01875_ID_2265281	1	c*	(TCT)7(TC)16*	50	156	205	TCGCTACCTCAACAAGATGCTT	60.028	22	TTCTCCTAACCCTAGCCTCCAT	59.75	22	211	22	232	CGATGCATCAATCTCCTACCCA	59.962	22	TTCTCCTAACCCTAGCCTCCAT	59.75	22	134	99	232	TCTTCCTTGTGTACGCTACGTC	60.096	22	TTCTCCTAACCCTAGCCTCCAT	59.75	22	231	2	232
NODE_14478_length_618_cov_2.10134_ID_2005233	1	p2	(AG)12	24	430	453	TCGAGCAGGTAGGGTGAGATTA	60.092	22	CACCCTCCTCTTTTCAAACCCT	60.158	22	182	307	488	CGAGCAGGTAGGGTGAGATTAG	59.705	22	CACCCTCCTCTTTTCAAACCCT	60.158	22	181	308	488	AGCTTATCGGTGTTGACTAGCG	60.48	22	CACCCTCCTCTTTTCAAACCCT	60.158	22	267	222	488
NODE_144783_length_254_cov_2.7673_ID_2265593	1	p2	(TC)7	14	40	53	TTATGTTGACTGCCCCCATCTC	60.092	22	CAGTTCGGCTCGGTTTGTTTAG	60.096	22	212	0	211	TTATGTTGACTGCCCCCATCTC	60.092	22	GCTTTTGAGCTGAATTCGAGCT	59.839	22	116	0	115	TTATGTTGACTGCCCCCATCTC	60.092	22	AGCTTTTGAGCTGAATTCGAGC	59.839	22	117	0	116
NODE_14482_length_618_cov_2.56023_ID_2005241	1	p2	(AG)7	14	467	480	CAGGGTGTAACCAGGATTAGGG	59.827	22	ACAAAGCGACAACACCACTATG	59.452	22	161	401	561	CAGGGTGTAACCAGGATTAGGG	59.827	22	CACAAAGCGACAACACCACTAT	59.452	22	162	401	562	AGGGTGTAACCAGGATTAGGGT	60.226	22	ACAAAGCGACAACACCACTATG	59.452	22	160	402	561
NODE_14486_length_618_cov_3.60421_ID_2005249	1	c	(GT)6c(TA)6a(AG)11	48	505	552	GGGACATGGGCTATGAGACAAA	60.092	22	TGGAGTCTTGTGTGATCTCCAC	59.7	22	133	461	593	GGGACATGGGCTATGAGACAAA	60.092	22	GTGGAGTCTTGTGTGATCTCCA	59.7	22	134	461	594	TTTGGGACATGGGCTATGAGAC	60.092	22	TGGAGTCTTGTGTGATCTCCAC	59.7	22	136	458	593
NODE_144860_length_254_cov_1.38365_ID_2265747	1	p3	(ATG)6	18	146	163	CTGGTGAGTTGACTAAGCGAGT	60.03	22	ATCGAATCGTAGCCATCCCATC	60.094	22	230	4	233	CTGGTGAGTTGACTAAGCGAGT	60.03	22	GATCGAATCGTAGCCATCCCAT	60.094	22	231	4	234	TGTCCTGGTGAGTTGACTAAGC	59.963	22	ATCGAATCGTAGCCATCCCATC	60.094	22	234	0	233
NODE_1449_length_1037_cov_5.12314_ID_1978889	1	p3	(CTC)6	18	283	300	TCTAAAAACCCAAACGCAGCAG	59.966	22	TAACGGTGAAGGTGACGGATAC	59.836	22	248	127	374	CAGCATCGGCCCATCTAAAAAC	60.224	22	TAACGGTGAAGGTGACGGATAC	59.836	22	261	114	374	ATCGGCCCATCTAAAAACCCAA	60.292	22	TAACGGTGAAGGTGACGGATAC	59.836	22	257	118	374
NODE_144932_length_254_cov_1.38365_ID_2265891	2	p4	(TATT)9	36	189	224	TCCCCATCCCCTTAGATCCATT	60.089	22	TAGGTGACAGGGCGAGACTC	60.68	20	101	152	252	TTCCCCATCCCCTTAGATCCAT	60.089	22	TAGGTGACAGGGCGAGACTC	60.68	20	102	151	252	CATCACCACTCCAGAGACTCAC	60.094	22	TAGGTGACAGGGCGAGACTC	60.68	20	234	19	252
NODE_144991_length_254_cov_1.38365_ID_2266009	1	p2	(TG)7	14	149	162	CTCATTTGACACAGCCAAGGTG	60.031	22	CTCTTGTAGCTGGGTACTTCGT	59.508	22	200	39	238	TCGCTGCAAGACAAGAAAAGTG	59.968	22	CTCTTGTAGCTGGGTACTTCGT	59.508	22	234	5	238	GTCGCTGCAAGACAAGAAAAGT	59.968	22	CTCTTGTAGCTGGGTACTTCGT	59.508	22	235	4	238
NODE_14502_length_618_cov_3.18738_ID_2005281	1	p2	(AG)9	18	101	118	AATTTCTCCCCCAAACACCTGT	60.091	22	GACTGTTGTTAGAAGCGATGGC	59.906	22	172	12	183	CTCCCCCAAACACCTGTAAGAA	59.892	22	GACTGTTGTTAGAAGCGATGGC	59.906	22	167	17	183	TTCTCCCCCAAACACCTGTAAG	59.892	22	GACTGTTGTTAGAAGCGATGGC	59.906	22	169	15	183
NODE_145040_length_254_cov_1.71069_ID_2266107	1	p6	(CTCTCC)6	36	187	222	AAGAAAGAGAAGGGTCAGCGAG	60.029	22	AAAGGGAGGAGAGGGGGAGAG	62.123	21	239	15	253	AGGCAAGAAAGAGAAGGGTCAG	59.96	22	AAAGGGAGGAGAGGGGGAGAG	62.123	21	243	11	253	AAGAAAGAGAAGGGTCAGCGAG	60.029	22	AAAGGGAGGAGAGGGGGAGA	61.163	20	239	15	253
NODE_145050_length_254_cov_1.01258_ID_2266127	1	p3	(TTC)5	15	56	70	CCTGTTCCCGCGTCTCTGAC	62.821	20	ACTCTATGGGCTCCTCATGAGT	60.091	22	161	5	165	CCTGTTCCCGCGTCTCTGAC	62.821	20	CTATGGGCTCCTCATGAGTTGG	60.224	22	158	5	162	CCTGTTCCCGCGTCTCTGAC	62.821	20	CCACCGTGATGTTTGTGAATGT	59.707	22	203	5	207
NODE_145073_length_254_cov_2.03774_ID_2266173	1	p3	(AAC)5	15	177	191	CAGGAGGAAAACCCCTGTGTAT	59.691	22	ATCCCGTTCAAGCCACTGTTAT	60.026	22	106	112	217	CAGGAGGAAAACCCCTGTGTAT	59.691	22	CTTCTATCCCGTTCAAGCCACT	60.093	22	111	112	222	GTTGCAGTGAGCTGAGATTGAG	59.584	22	ATCCCGTTCAAGCCACTGTTAT	60.026	22	211	7	217
NODE_145076_length_254_cov_1_ID_2266179	1	p2	(TG)22	44	158	201	ATTTGAGCAACGGTGTTTCCAG	59.965	22	CTCTAAAGGGTGCACCACTGAT	60.027	22	128	120	247	CAAAAGAGAGGGCAATGCATCC	60.159	22	CTCTAAAGGGTGCACCACTGAT	60.027	22	225	23	247	GAGCAACGGTGTTTCCAGTTAG	59.777	22	CTCTAAAGGGTGCACCACTGAT	60.027	22	124	124	247
NODE_145082_length_254_cov_1.34591_ID_2266191	1	p2	(AT)8	16	211	226	GTCGTACAACCTAATTGCGAGC	59.971	22	GCCTCCGGACCTTCCTAGTTC	61.905	21	228	23	250	CGTACAACCTAATTGCGAGCAG	59.971	22	GCCTCCGGACCTTCCTAGTTC	61.905	21	226	25	250	GTCGTACAACCTAATTGCGAGC	59.971	22	GCCTCCGGACCTTCCTAGTT	60.977	20	228	23	250
NODE_145223_length_254_cov_1.83648_ID_2266473	1	p3	(TGA)5	15	32	46	ATGATGGTGTTGGCAATGTTGG	60.028	22	CCATCTCCATCACCACCATCAA	60.092	22	148	6	153	ATGATGGTGTTGGCAATGTTGG	60.028	22	ACATCATCACCTCCACCATCAC	60.093	22	124	6	129	ATGATGGTGTTGGCAATGTTGG	60.028	22	AACAACATCATCACCTCCACCA	59.892	22	128	6	133
NODE_14527_length_618_cov_3.72467_ID_2005331	1	p3	(CGA)5	15	250	264	CTCGAGAGTGTCCATTCATCCC	60.224	22	TAGTTCGCAGATCTACGCTTCC	59.967	22	255	202	456	CCTCGAGAGTGTCCATTCATCC	60.224	22	TAGTTCGCAGATCTACGCTTCC	59.967	22	256	201	456	CCCTCGAGAGTGTCCATTCATC	60.224	22	TAGTTCGCAGATCTACGCTTCC	59.967	22	257	200	456
NODE_145332_length_254_cov_3.30818_ID_2266691	1	p2	(GA)15	30	184	213	CGGTCAAATAGGTGGTCAGGAA	60.028	22	CTGGCCTCCTTTATTCGAGCAA	60.681	22	153	88	240	GTTGGATGGGAAGTTGAATGGC	60.094	22	CTGGCCTCCTTTATTCGAGCAA	60.681	22	206	35	240	CAGTTGTTGGCCGGTCAAATAG	60.095	22	CTGGCCTCCTTTATTCGAGCAA	60.681	22	164	77	240
NODE_145342_length_254_cov_2.5283_ID_2266711	1	p3	(GAA)5	15	175	189	GCATCGTTTTCCACTTCCATGT	59.771	22	CGTGCACCATAAATACTCGGTC	59.462	22	172	71	242	GCATCGTTTTCCACTTCCATGT	59.771	22	CATCGCGTGCACCATAAATACT	59.456	22	177	71	247	GCATCGTTTTCCACTTCCATGT	59.771	22	CGTTGACCGTGAGTTTGAAGAA	59.394	22	144	71	214
NODE_14538_length_618_cov_3.91778_ID_2005353	1	p2	(TC)6	12	537	548	TAATGAAAAGCCTCTTGGTGCG	59.512	22	ACAAGGATTAGAGGGGCACAAG	60.026	22	110	506	615	TAATGAAAAGCCTCTTGGTGCG	59.512	22	GACAAGGATTAGAGGGGCACAA	60.026	22	111	506	616	TAATGAAAAGCCTCTTGGTGCG	59.512	22	ATTAGAGGGGCACAAGAAGCAA	59.958	22	104	506	609
NODE_1454_length_1037_cov_86.9788_ID_1978899	1	p2	(AG)6	12	716	727	GCTTATTGGGCGACGATACCTA	60.03	22	GTCACTTTTATGATGCGCTGGG	60.223	22	249	654	902	GCTTATTGGGCGACGATACCTA	60.03	22	GGTCACTTTTATGATGCGCTGG	60.223	22	250	654	903	GCTTATTGGGCGACGATACCTA	60.03	22	GGGTCACTTTTATGATGCGCTG	60.223	22	251	654	904
NODE_145429_length_254_cov_2.22013_ID_2266885	1	c	(CAT)5tacatcattcacccccctcttcccatacaagagccatacgtgggggggtggccttctcatattccaagattt(GA)13	113	112	224	AATCAATCCCCATCACCCTCAC	60.092	22	TCTCTAATCTCTCTCCTCTCCTTCT	59.089	25	230	24	253	CTAGCCTACACACACCAACTCC	60.354	22	TCTCTAATCTCTCTCCTCTCCTTCT	59.089	25	190	64	253	CCTAGCCTACACACACCAACTC	60.354	22	TCTCTAATCTCTCTCCTCTCCTTCT	59.089	25	191	63	253
NODE_14557_length_618_cov_1.25621_ID_2005391	1	p3	(GAA)5	15	205	219	GAATATCCCGTTGGTGCAAGTG	59.903	22	GCTATCAGAGTGGTCAAGGCTT	60.093	22	177	164	340	GAATATCCCGTTGGTGCAAGTG	59.903	22	CGCGATTAGCCTCGACTAATCT	60.096	22	125	164	288	GAATATCCCGTTGGTGCAAGTG	59.903	22	CTCGCGATTAGCCTCGACTAAT	60.096	22	127	164	290
NODE_145616_length_254_cov_2.52201_ID_2267257	1	p2	(TC)6	12	169	180	GTAGAGCGATCTCACCAATCCC	60.289	22	GTGTGGTTTACATGTCCAAGGTG	59.996	23	168	56	223	AAACCTTCCTCACTCACGTAGG	59.701	22	GTGTGGTTTACATGTCCAAGGTG	59.996	23	219	5	223	ATCAAACCTTCCTCACTCACGT	59.631	22	GTGTGGTTTACATGTCCAAGGTG	59.996	23	222	2	223
NODE_145624_length_254_cov_1.86164_ID_2267273	1	p2	(TC)7	14	63	76	AAGGATTTCGGCGATCGGAAAA	60.938	22	TCCGAACTCAGCCATTTTGAGA	59.962	22	201	21	221	AAGGATTTCGGCGATCGGAAAA	60.938	22	TACACGTGTCGACCACCTATTG	60.095	22	131	21	151	GATTTCGGCGATCGGAAAAGG	60.004	21	TCCGAACTCAGCCATTTTGAGA	59.962	22	198	24	221
NODE_145626_length_254_cov_2.69811_ID_2267277	1	p2	(AT)9	18	158	175	GACGGCGTGGATCAAATACATG	60.033	22	GGACCCCGCTAGTAAAGACAAA	60.028	22	201	16	216	GTTGTAGAAACAGATGGACGGC	59.584	22	GGACCCCGCTAGTAAAGACAAA	60.028	22	217	0	216	ATACATGCATCAAGGTGGGTCC	60.423	22	GGACCCCGCTAGTAAAGACAAA	60.028	22	186	31	216
NODE_145638_length_254_cov_2.22013_ID_2267301	1	p2	(AG)13	26	195	220	CTAATGTCCTAACGCTCTCCCC	59.964	22	CCCCCTCTCTCTCTTTCTACA	57.61	21	227	18	244	CCTAATGTCCTAACGCTCTCCC	59.964	22	CCCCCTCTCTCTCTTTCTACA	57.61	21	228	17	244	ACTCTCCGCTTAGCCAACTAAC	60.094	22	CCCCCTCTCTCTCTTTCTACA	57.61	21	135	110	244
NODE_14564_length_618_cov_2.59273_ID_2005405	1	p2	(GA)8	16	457	472	GTTACTGTGTTTTGCTCGGGTC	60.032	22	CTCTCAACCATACGAGTTGCCT	60.094	22	243	268	510	GTTACTGTGTTTTGCTCGGGTC	60.032	22	TCTCAACCATACGAGTTGCCTC	60.094	22	242	268	509	TGGTGGATTGAGGGTTACTGTG	59.96	22	CTCTCAACCATACGAGTTGCCT	60.094	22	256	255	510
NODE_145656_length_254_cov_1.93082_ID_2267337	1	p2	(TC)14	28	46	73	CCTCTCCCTCTCTCTCGTCC	60.179	20	AGCTGGAACGAGCTTATTTCGA	60.094	22	191	0	190	CCTCTCCCTCTCTCTCGTCC	60.179	20	TCGAGCTGGAACGAGCTTATTT	60.094	22	194	0	193	CCTCTCCCTCTCTCTCGTCC	60.179	20	TCAAGAAGGAGGATGTACGCTG	59.834	22	140	0	139
NODE_145719_length_254_cov_5.50314_ID_2267461	1	p3	(CGG)6	18	115	132	GAGATGATGGTGATGGTGAGCT	59.896	22	GTAATCTATTGTGGCACGTCGC	60.034	22	105	90	194	TGCAGATGAAGAACTCATGGGA	59.427	22	GTAATCTATTGTGGCACGTCGC	60.034	22	170	25	194	AGGAGATGATGGTGATGGTGAG	59.295	22	GTAATCTATTGTGGCACGTCGC	60.034	22	107	88	194
NODE_14578_length_618_cov_2.19694_ID_2005433	1	p2	(GA)6	12	28	39	AGATCAAGGAAGAAGAAGAAGTTCC	58.528	25	TGGGGATTTTCGACCTACTTCG	60.094	22	248	0	247	AGATCAAGGAAGAAGAAGAAGTTCC	58.528	25	TTTTCGACCTACTTCGGGCTAC	60.095	22	242	0	241	AGATCAAGGAAGAAGAAGAAGTTCC	58.528	25	CCGACCTTCTGCGCAATTTATT	59.903	22	197	0	196
NODE_145942_length_254_cov_2.57233_ID_2267907	1	p2	(CT)10	20	147	166	AGCTTCCTCCAATCATCACCTC	59.828	22	ACCGCGTATTTTTCAACATGGA	59.185	22	236	18	253	AGCTTCCTCCAATCATCACCTC	59.828	22	TTTTTCAACATGGACCCGAGTC	59.118	22	228	18	245	TTCCTCCAATCATCACCTCCAG	59.493	22	ACCGCGTATTTTTCAACATGGA	59.185	22	233	21	253
NODE_145947_length_254_cov_1.32704_ID_2267917	1	p2	(AC)20	40	101	140	GTGGTGGAATAGCTCCCATTGA	60.092	22	CACCAAATTTTGCGGGCTATCT	59.834	22	170	38	207	TTCATGTGGTGGAATAGCTCCC	60.092	22	CACCAAATTTTGCGGGCTATCT	59.834	22	175	33	207	CATGTGGTGGAATAGCTCCCAT	60.159	22	CACCAAATTTTGCGGGCTATCT	59.834	22	173	35	207
NODE_14595_length_617_cov_1.60345_ID_2005467	1	p3	(GAT)6	18	341	358	GCAAAGATCTCCCACTGAGTCA	60.028	22	CATTGTCATCATCACTGCCGTC	59.969	22	245	168	412	CAATCTTTATCACGCGGGTCAC	59.97	22	CATTGTCATCATCACTGCCGTC	59.969	22	184	229	412	TGGCGGCAAGACATTATCAGAT	60.159	22	CATTGTCATCATCACTGCCGTC	59.969	22	161	252	412
NODE_14596_length_617_cov_6.07471_ID_2005469	1	p2	(GA)9	18	551	568	AGAGAGCAATTAACCCCAGTGG	60.026	22	CACTTCAGACACAATGCAATCCA	59.746	23	151	449	599	GAGAGCAATTAACCCCAGTGGA	60.026	22	CACTTCAGACACAATGCAATCCA	59.746	23	150	450	599	CCCCAGTGGAAAGAAGCTAACT	59.96	22	CACTTCAGACACAATGCAATCCA	59.746	23	138	462	599
NODE_145999_length_253_cov_1.0443_ID_2268019	1	p2	(GC)6	12	178	189	AAGCCCATTTTGGTCTGTTTCG	59.964	22	CCTTCTGGTACAACTGGTTGGA	59.894	22	153	78	230	AAGCCCATTTTGGTCTGTTTCG	59.964	22	ACCTTCTGGTACAACTGGTTGG	60.159	22	154	78	231	AAGCCCATTTTGGTCTGTTTCG	59.964	22	CCACCTTCTGGTACAACTGGTT	60.159	22	156	78	233
NODE_14602_length_617_cov_3.2318_ID_2005481	1	p2	(AG)6	12	530	541	GACGCGGGACTGCTTATAAGTA	59.966	22	CGAGCAAAACCTCCTCTACCAA	60.289	22	177	394	570	GACGCGGGACTGCTTATAAGTA	59.966	22	AGCAAAACCTCCTCTACCAACA	59.558	22	175	394	568	GACGCGGGACTGCTTATAAGTA	59.966	22	TTGAAGAGTCGAGACGTCGTTG	60.602	22	217	394	610
NODE_146039_length_253_cov_1.74051_ID_2268099	1	c	(TC)9tatctcc(CT)6	37	103	139	AAGACCGGTCTAGCTCTAGTGT	60.026	22	GGACAGAGACTTCACCCAAATTG	59.496	23	181	72	252	CCGATTAAGACCGGTCTAGCTC	60.031	22	GGACAGAGACTTCACCCAAATTG	59.496	23	187	66	252	TCCTGCCATTGCTAGAGTGTTT	59.96	22	GGACAGAGACTTCACCCAAATTG	59.496	23	225	28	252
NODE_146060_length_253_cov_1.0443_ID_2268141	1	p2	(GA)9	18	40	57	AGAGAGAAAGGAGAGAGAAAGAGA	57.86	24	GCACTCACAATGATGGTTGGAC	60.095	22	197	12	208	AGAGAAAGAGAGAAAGGAGAGAGA	57.86	24	GCACTCACAATGATGGTTGGAC	60.095	22	203	6	208	AGAGAGAAAGGAGAGAGAAAGAGA	57.86	24	CGGACGGTCTAGATGATGATCG	60.16	22	150	12	161
NODE_146096_length_253_cov_2.08861_ID_2268213	1	p2	(CT)9	18	167	184	TCAGCGCGTCAAAAAGGATAAC	59.841	22	GCTTCCTTTTGGCTGACTTAGG	59.51	22	219	26	244	TCAGCGCGTCAAAAAGGATAAC	59.841	22	GGCTTCCTTTTGGCTGACTTAG	59.51	22	220	26	245	CAGCGCGTCAAAAAGGATAACT	59.84	22	GCTTCCTTTTGGCTGACTTAGG	59.51	22	218	27	244
NODE_146195_length_253_cov_2.43671_ID_2268411	1	p3	(TTC)5	15	43	57	TTGACCGCGTGTTTAGAAGAGA	59.965	22	AGGGAGGAGTCCTTTACATGGA	59.954	22	192	18	209	GTTGACCGCGTGTTTAGAAGAG	59.845	22	AGGGAGGAGTCCTTTACATGGA	59.954	22	193	17	209	TTGACCGCGTGTTTAGAAGAGA	59.965	22	CTGTTTCAGCGGGTGAAGAAAC	60.287	22	219	18	236
NODE_14620_length_617_cov_2.92146_ID_2005517	1	p2	(TC)9	18	219	236	TCCCCAATCTTGTCTCTCTCCT	59.955	22	TGTAGAGGAGGAGCAAGAAGGA	59.957	22	230	68	297	CCCTAATGCTCCCCAATCTTGT	60.092	22	TGTAGAGGAGGAGCAAGAAGGA	59.957	22	239	59	297	ACCCTAATGCTCCCCAATCTTG	60.092	22	TGTAGAGGAGGAGCAAGAAGGA	59.957	22	240	58	297
NODE_14620_length_617_cov_2.92146_ID_2005517	2	p2	(GT)6	12	405	416	TCCTTCTTGCTCCTCCTCTACA	59.957	22	ACCTTGTTAGATAGGCAACGCA	60.028	22	182	276	457	TCCTTCTTGCTCCTCCTCTACA	59.957	22	TGGATGGATGGCGTGGATAAAA	60.092	22	251	276	526	TCCTTCTTGCTCCTCCTCTACA	59.957	22	ATGGATGGATGGCGTGGATAAA	59.892	22	252	276	527
NODE_14632_length_617_cov_2.94061_ID_2005541	1	c	(AC)16(GC)9atcttcacacga(AC)6	74	173	246	TGGACGCATCTCTCTGTTCAAA	59.963	22	AGTCTGAGTCTGTGTCCATGTG	59.702	22	265	94	358	TGGACGCATCTCTCTGTTCAAA	59.963	22	CGAGTCTGAGTCTGTGTCCATG	60.415	22	267	94	360	GCACAGATAAAGTCCCTCGAGT	59.833	22	AGTCTGAGTCTGTGTCCATGTG	59.702	22	215	144	358
NODE_146448_length_253_cov_1.68987_ID_2268917	1	p2	(GT)12	24	29	52	GTGAGTACGAGTGTGGGTGC	60.667	20	TCAACCGATCGGACACATTTCT	60.028	22	132	6	137	GTGAGTACGAGTGTGGGTGC	60.667	20	ACTTTGAAATGGTGCCTGAAGC	59.964	22	203	6	208	GTGAGTACGAGTGTGGGTGC	60.667	20	TAAACCCAACAGGAGCGATCAA	59.961	22	150	6	155
NODE_146492_length_253_cov_1.27215_ID_2269005	1	p2	(TC)11	22	172	193	CTTGGTCCAGTGAAAAGTGCAG	59.966	22	TGGACACATTGAAGACCAAAGA	57.837	22	178	68	245	TGAGCTTGGTCCAGTGAAAAGT	60.092	22	TGGACACATTGAAGACCAAAGA	57.837	22	182	64	245	TTAAGTATGCGACCGGTCTGAG	59.901	22	TGGACACATTGAAGACCAAAGA	57.837	22	231	15	245
NODE_146506_length_253_cov_1.32278_ID_2269033	1	p2	(AT)6	12	137	148	TGTGGGCCCCGCTTATAATAAA	59.825	22	CCATAGGGTGACGCCAAAAGG	61.288	21	118	106	223	TGTGGGCCCCGCTTATAATAAA	59.825	22	CCCATAGGGTGACGCCAAAAG	61.288	21	119	106	224	TGTGGGCCCCGCTTATAATAAA	59.825	22	CCCATAGGGTGACGCCAAAA	60.323	20	119	106	224
NODE_146510_length_253_cov_2.01899_ID_2269041	1	p3	(AAT)7	21	72	92	GCGTTGTGTTTGGTTGGGTAG	60.269	21	GCTTTGTTCAAGTCAAGCCGAT	60.031	22	130	25	154	GCGTTGTGTTTGGTTGGGTAG	60.269	21	GCCGATCAAGCTTTGTTCAAGT	60.031	22	139	25	163	CGTTGTGTTTGGTTGGGTAGG	59.665	21	GCTTTGTTCAAGTCAAGCCGAT	60.031	22	129	26	154
NODE_146553_length_253_cov_1.3038_ID_2269127	1	c	(TCA)5tcgtcgtccccatccc(CGT)5(CAT)6	64	58	121	GCCTCTGAGACTGACTCCTAGT	60.357	22	GAGTGATGGTGATGATGGTGGT	60.093	22	155	4	158	GCCTCTGAGACTGACTCCTAGT	60.357	22	GTGGCGGTGAGACATTATCAGA	60.159	22	183	4	186	GCCTCTGAGACTGACTCCTAGT	60.357	22	ATGTGGCGGTGAGACATTATCA	59.83	22	185	4	188
NODE_146569_length_253_cov_1.94304_ID_2269159	1	p2	(AG)7	14	111	124	CACAAACTAGAGGTGGCTCCAG	60.614	22	CCTACACCTCTACTCCTCCTCC	60.159	22	183	43	225	CACAAACTAGAGGTGGCTCCAG	60.614	22	CCCTACACCTCTACTCCTCCTC	60.159	22	184	43	226	CACAAACTAGAGGTGGCTCCAG	60.614	22	CTCCCTACACCTCTACTCCTCC	60.159	22	186	43	228
[truncated: 4,030 more rows]
